# Supplementary material for: A genome-wide scan for signatures of differential artificial selection in ten cattle breeds
Source: BMC Genomics. 2013 Dec 21;14:908. doi: 10.1186/1471-2164-14-908 (PMC3878089; doi:10.1186/1471-2164-14-908)
Supplement: Additional file 2: Table S1 — Significance thresholds for all autosomes. This excel file shows the significance thresholds for all 29 Bos taurus autosomes (BTA) and all eight artificially selected breeds (breed abbreviations). Each breed represents the respective control breed for XP-EHH calculation. If a marker in a XP-EHH comparison reaches a sXPEHH value above the threshold of the control breed on the specific chromosome it is called significant. These thresholds were calculated as the mean of the chromosome-wide maximum values reached by ABB and IMB (maxABB; maxIMB) when calculating XP-EHH with the respective control breed (Additional file 1: Figure S1). [file 1471-2164-14-908-S2.xls]

## Sheet: Tabelle1
BTA	DFV	MWF	FGV	OBV	BBV	RH	BBB	GLW
1	3.26123	2.97824	3.11474	3.0049	2.08679	2.52012	3.08333	2.73451
2	2.71565	3.32652	2.92837	2.23148	2.07756	2.77951	2.91887	2.66609
3	2.92633	2.99336	3.04302	2.81409	1.92049	2.8089	3.03364	2.225
4	2.98304	2.8704	2.84939	3.089	1.78044	2.65094	3.01054	2.95058
5	2.6996	2.93893	3.07958	2.73134	1.94294	2.90556	2.83572	2.64444
6	2.51132	2.87195	2.66403	2.4855	1.85055	2.85763	3.12615	2.64813
7	2.77614	2.80274	3.34088	3.18699	2.25746	2.65442	2.98977	2.68482
8	2.71595	2.96974	2.94655	2.48784	2.2894	2.53708	2.5472	2.32734
9	2.72618	3.14689	2.72758	2.29302	1.87825	2.44343	2.6272	2.52143
10	2.93732	2.63936	2.5159	2.5993	2.16259	2.70257	2.75129	3.08946
11	3.11659	2.97953	2.97167	2.53554	1.64544	2.83447	3.17726	2.8445
12	2.71133	2.89914	2.8967	2.33635	1.94421	2.59239	2.74714	2.28668
13	2.95498	2.66062	2.49768	2.8653	1.81653	2.70063	3.03749	2.5311
14	2.70235	2.50458	2.61889	2.19834	1.59725	2.5003	2.63838	2.58485
15	2.97564	2.51303	2.83396	2.60858	1.95846	2.52426	3.05527	2.50889
16	2.9378	3.12326	2.83064	3.05661	2.25239	2.36554	2.47133	2.8163
17	2.53934	3.12012	3.04743	2.64752	1.96135	2.29169	2.74006	2.14729
18	2.49743	2.90521	2.59113	2.51862	1.85227	2.39731	3.13083	2.65086
19	2.86106	2.69242	2.59537	2.79467	1.96681	2.57782	2.43172	2.34972
20	2.67302	2.87965	3.08796	2.51642	1.83765	2.61944	2.64615	2.55755
21	2.77701	2.6199	2.85533	2.19288	1.63649	2.55481	2.39234	2.0958
22	2.80344	3.01136	3.42725	3.02556	1.56878	2.71321	2.73455	2.75751
23	2.66547	2.8483	2.97568	2.54407	2.23684	2.53475	2.59955	2.05719
24	2.78109	2.92466	3.26427	2.81038	1.96476	2.34377	2.83345	2.58851
25	2.76021	2.75487	2.39439	3.02452	2.00604	2.52845	2.90875	2.21041
26	2.76025	2.68377	2.69854	2.57167	1.88813	2.64021	2.67923	2.3951
27	3.03934	2.44319	2.44993	2.27664	1.81577	2.63127	2.49746	2.32809
28	2.75927	2.66505	2.74577	2.60733	1.72247	2.28102	2.54665	2.73052
29	2.35031	2.99166	2.99855	3.26248	1.78787	2.42294	2.58977	2.71891
