# Supplementary material for: A genome-wide scan for signatures of differential artificial selection in ten cattle breeds
Source: BMC Genomics. 2013 Dec 21;14:908. doi: 10.1186/1471-2164-14-908 (PMC3878089; doi:10.1186/1471-2164-14-908)
Supplement: Additional file 4: Table S2 — Significant markers of the breed Galloway. Listed are all significant markers with their SNP-Number (SNP-No), representing the range of the respective SNPs within all 47,651 SNPs ordered per chromosome and position, the SNP position and corresponding Bos taurus autosom (BTA). The breed-abbreviations represent the respective control breed (DFV: German Fleckvieh, OBV: Original Braunvieh, MWF: Murnau-Werdenfelser, FGV: Franken Gelbvieh, RH: Red Holstein, BBV: Braunvieh, BBB: Blanc-Bleu Belge). In case of a significant comparison to the respective control breed the sXPEHH-value is shown in these columns, otherwise the field is left empty. nSC shows the overall number of significant breed comparisons for each marker. Furthermore, all genes within the signature, which starts at position (bp) “Start of Sig” and ends at “End of Sig” according to the UCSC Genome Browser, are listed. [file 1471-2164-14-908-S4.xls]

## Sheet: GLW
SNP-No	BTA	Position	DFV	OBV	MWF	FGV	RH	BBV	BBB	nSC	Start of Sig	End of Sig	Genes
27	1	1603944					2.70363			1	1593386	2192471	IFNAR2, OLIG1, C1H21orf62, GCFC1, SYNJ1
29	1	1668494					2.74434	2.28603		2
30	1	1760113						2.34624		1
31	1	1782724						2.34355		1
32	1	1805584						2.29162		1
33	1	1828653						2.35119		1
34	1	1851399						2.37071		1
35	1	1896112						2.44064		1
36	1	1921756						2.39099		1
37	1	1953465						2.27781		1
38	1	1983902						2.37582		1
39	1	2049400						2.27575		1
40	1	2089647						2.38315		1
41	1	2128924						2.45314		1
42	1	2173375						2.30906		1
45	1	2313042					2.55552	2.12614		2	2302098	2353403	C1H21orf63
49	1	2524748					2.53969			1	2493523	2732031	MIS18A
50	1	2550992					3.25485			1
52	1	2645246					2.79003			1
53	1	2676888					2.91881			1
54	1	2714141		3.0458		3.13631	3.39963	2.13989		4
113	1	5351369	3.56677	3.13179		3.34856	2.62709	2.17781		5	5335667	6475251	GRIK1
114	1	5374084	3.56677	3.13179		3.34856	2.61395	2.17781		5
115	1	5398072	3.622	3.21588		3.51499	3.12047	2.367		5
116	1	5428215	3.49573			3.46771	3.02333	2.33593		4
117	1	5496635		3.07721		3.44776	2.94156	2.65846		4
118	1	5519845	3.39807	3.18398		3.44611	3.06563	2.70697		5
119	1	5541297				3.29527	3.12454	2.45351		3
120	1	5568133					2.83718	2.3365		2
121	1	5610335					2.72326	2.33605		2
122	1	5649323						2.44923		1
123	1	5712202						2.27598		1
124	1	5741816				3.26588	2.69553	2.73033		3
125	1	5776974					2.57151	2.37892		2
126	1	5803070						2.37892		1
127	1	5880498						2.61092		1
128	1	5906404		3.1484			3.20308	2.52151		3
129	1	5936648		3.47342		3.32782	2.96808	2.65503		4
130	1	5962522		3.3557		3.32782	2.95018	2.67252		4
131	1	5997487		3.14104		3.4418	2.93769	2.70618		4
132	1	6024691		3.32278		3.16271	3.44936	2.69203		4
133	1	6082018		3.05837		3.60535	3.45043	2.43593		4
134	1	6154638	3.3832			3.33319	2.92172	2.33423		4
135	1	6187555	3.49089			3.39045	2.8879	2.3787		4
136	1	6254730	3.34364			3.14684	2.52711	2.41531		4
137	1	6383413	3.48478			3.27479	2.56976	2.32451		4
138	1	6432366	3.58454			3.1194	2.84412	2.22804		4
139	1	6458053					2.61098	2.1723		2
225	1	11845279						2.36664		1	11832139	11876893	\
226	1	11865992						2.13056		1
2158	1	111577424						2.19004		1	111536658	111976382	TIPARP
2160	1	111855994						2.12267		1
2161	1	111955405						2.10654		1
2165	1	112208818						2.15796		1	112168662	112236516	KCNAB1
2166	1	112225759						2.20663		1
2171	1	112396926						2.10955		1	112384349	112617225	\
2172	1	112462260			3.08739			2.22457		2
2173	1	112497788						2.18218		1
2174	1	112526671			3.08805			2.1636		2
2175	1	112551212			3.74019			2.38473		2
2176	1	112584531			2.98049					1
2557	1	132112092					2.81534			1	132090725	132198119	CLDN18
2558	1	132182348					2.75126			1
2767	1	142475932						2.23022		1	142461043	142524921	\
2768	1	142502514						2.13029		1
2773	1	142711701						2.08979		1	142676363	142875132	BACE2
2774	1	142786992						2.09731		1
2775	1	142832701						2.21101		1
2776	1	142861361						2.18656		1
2780	1	143136809						2.18733		1	143123289	143396849	MX2, MX1, TMPRSS2
2781	1	143211930						2.37723		1
2782	1	143249389						2.475		1
2783	1	143291643						2.39017		1
2784	1	143359127						2.27458		1
2785	1	143379850						2.27645		1
2802	1	144198500						2.23688		1	144166369	144627399	TFF2, TMPRSS3, UBASH3A, RSPH1
2803	1	144217433						2.3304		1
2804	1	144273046						2.30688		1
2805	1	144314248						2.31232		1
2806	1	144348682						2.45931		1
2807	1	144386276						2.36061		1
2808	1	144411032						2.25358		1
2810	1	144524860						2.14184		1
2811	1	144551980						2.17852		1
2812	1	144598855						2.22236		1
2819	1	144972015						2.22849		1	144884795	145269049	CRYAA, SUMO3, PTTG1IP, ITGB2, FAM207A
2820	1	145009246						2.29832		1
2821	1	145059132						2.59694		1
2822	1	145165549		3.10824				2.32436		2
2823	1	145222792		3.16018				2.40525		2
2824	1	145258083						2.34088		1
2832	1	145682206		3.13968				2.08774		2	145663006	145696127	\
2835	1	145804209		3.24308						1	145790681	146996528	PFKL, C1H21orf2, LRRC3, LOC780781, KRTAP10-8, TSPEAR, KRTAP12-2, LOC617218, KRTAP10-2, UBE2G2, HSF2BP, PDXK, CSTB, RRP1, AGPAT3, TRAPPC10, C1H21orf33, COL18A1
2836	1	145833897		3.46182				2.0909		2
2837	1	145873011						2.13918		1
2838	1	145901459		3.64123			2.59397	2.45498		3
2839	1	145943761		3.98179			2.80347	2.46314		3
2840	1	145971743		4.01935			2.83831	2.4525		3
2841	1	145986598		3.97817			2.934	2.11909		3
2842	1	146011363		4.03539			2.62356	2.36274		3
2843	1	146033173		3.69629				2.14382		2
2844	1	146059099		3.27989						1
2845	1	146131914						2.15083		1
2847	1	146302724						2.44678		1
2848	1	146354654						2.3945		1
2849	1	146384457						2.3945		1
2850	1	146407055						2.57093		1
2851	1	146433117		3.02475			2.60326	2.43726		3
2852	1	146455377					2.7133	2.38635		2
2853	1	146521361		3.13762			2.85621	2.48498		3
2854	1	146558794		3.01382			2.89412	2.54506		3
2856	1	146632014		3.02857			2.52881	2.22993		3
2857	1	146677989		3.46745			2.99595	2.62191		3
2858	1	146704618		3.43723			3.06816	2.62191		3
2859	1	146790949		3.35148			2.96019	2.44663		3
2860	1	146833973		3.5235			2.96534	2.25835		3
2861	1	146862570		3.36115			2.70191			2
2863	1	146919708		3.21048				2.24331		2
2865	1	146969169		3.08549						1
2959	1	151590393					2.52429			1	151570570	151847315	\
2961	1	151644431					2.64259			1
2962	1	151665620					2.84175			1
2963	1	151693959					2.68134			1
2964	1	151736540					2.86378			1
2965	1	151770190					2.54914			1
2966	1	151835916					2.63126			1
2982	1	152638655		3.19032						1	152615555	152689470	\
2983	1	152673753		3.26893						1
3057	1	155629802					2.62097			1	155613507	155673306	PLCL2
3058	1	155654021					2.54744			1
3127	2	189886	3.1363	3.79138		2.9843				3	1	4902394	LGSN, HERC2, NIPA2, CYFIP1, TUBGCP5, CCDC115, IMP4, PTPN18, ARHGEF4, FAM168B, PLEKHB2, HS6ST1, AMMECR1L, POLR2D, WDR33, LIMS2, GPR17
3128	2	215742	2.87417	3.3488						2
3129	2	238962	2.89144	3.36405						2
3130	2	263273		3.10192						1
3131	2	346673		3.20671						1
3132	2	380971		2.82246						1
3133	2	487391	2.77673	3.18229						2
3134	2	547782		3.27535						1
3135	2	577898		3.03018						1
3136	2	608357		3.08623						1
3137	2	631108		3.06147						1
3138	2	657753		3.20069						1
3139	2	695583		3.22438						1
3140	2	747465		2.8893						1
3141	2	784712		3.39615						1
3142	2	827626		3.01008						1
3143	2	848423		3.08472						1
3144	2	904065		3.39496						1
3145	2	930360	2.8251	3.34722						2
3146	2	970561	2.84921	3.3311						2
3147	2	994302		3.41683						1
3148	2	1039834		3.53451						1
3149	2	1066919		3.49122						1
3150	2	1091332		3.58966						1
3151	2	1112333		3.57737						1
3152	2	1164256		3.56041						1
3153	2	1185087	2.71661	3.60823						2
3154	2	1216101		3.3408						1
3155	2	1247436		3.31514						1
3156	2	1273475		3.31184						1
3157	2	1316010		3.34652						1
3158	2	1341326		3.08487						1
3159	2	1406013		2.86496						1
3160	2	1446211		2.84136						1
3161	2	1467475		3.08402						1
3162	2	1491388		2.90767						1
3163	2	1524538		2.37027						1
3164	2	1643844		2.33852						1
3165	2	1692982		2.845						1
3166	2	1718749		2.83079						1
3167	2	1739640		2.83079						1
3168	2	1795004		2.79733						1
3169	2	1826336		3.39831						1
3170	2	1865988		3.51946						1
3171	2	1896078		3.66431						1
3172	2	1926143		3.6796						1
3173	2	1982197		3.06489						1
3174	2	2043096		3.15319						1
3175	2	2254298		2.87113						1
3176	2	2303356		2.96084						1
3177	2	2333403		2.25299						1
3178	2	2415461		2.49236						1
3180	2	2704070		2.58329						1
3181	2	2814353		2.91047						1
3182	2	2858436		2.95199						1
3183	2	2944452		2.88977						1
3184	2	2966881		2.88977						1
3185	2	3046092		3.19089						1
3186	2	3151989		3.36219						1
3187	2	3172895	2.74522	3.35565						2
3188	2	3197666		2.93885						1
3189	2	3242217		3.45761						1
3190	2	3407803		3.27942						1
3191	2	3435871		3.26858						1
3192	2	3528413		3.10477		3.13128				2
3193	2	3647999	2.81883	3.36782		3.2284				3
3194	2	3673286	2.74666	3.36849		3.12994				3
3195	2	3704202		2.84966						1
3196	2	3765778		2.75082						1
3197	2	3793543	2.73872	3.20386		3.00391				3
3198	2	3820191	2.82988	2.98772						2
3199	2	3860379	2.79196	3.49028						2
3200	2	3900181	2.93772	3.31417		3.22329				3
3201	2	3950794	2.79439	3.6854		3.02233				3
3202	2	3982629		3.67953						1
3203	2	4057133		3.52072						1
3204	2	4125005		3.18579						1
3205	2	4165880		3.28175						1
3206	2	4201525		3.45969						1
3207	2	4238852		3.20393						1
3208	2	4262209		3.13571						1
3209	2	4339368		2.61049						1
3210	2	4421299		2.52164						1
3211	2	4460405		2.52164						1
3212	2	4488303		2.59301						1
3213	2	4521411		2.36189						1
3214	2	4543996		2.55887						1
3215	2	4565625		2.57578						1
3216	2	4587203		3.01382						1
3217	2	4619367		2.79428						1
3218	2	4650209		2.94877						1
3219	2	4680618		2.47112						1
3220	2	4720583		2.44787						1
3221	2	4758063		2.84718						1
3222	2	4779103		3.29516						1
3223	2	4828694		3.18046						1
3224	2	4848753		3.20961						1
3225	2	4883261		2.57246						1
4006	2	41912933						2.15291		1	41893517	41962930	GALNT13
4007	2	41938704						2.15162		1
4116	2	50130815		2.68419				2.11604		2	50100318	50531079	\
4117	2	50165771		2.48552						1
4118	2	50223536		2.5496						1
4119	2	50262148		2.78099						1
4120	2	50327795		2.66284						1
4122	2	50506143		2.28611						1
4170	2	52612052		2.44298						1	52595877	52662336	GTDC1
4171	2	52632330		2.45664				2.36507		2
4179	2	52966242		2.4347				2.30939		2	52947779	53137443	ARHGAP15
4180	2	52986917		2.52263				2.24331		2
4181	2	53016506		2.43718				2.1585		2
4182	2	53045574						2.08061	3.0311	2
4184	2	53113209							3.01887	1
5093	2	108843619		2.27339						1	108833452	109009883	\
5094	2	108869015		2.47293						1
5095	2	108892132		2.47293						1
5097	2	108999223		2.24736						1
5116	2	109778246		2.29206				2.13971	3.03185	3	109759545	113081545	EPHA4, PAX3, FARSB, LOC538702, MOGAT1, ACSL3, RPS6, KCNE4, SCG2, AP1S3, WDFY1, MRPL44, SERPINE2
5117	2	109812343		2.40934				2.15212	3.11808	3
5118	2	109839219		3.24501		3.0662		2.39548	2.98001	4
5119	2	109873484	2.84691	2.72606		3.33467				3
5120	2	109910398	2.9791	2.99391		3.63285		2.15248		4
5121	2	109945216	3.23963	2.95938		3.77298		2.23605		4
5122	2	109969263	3.16823	2.91161		3.75851		2.2787	3.0884	5
5123	2	110007375	2.96975	3.32917		3.52359		2.18777	3.12814	5
5124	2	110031447	2.94405	3.46757		3.74649		2.21585	3.32992	5
5125	2	110055346		2.87556		3.47017				2
5126	2	110098037	2.84404	3.0577		3.37877			3.20078	4
5127	2	110139283	2.99883	3.25431		3.28214		2.16305	3.21892	5
5128	2	110193985	2.94059	3.20262		3.30458		2.16693	3.1991	5
5129	2	110233992	2.93443	3.36507		3.61351		2.35971	3.41369	5
5130	2	110266419	3.07607	3.52189		3.66708		2.43756	3.43581	5
5131	2	110287432		3.07475		3.17244		2.26035	3.13546	4
5132	2	110311653	2.91126	3.36472		3.36211		2.46505	3.52465	5
5133	2	110332434	3.15098	3.53431		3.56182		2.60801	3.36625	5
5134	2	110353189	3.0359	3.14263		3.39905		2.3256		4
5135	2	110393192		2.41323						1
5136	2	110442758		2.41323						1
5137	2	110477897		2.4788				2.11188	3.11715	3
5138	2	110509975		2.43624						1
5139	2	110559605		2.82318		3.42085		2.09414		3
5140	2	110598183		2.96278		3.6488		2.10209		3
5141	2	110642302		2.81374		3.43085				2
5142	2	110668292		3.65942		4.054	2.94692	2.57782	3.52747	5
5143	2	110704913		3.40609		3.54366	2.85683	2.73059	3.36614	5
5144	2	110743602	2.94369	3.60312		3.51602		2.62426	3.26282	5
5145	2	110787287	2.81454	3.15743		3.36465		2.40649	3.14506	5
5146	2	110911406		2.58718				2.15048		2
5147	2	111024426		3.27716		3.21415		2.45974	3.13	4
5148	2	111103057	3.10155	3.20406		3.5847	2.82527	2.40424	3.19794	6
5149	2	111155237	3.02941	3.37764		3.4223	2.81688	2.33503	3.391	6
5150	2	111181420	3.02941	3.37764		3.4223	2.81688	2.33503	3.41928	6
5151	2	111206088		2.32101						1
5152	2	111255488	3.16604	2.8598		3.02859			2.99574	4
5153	2	111315241		2.64249		3.07243		2.19228	3.12755	4
5154	2	111335667		2.55196						1
5155	2	111361143	2.80166	2.87423		3.27437				3
5156	2	111403362		2.80387		3.02199				2
5157	2	111575978		2.49888						1
5158	2	111650859	2.80028	3.19211		3.35258		2.17265		4
5159	2	111870534	3.05401	3.32273		3.41981				3
5160	2	111892669	2.77214	3.26658						2
5161	2	111929156		3.28837		3.06745				2
5162	2	111962847	2.78914	3.56418		3.0729				3
5163	2	111996244	3.19512	3.81976		3.63072		2.1802		4
5164	2	112023474	2.9969	3.36824		3.35851				3
5165	2	112077687	2.9082	3.20098		3.35507				3
5166	2	112126934	2.82582	2.95965		3.24945				3
5167	2	112147748		2.82053						1
5168	2	112173210		2.56688						1
5169	2	112231496		2.57038						1
5170	2	112268897		2.55258						1
5171	2	112301239		2.93637		3.04027				2
5172	2	112331026		2.93744		3.04191				2
5173	2	112351426		2.75253						1
5174	2	112376085		2.88605						1
5175	2	112418955		2.72913						1
5176	2	112442388		2.80645						1
5177	2	112463321		2.78997						1
5178	2	112483071		3.11955		3.06983				2
5179	2	112515240		3.06625		3.13387				2
5180	2	112631781		2.94639						1
5181	2	112704218		3.28941		3.33361			3.08649	3
5182	2	112732491		2.83451		3.16702				2
5183	2	112756530	2.85769	3.07788		3.68309			3.19214	4
5184	2	112784738	2.97401	3.35052		3.68681			3.06652	4
5185	2	112819932		3.06268		3.44041			3.14666	3
5186	2	112870086		2.78248		3.24545			3.25845	3
5187	2	112929325		3.03591		3.32852			2.94938	3
5188	2	112955917		2.82631		3.33277				2
5189	2	112990834		3.04912						1
5190	2	113039609		3.06231		3.2117			3.09886	3
5191	2	113064768		2.63327						1
5196	2	113287376		2.30002						1	113266398	113922969	FAM124B, CUL3, DOCK10
5197	2	113321109		2.86364						1
5198	2	113380075		2.52067						1
5199	2	113419747		2.8538						1
5200	2	113442348		2.8538						1
5201	2	113483502		2.89926		2.96993				2
5202	2	113530859		2.71629						1
5203	2	113576900		2.73436		2.92978				2
5204	2	113655775		3.09409						1
5205	2	113680314		3.08087			2.82328		3.19139	3
5206	2	113716333		2.59623					2.96136	2
5208	2	113899270		2.30703						1
5228	2	114545992		2.51341						1	114531631	114674874	\
5230	2	114639084		2.57293						1
5338	2	120221738		2.32617						1	120198336	120887660	PDE6D, COPS7B, NPPC, DIS3L2
5339	2	120301651		2.29275						1
5340	2	120350282		2.28564						1
5341	2	120372185		2.23822						1
5343	2	120542406		2.26576						1
5344	2	120663999		2.42677						1
5345	2	120775372		2.48842						1
5346	2	120860386		2.4262						1
5352	2	121262450		2.54132				2.32171		2	121246137	121489894	ZNF362, TRIM62, ADC, AK2
5353	2	121289591		2.68756				2.43869		2
5354	2	121322170		2.29764				2.15236		2
5355	2	121356910		2.41343				2.15236		2
5356	2	121387324		2.50067						1
5357	2	121432374						2.09654		1
5358	2	121476153		2.31003				2.09654		2
5372	2	122483795		2.47573						1	122472520	122728249	PEF1, HCRTR1, FABP3
5373	2	122509616		2.31207						1
5374	2	122551247		2.30329						1
5375	2	122707290		2.27369						1
5395	2	123738751		2.33767						1	123728010	123812893	\
5396	2	123768735		2.49204						1
5397	2	123795837		2.45282						1
5427	2	125404487		2.84031						1	125391856	126107940	TAF12, SNHG12, TRNAU1AP, RCC1, SNHG3, PHACTR4, MED18, SESN2, ATPIF1, PTAFR, EYA3, SMPDL3B, RPA2
5428	2	125426036		2.74777						1
5429	2	125497767		2.49876						1
5430	2	125632673		2.47263						1
5431	2	125653839		2.8858				2.43584	2.96353	3
5432	2	125677712		2.93315				2.57155	3.50214	3
5433	2	125716884		2.99649				2.41458	3.37711	3
5434	2	125772675		2.90482				2.21098	3.27813	3
5435	2	125798507		3.1754				2.1322	3.159	3
5436	2	125826843		2.45414						1
5437	2	125853355		2.69068						1
5438	2	125962886		2.5445						1
5439	2	126002547		2.32441						1
5441	2	126089026		2.45922						1
5478	2	128081087						2.13135		1	128047446	128682636	LDLRAP1, TMEM57, LOC282685, TMEM50A, LOC615263, RUNX3
5480	2	128149644						2.33497		1
5481	2	128216477						2.14851		1
5483	2	128326425						2.30246		1
5484	2	128362357						2.26379		1
5485	2	128403663						2.12827		1
5486	2	128437731		2.23933				2.69903		2
5487	2	128458666						2.34253		1
5488	2	128484790						2.68633	2.9269	2
5489	2	128529102		2.27208				2.65935		2
5490	2	128580697						2.55292		1
5491	2	128602295						2.33527		1
5492	2	128636098						2.64197	3.04841	2
5493	2	128670186						2.35627		1
5667	2	135903459		2.39657				2.28228		2	135891595	136019612	PADI1
5668	2	135926465		2.34831				2.40445		2
5669	2	135946704						2.39139		1
5670	2	135994305						2.07786		1
6181	3	31166903						2.02535		1	31148965	31203360	\
6182	3	31187421						1.99671		1
10192	4	113053683						2.10552		1	113037813	113096204	ZNF398
10193	4	113079474						1.84481		1
11976	5	101345410						1.95357		1	101327699	101484144	A2M, M6PR, LOC783533, PHC1
11977	5	101395566						2.1001		1
11978	5	101423415						1.99742		1
11979	5	101449625						1.99742		1
13639	6	64487002							3.22813	1	64476638	64528382	KCTD8
13640	6	64514509							3.191	1
13653	6	64991933							3.23641	1	64977704	65120188	GNPDA2
13654	6	65025424							3.18676	1
13655	6	65075381							3.20878	1
13665	6	65728229							3.28628	1	65713289	66105428	\
13666	6	65749899							3.24507	1
13667	6	65793521							3.20684	1
13668	6	65833751							3.20885	1
13669	6	65865204							3.50636	1
13670	6	65889482							3.40102	1
13671	6	65925664							3.49311	1
13672	6	65978639							3.49658	1
13673	6	66035084							3.34061	1
13674	6	66083907							3.26662	1
13685	6	66509207							3.1835	1	66491005	66685520	GABRA2
13686	6	66549547							3.48897	1
13687	6	66572393							3.61071	1
13688	6	66594604							3.37491	1
13689	6	66632373							3.37745	1
13690	6	66660028							3.15683	1
13701	6	67193418							3.2451	1	67181727	67301415	GABRA4, LOC536190, GABRB1
13702	6	67213645							3.24386	1
13703	6	67239769							3.42474	1
13704	6	67265213							3.28954	1
13705	6	67286349							3.25785	1
13980	6	84666227							3.31368	1	84644832	84982672	CENPC1
13981	6	84689991							3.94764	1
13982	6	84713584		2.60456		2.75438			3.96164	3
13983	6	84789001		2.48745		2.68151			3.47943	3
13984	6	84819700		2.79311		2.81739			3.34467	3
13985	6	84889974		2.71775						1
13986	6	84968944		2.65987		2.81256				2
13991	6	85494324	2.68546	2.58855					3.21615	3	85459412	85510717	\
16213	7	77634909							3.57809	1	77621161	77721800	\
16214	7	77700319							3.30925	1
16217	7	77811399							3.26186	1	77793152	78390653	\
16218	7	77854696	3.10921						3.43749	2
16219	7	77892934							3.22339	1
16220	7	77924956							3.71021	1
16221	7	77965485							3.76992	1
16222	7	78040701							3.44476	1
16223	7	78081511							3.21455	1
16225	7	78307528							3.31616	1
16226	7	78327426	3.01882						3.38252	2
16227	7	78348620							3.05886	1
16233	7	78762342						2.27404		1	78741166	78951120	\
16234	7	78822792						2.55292		1
16235	7	78852485						2.53121	3.09208	2
16236	7	78877775						2.30307	3.00593	2
16237	7	78901577							2.9961	1
16238	7	78936990							3.01765	1
16248	7	79527052					2.70479			1	79494846	80987053	\
16249	7	79564106					2.67068			1
16251	7	79691139					2.83411		3.14439	2
16252	7	79722956					2.92799		3.27412	2
16253	7	79747454					3.00072		3.44	2
16254	7	79803288					2.65778		3.33383	2
16255	7	79840335	3.00107	3.2251			3.15504	2.48676	3.60345	5
16256	7	79898111	2.94479	3.40106			3.27157	2.41833	3.79284	5
16257	7	79967613	2.81048	3.26231			2.75288		3.16682	4
16258	7	80042191					2.9865		3.17566	2
16259	7	80068653					3.04888		3.51489	2
16260	7	80093497					2.89471		3.33492	2
16261	7	80136828					2.96773		3.69435	2
16262	7	80165783	2.86228				3.16568		3.54032	3
16263	7	80202140					2.88149			1
16264	7	80229987					2.72377			1
16265	7	80272490	3.12803	3.21717			3.09142	2.37637	3.13883	5
16266	7	80307024	2.84083				2.76803			2
16267	7	80328266	3.16963				2.75988			2
16268	7	80403492	3.15103	3.36953			2.7287	2.29771	3.25457	5
16269	7	80483871	3.74514	3.81007			3.09328	2.74553	3.26564	5
16270	7	80504356	3.91868	3.85985			3.21818	2.92978	3.37776	5
16271	7	80533048	3.55679	3.99357			3.36915	2.85612	3.80896	5
16272	7	80573481	3.55657	3.71262			3.34562	2.64631	3.46887	5
16273	7	80638204	3.33281	3.59985			3.21212	2.68293	3.47291	5
16274	7	80660955					3.05731	2.33684	3.31132	3
16275	7	80731488					2.71997			1
16276	7	80906011	2.88431				3.04832	2.4304		3
16277	7	80976979					2.66755			1
16281	7	81254927							3.01287	1	81230645	81702073	\
16283	7	81492059					2.71346	2.52357	2.99607	3
16284	7	81570647	3.54692	3.34491			3.15984	2.63647	3.18642	5
16285	7	81591584	3.56312	3.20329			3.11687	2.84129	3.1506	5
16286	7	81591587	3.56312	3.20329			3.11687	2.87407	3.1506	5
16287	7	81634761	3.0055					2.49956		2
16288	7	81668727					2.74219	2.46291	3.34433	3
16295	7	81964652	2.83129					2.28488		2	81937665	81982798	\
17333	8	27710954	2.81941							1	27670605	27769521	\
17334	8	27749930	2.80222							1
17810	8	52303539				3.02333		2.664		2	52291952	52496789	\
17811	8	52348205						2.59934		1
17812	8	52432552						2.60266		1
17813	8	52474895						2.43773		1
17819	8	52724898						2.36678		1	52709064	53018587	GCNT1
17820	8	52780433						2.30556		1
17821	8	52808981						2.30556		1
17822	8	52857436						2.67278		1
17823	8	52912873						2.75502		1
17824	8	52939275						2.681		1
17825	8	52968995						2.76532		1
17826	8	53005429						2.637		1
19654	9	33261837				2.74564	2.64039			2	33249493	33479657	\
19656	9	33378478	2.78347							1
19658	9	33466950					2.5881			1
19663	9	34076497					2.52822			1	34063640	34230775	\
19664	9	34106755					2.93884			1
19666	9	34176604				2.78481	2.68845			2
19667	9	34199814				2.82421	2.49521			2
19678	9	34658951					2.47949			1	34633837	34784346	BET3L, FAM26F, DSE
19679	9	34681064	3.0113			2.86054	2.65309			3
19680	9	34720455	3.13445			2.96675	2.4776			3
19681	9	34743324	2.86676			2.84668	2.56834			3
19682	9	34765874	2.92547			2.84646	2.60304			3
19785	9	40699712	2.83118							1	40644068	58813449	GPR6, FIG4, ZBTB24, MICAL1, SMPD2, PPIL6, CD164, CEP57L1, SESN1, ARMC2, FOXO3, LACE1, SNX3, NR2E1, OSTM1, SEC63, SCML4, SOBP, PDSS2, BEND3, C9H6orf203, QRSL1, RTN4IP1, ATG5, PRDM1, PREP, POPDC3, HACE1, GRIK2, ASCC3, SIM1, PRDM13, CCNC, LOC782657, USP45, SFRS18, COQ3, FBXL4, POU3F2, MMS22L, NDUFAF4, FHL5, UFL1, FUT9, MANEA, TRIM5, EPHA7
19786	9	40771968	2.98562							1
19788	9	40920531	3.04707			2.76972				2
19789	9	40979935	2.77949			2.82854				2
19790	9	41036409	2.72849	2.44717						2
19791	9	41072210	3.28405	3.07577		3.46019	3.13063			4
19792	9	41125489	3.22193	3.14253		3.34758	2.99304			4
19793	9	41176288		2.62839						1
19794	9	41209760		2.75637						1
19795	9	41542971		2.65253						1
19796	9	41774653		2.31395						1
19797	9	41897776		2.54918						1
19798	9	41989065		2.90018		2.99075				2
19799	9	42126175		2.43716		2.74589				2
19800	9	42153923		2.74832		3.66551				2
19801	9	42204475		2.96947		3.71299				2
19802	9	42370768	3.06175	3.37957		3.83599	2.82374			4
19803	9	42529450	3.38627	3.91753		4.04582	2.90815	2.17902		5
19804	9	42574267	3.37734	3.92574		4.03634	3.35795	2.16683		5
19805	9	42650599	3.36443	4.17706		4.06314	3.5713	2.17506		5
19806	9	42706961	3.91025	4.47023		4.622	4.13097	2.28197		5
19807	9	42751764	3.97358	4.35847		4.63815	4.16912	2.21639		5
19808	9	42792078	3.82299	4.48049		4.61646	4.03617	2.2649	2.71792	6
19809	9	42819938	3.95766	4.20247		4.85322	4.13733	2.14314	2.73288	6
19810	9	42849970	3.49979	4.06003		4.42902	3.43608	2.24315		5
19811	9	42875324	3.26666	3.84267		4.08421	3.48753	2.33924		5
19812	9	42951879		3.19399		3.52384	3.23372	2.36027		4
19813	9	43054017		3.22483		3.56819	3.36444	2.37516		4
19814	9	43144718	2.85172	3.35969		3.62279	3.47418	2.35981		5
19815	9	43187936	2.84926	3.35845		3.81012	3.80217	2.45794		5
19816	9	43310722		3.46789		3.93583	3.64149	2.58433		4
19817	9	43350391	2.80183	3.26958		3.54785	3.70282	2.45569		5
19818	9	43363563	2.80105	3.24179		3.55665	3.73594	2.44096		5
19819	9	43552186	3.52337	3.90687		4.11746	4.05483	2.6009	2.68608	6
19820	9	43595237	3.52337	3.90687		4.20322	4.05647	2.60525	2.68608	6
19821	9	43616136	3.52843	3.91932		4.20157	4.05486	2.60343	2.67198	6
19822	9	43653927	3.52857	3.92272		4.2054	4.06431	2.63385	2.70879	6
19823	9	43710426	3.30848	3.88513		3.8987	4.28425	2.54174		5
19824	9	43747151	3.38629	3.72546		3.88408	4.36551	2.5851		5
19825	9	43855787	3.86406	4.01969		4.63052	4.33261	2.67203	2.64352	6
19826	9	43883136	4.2521	4.64279	3.32272	5.27625	4.56548	2.90691	2.9715	7
19827	9	43945908	4.66198	4.25202	3.6812	5.30576	4.33484	2.68428		6
19828	9	43960964	4.65015	4.33059	3.78258	5.12488	4.40668	2.74524	2.70168	7
19829	9	44035529	4.71168	4.31921	3.84915	5.12488	4.40668	2.74524	2.70168	7
19830	9	44075848	4.37721	4.06052	3.7434	5.03762	4.4039	2.70785	2.70408	7
19831	9	44323878	4.34258	4.23938	3.63228	5.23053	4.43646	2.60493	2.89017	7
19832	9	44460505	4.28605	4.03055	3.57195	5.03773	4.60355	2.60885	2.88577	7
19833	9	44489665	4.51332	4.08326	3.52472	5.01197	4.53836	2.67483	2.80236	7
19834	9	44552212	3.98129	3.49578	3.38491	4.55502	4.10504	2.54701		6
19835	9	44713803	3.98032	3.55751	3.4371	4.71189	4.59851	2.56153		6
19836	9	44775561	4.12542	3.52885	3.44037	4.61244	4.66927	2.58838		6
19837	9	44815699	4.81349	4.04639	3.92353	5.3895	5.05714	2.83324	2.85979	7
19838	9	44872698	4.83521	3.9392	3.93471	4.91109	4.55608	2.77069	2.84024	7
19839	9	44932317	4.85205	4.09622	3.90877	4.93345	4.41659	2.62593		6
19840	9	44951803	4.97613	4.20599	3.81187	5.52122	4.78898	2.94817	2.97737	7
19841	9	45121053	4.99427	4.31199	4.07001	5.5231	4.8592	3.04366	3.29441	7
19842	9	45197087	4.78814	4.17555	4.09142	5.6105	4.89719	3.03249	3.36234	7
19843	9	45231268	4.22949	3.97661	3.85317	5.11591	4.57512	2.9091	3.29606	7
19844	9	45303296	4.41784	4.11982	3.80327	5.22648	4.57875	2.9886	3.37119	7
19845	9	45420491	4.0792	3.48041	3.63208	4.90025	4.11964	2.73997	3.28085	7
19846	9	45529939	4.28801	3.62006	3.78498	5.44424	4.49574	2.91051	3.41426	7
19847	9	45627516	4.13603	3.6239	3.5925	5.17403	4.21608	2.92224	3.14139	7
19848	9	45699093	4.3091	3.64817	3.6254	5.05097	4.23964	2.91757	3.03819	7
19849	9	45729853	4.65786	3.83374	3.75139	5.18239	4.5445	2.96102	3.07588	7
19850	9	45767377	3.83039	3.30314	3.38402	4.43838	4.18304	2.789	2.76374	7
19851	9	45887929	3.8352	3.30984	3.40366	4.47407	4.31293	2.8421	2.77284	7
19852	9	46053683	4.05139	3.36742	3.73325	4.82682	4.49827	3.08276	2.92038	7
19853	9	46089759	4.50627	3.33356	3.70683	5.19496	4.39927	2.93357	3.20397	7
19854	9	46118697	4.50928	3.33678	3.70843	5.19804	4.40159	2.93449	3.20614	7
19855	9	46287560	4.61081	3.85016	3.47519	5.43605	4.51405	2.99243	3.39532	7
19856	9	46309236	4.61081	3.83246	3.47436	5.44586	4.46815	2.98692	3.30858	7
19857	9	46351157	4.69913	4.3114	3.60878	5.00154	4.9415	3.06092	3.24952	7
19858	9	46433336	4.16121	4.14156		4.646	4.86698	2.9632	3.13999	6
19859	9	46531368	4.14104	3.7716		4.56625	4.80766	2.63278	3.33448	6
19860	9	46583336	3.97836	3.74458		4.45473	5.00615	2.65646	3.28864	6
19861	9	46632366	3.89336	4.00016		4.60327	4.84624	2.67347	3.36068	6
19862	9	46662943	3.83175	3.81079		4.08189	4.7012	2.64304	3.32692	6
19863	9	46739973	3.61758	3.75516		3.71522	4.229	2.4801	3.00642	6
19864	9	46961905	3.1627	3.25606		3.26512	3.66071	2.40026		5
19865	9	47208243	3.48423	3.76642		3.55061	4.1723	2.71031	2.66781	6
19866	9	47246008	3.49587	3.77807		3.5633	4.18267	2.71434	2.67656	6
19867	9	47299900	3.29729	3.97383		3.32553	3.74749	2.95562		5
19868	9	47333303	3.45001	4.16395		3.36521	4.07508	2.61415	2.66443	6
19869	9	47425511	3.52011	3.78979		3.52966	3.79299	2.57981	2.67795	6
19870	9	47679438	4.14985	4.09488	3.46697	4.06865	4.06638	2.76973	3.05265	7
19871	9	47723533	3.70639	3.75464	3.14875	3.39556	3.56718	2.66387	2.74842	7
19872	9	47959651	4.3154	4.01248	3.32049	3.41677	3.7651	2.83341	2.75461	7
19873	9	48099985	3.87993	3.72725		3.34387	3.73497	2.68357	3.21315	6
19874	9	48145429	4.28312	4.12681	3.23794	4.24829	4.08937	2.73952	3.67001	7
19875	9	48175366	4.5102	4.41279	3.57006	4.39499	4.18	2.84732	3.8349	7
19876	9	48295406	4.17866	4.3823	3.89364	4.36417	3.97201	2.71475	3.63066	7
19877	9	48394081	4.1124	4.31385	3.85999	4.28777	3.90669	2.70042	3.60083	7
19878	9	48437028	4.65313	4.11989	3.63303	4.87474	3.86456	2.74661	3.69257	7
19879	9	48675213	5.00051	4.58654	4.21827	4.97505	4.16861	2.88396	3.79198	7
19880	9	48722389	5.05151	4.91451	4.37628	4.69836	4.63597	3.13132	3.56089	7
19881	9	48752354	5.077	5.07579	4.44394	4.71569	4.60142	3.16207	3.48799	7
19882	9	48821695	5.35906	5.28614	4.50863	5.06771	4.70441	3.16245	3.49795	7
19883	9	48881374	5.44707	5.41737	4.57188	5.05114	4.71747	3.19284	3.50343	7
19884	9	48901956	5.1845	5.45501	4.70232	5.58664	4.54749	3.22056	3.90563	7
19885	9	48926104	5.29012	5.57724	4.69117	5.79283	4.54364	3.31405	3.90196	7
19886	9	48975316	4.93094	5.41923	4.63396	5.84656	4.65322	3.11565	4.0275	7
19887	9	48997819	4.79038	5.24769	4.54477	5.70903	4.64033	3.12017	3.93799	7
19888	9	49031626	5.21176	5.57375	4.66317	5.76488	4.54843	3.17237	4.13028	7
19889	9	49045410	4.1472	5.16053	4.45899	5.55249	4.52275	3.31546	4.07322	7
19890	9	49099022	4.26316	5.01055	4.35481	5.62402	4.25894	3.00232	4.00632	7
19891	9	49314571	3.99379	4.64227	3.99088	5.08571	4.10717	2.71808	3.48928	7
19892	9	49423844	4.34327	4.90241	4.04657	5.65001	4.19766	2.81619	3.7872	7
19893	9	49449716	4.31947	4.65176	4.31001	5.43217	4.15461	2.76091	3.31989	7
19894	9	49487154	4.55578	4.86862	4.40482	5.72384	4.31907	2.77198	3.3203	7
19895	9	49521353	4.86123	4.97961	4.4336	6.09363	4.6575	2.8446	3.46008	7
19896	9	49556408	4.61228	4.57757	4.28049	5.90491	4.65861	2.92222	3.4927	7
19897	9	49597855	4.94006	4.51026	4.03565	5.9473	4.6175	2.79405	3.40094	7
19898	9	49620497	5.08692	4.22939	4.012	5.89409	4.63594	2.80486	3.56299	7
19899	9	49649153	5.09364	4.21915	4.04017	5.96269	4.65996	2.80234	3.56048	7
19900	9	49678361	5.00789	4.21769	3.75449	5.70028	4.53346	2.78536	3.53029	7
19901	9	49784088	4.95156	4.03266	3.72087	5.53712	4.38131	2.6907	3.41385	7
19902	9	49805232	4.83029	4.30852	3.9848	5.63489	4.4158	3.03204	3.83961	7
19903	9	49865815	4.85852	4.35513	3.91229	5.83103	4.39343	2.94554	3.78893	7
19904	9	49899443	4.49159	3.95276	3.84253	5.57661	4.34416	2.77624	3.8044	7
19905	9	49923312	4.52681	4.02515	4.04677	5.6105	4.0603	2.88351	3.80135	7
19906	9	49952332	4.51166	4.01129	4.00309	5.53494	4.06183	2.782	3.80076	7
19907	9	49974322	4.51166	4.01129	3.89693	5.53494	4.06183	2.782	3.80076	7
19908	9	50027556	4.32698	4.10827	3.85792	5.6138	4.3548	2.78125	3.67604	7
19909	9	50102947	4.72451	4.64792	4.01023	5.99918	4.68276	2.77521	3.64662	7
19910	9	50132049	4.80295	4.6557	4.05542	6.13105	4.69116	2.96339	3.51893	7
19911	9	50186596	4.71895	4.6741	4.01237	6.07298	4.7235	3.08304	3.50783	7
19912	9	50208711	5.12714	5.06935	4.34509	6.47027	5.02101	3.24476	4.01979	7
19913	9	50235638	5.21375	5.01499	4.22979	6.19537	5.15927	3.19324	4.02468	7
19914	9	50378425	4.95872	4.6863	4.10159	5.75566	5.03752	2.97924	3.9121	7
19915	9	50438455	5.32658	4.77279	4.01186	6.039	4.89673	3.00731	3.84486	7
19916	9	50509346	4.93141	4.57665	4.04029	5.69614	4.84072	2.91214	3.98766	7
19917	9	50535574	4.97224	4.81379	4.28608	5.75471	5.13625	2.90526	3.91135	7
19918	9	50591670	5.37631	5.00331	4.39559	6.20336	5.13312	3.10546	4.032	7
19919	9	50632294	5.43582	5.10661	4.36157	6.21594	5.14836	3.10694	4.04517	7
19920	9	50652338	5.45064	5.14746	4.43666	6.26727	5.17768	3.10925	4.06644	7
19921	9	50669651	5.50587	5.15393	4.2214	6.38382	5.33762	3.07113	4.08747	7
19922	9	50694137	5.27298	5.09092	4.27212	6.19847	5.33285	3.16586	4.02787	7
19923	9	50728426	5.2805	5.06104	4.09409	6.07871	5.3479	3.15357	4.05653	7
19924	9	50760808	5.1513	4.83476	3.97486	5.723	5.19559	3.02446	4.06592	7
19925	9	50804011	4.30368	4.56029	3.83004	4.97044	4.94778	3.04992	3.97426	7
19926	9	50832512	4.28099	4.56029	3.75214	4.97044	4.92562	3.04992	3.91732	7
19927	9	50869600	4.28231	4.51405	3.7483	4.96933	4.85168	3.0029	3.90255	7
19928	9	50899854	4.29392	4.58845	3.75426	5.01518	4.89732	2.9013	3.92216	7
19929	9	50922485	4.38415	4.63612	3.84064	5.03133	4.9747	2.95853	3.91929	7
19930	9	50964942	4.35275	4.60823	3.82843	5.00104	4.94939	2.94155	3.90418	7
19931	9	50992462	4.35275	4.60821	3.82789	5.00104	4.94858	2.9404	3.90359	7
19932	9	51017656	4.21437	4.31269	3.7256	4.75975	4.58505	2.8464	3.73634	7
19933	9	51078453	4.20879	4.32416	3.74836	4.76221	4.61074	2.83724	3.76842	7
19934	9	51096382	4.2288	4.40966	3.79828	4.76286	4.61946	2.83675	4.00756	7
19935	9	51129430	4.72763	4.95923	3.95973	5.47235	5.0051	2.97543	4.04181	7
19936	9	51153579	5.06041	5.02257	4.2265	5.8778	5.19004	3.03309	3.99183	7
19937	9	51181842	4.92931	4.85422	4.07792	5.81828	5.00238	2.95945	3.93551	7
19938	9	51217915	5.04187	4.95581	4.23607	5.80099	4.88806	3.09595	3.83718	7
19939	9	51243021	5.10268	4.89136	4.17528	5.88459	5.05903	3.08859	3.87115	7
19940	9	51304721	4.64172	4.62152	4.05405	5.25297	4.78044	2.99939	3.65229	7
19941	9	51326132	4.97862	4.75843	4.10524	5.33778	5.00146	3.03675	3.74425	7
19942	9	51395314	4.73142	4.72727	4.12455	5.51664	4.954	3.01833	3.8229	7
19943	9	51420838	4.6549	4.61535	4.11925	5.4348	5.00986	2.91049	3.82186	7
19944	9	51443155	4.72896	4.4613	4.14235	5.5597	5.04613	2.87888	3.78086	7
19945	9	51473366	4.76345	4.4854	4.13097	5.57434	4.88434	2.92406	3.78376	7
19946	9	51529308	4.41171	4.12106	3.88105	4.87661	4.43107	2.82369	3.49114	7
19947	9	51578666	4.33437	4.09905	3.77467	4.83408	4.58225	2.8148	3.44955	7
19948	9	51645766	4.39161	4.41891	3.78183	4.85814	4.48352	3.07672	3.50962	7
19949	9	51698823	4.68968	4.68347	4.0701	5.50169	4.387	3.06236	3.68372	7
19950	9	51728403	4.56852	4.50634	3.92198	5.27454	4.53853	3.02662	3.58422	7
19951	9	51795122	5.11296	4.724	4.19176	5.68684	4.61251	3.1826	3.83612	7
19952	9	51824042	5.18016	4.76716	4.21781	5.66147	4.72075	3.18965	3.92951	7
19953	9	51854082	4.77642	4.52848	4.05138	5.20186	4.45538	3.18359	3.81175	7
19954	9	51893149	5.02448	4.67093	4.16195	5.39889	4.49962	3.17943	3.87298	7
19955	9	51933324	4.60014	4.41056	3.92963	4.55113	3.95362	3.01405	3.76172	7
19956	9	51956276	4.562	4.41021	3.92797	4.54292	3.95397	3.01232	3.76099	7
19957	9	51985736	4.61936	4.52796	3.61958	4.63653	3.93677	3.06895	3.59646	7
19958	9	52133642	4.50583	4.05914	3.60107	4.71306	4.09029	3.05004	3.62339	7
19959	9	52162143	4.30678	3.92177	3.55209	4.55256	3.89522	2.86482	3.55067	7
19960	9	52221237	4.3721	3.93167	3.55066	4.58547	3.87928	2.87477	3.54777	7
19961	9	52258463	3.8862	3.64291	3.4069	4.37356	3.7875	2.74048	3.55018	7
19962	9	52283151	3.87664	3.78848	3.3811	4.41167	3.86701	2.7338	3.56824	7
19963	9	52430564	4.29459	3.95695	3.79544	5.09253	4.08041	2.9495	3.41126	7
19964	9	52497549	4.4804	3.74899	3.79997	5.25194	3.95322	2.79553	3.26282	7
19965	9	52571370	4.82178	3.8632	3.89584	5.37095	3.89161	2.67824	3.19804	7
19966	9	52644487	4.6737	3.70751	4.00421	5.08358	3.85925	2.77125	3.36392	7
19967	9	52684647	4.63575	3.69824	3.98271	5.03776	3.84716	2.7505	3.39219	7
19968	9	52736750	4.76785	3.73751	3.8354	5.31772	4.30331	2.72718	3.41123	7
19969	9	52850186	3.96219	3.76351	3.51965	4.99833	4.35617	2.56532	3.32566	7
19970	9	52873430	3.8917	3.38482	3.46316	4.43718	3.93526	2.60872	2.71477	7
19971	9	53053923	3.88026	3.6479	3.57032	4.65908	4.24441	2.82418	2.74123	7
19972	9	53125794	4.44889	3.64926	3.72468	5.3192	4.15469	2.76286	3.38839	7
19973	9	53156338	5.12302	3.97619	3.80238	5.35804	4.46338	2.75095	3.437	7
19974	9	53197668	5.12065	3.85623	3.7994	5.49719	4.47695	2.75014	3.43876	7
19975	9	53237445	5.17651	3.64896	3.72073	5.23903	4.26541	2.6731	3.37915	7
19976	9	53259875	5.06332	3.6469	3.72359	5.20483	4.26476	2.68301	3.3796	7
19977	9	53313101	4.00971	2.8327		3.90803	3.34551			4
19978	9	53333834	4.1467	2.75774		4.341	3.37346	1.99606		5
19979	9	53355112	4.29298	2.96456		4.59713	3.4979	1.98398	2.69971	6
19980	9	53380186	4.05736	2.84111		4.19693	3.32725	2.15189	2.70902	6
19981	9	53405564	4.19452	3.0047		4.32745	3.40824	2.07199	2.76811	6
19982	9	53435079	4.24024	2.97349		4.37526	3.37168	2.09912	2.73924	6
19983	9	53470050	3.62855	2.80077		4.13582	3.08588	2.0564		5
19984	9	53498305	3.01417	2.60729		3.65694	2.87506	1.94856		5
19985	9	53742353	3.49465	2.86664		4.04	3.18248	2.18455		5
19986	9	53770853	3.44285	2.92443		3.90261	3.31196	2.14812		5
19987	9	53806121	3.32637	2.78885		3.89057	3.24802	1.97634		5
19988	9	53835889	3.23103	2.67477		3.75661	3.10865	1.97952		5
19989	9	53871363	3.42618	2.5502		3.69994	3.05529	1.96665		5
19990	9	53907090	3.18545	2.44447		3.66778	2.91913	1.89303		5
19991	9	53936343	3.21068	2.64222		3.60918	2.89412			4
19992	9	53983792	3.75286	2.77524		4.28364	3.27935	2.09474		5
19993	9	54039827	3.43718	2.60669		3.75177	3.0439	2.07097		5
19994	9	54062560	4.06983	2.93166		4.28132	3.37071	2.29369		5
19995	9	54148253	4.01126	2.74986		3.86693	3.21759	2.20894		5
19996	9	54168744	3.91976	2.68213		3.89523	3.07029	2.04451		5
19997	9	54190285	3.52063	2.50144		3.56442	2.95984	1.98427		5
19998	9	54216888	3.36158	2.63964		3.29658	2.91324	1.90331		5
19999	9	54249918	3.22779	2.50491		3.22751	2.60853	1.90619		5
20000	9	54317953	3.57233	2.4882		3.42641	2.80083	1.95486		5
20001	9	54427364	3.82652	2.62534		3.34216	2.891	2.04106		5
20002	9	54452359	3.49636	2.38036		2.90821	2.71313	1.92203		5
20003	9	54529875	3.91183	2.55682		3.16766	2.79143	2.11475		5
20004	9	54567712	3.90685	2.55657		3.14919	2.73839	2.11681		5
20005	9	54607380	3.67828	2.42409		3.04225	2.76658	2.07147		5
20006	9	54628399	3.86776	2.59541		3.30276	3.04008	2.15721		5
20007	9	54668173	3.90152	2.69688		3.28658	3.03868	2.16737	2.64168	6
20008	9	54690915	3.87625	2.64326		3.23886	3.08607	2.1574		5
20009	9	54778504	4.00567	2.71703		3.49319	3.16363	2.15575		5
20010	9	54832703	3.69337	2.58867		3.25805	2.85979	1.96987		5
20011	9	54863600	3.68895	2.51604		3.24503	2.94665	1.98937		5
20012	9	54886468	3.83158	2.64628		3.452	3.01	2.02695		5
20013	9	54916913	3.68953	2.5178		3.30231	2.99837	2.03727		5
20014	9	54937110	3.74437	2.50781		3.29837	2.98187	2.0232		5
20015	9	54987576	3.80958	2.69973		3.4864	2.87046	2.02048		5
20016	9	55007839	3.53457	2.59318		3.18065	2.91572	1.96049		5
20017	9	55056680	3.22204			2.77696	2.91213	1.93463		4
20018	9	55096065	2.85344				2.73494			2
20019	9	55117119					2.55382			1
20021	9	55338203					2.5371			1
20022	9	55363999					2.60439			1
20023	9	55414103	2.77173				2.87851			2
20024	9	55449737	3.24446	2.48096		2.94562	2.92468			4
20025	9	55496923	3.21502			3.02741	2.97777	1.93577		4
20026	9	55532332	3.35229			3.10736	3.03698	1.93291		4
20027	9	55574798	3.61882	2.3613		3.27054	2.99342	1.99479		5
20028	9	55630797	3.58366			3.46614	2.71726	2.02325		4
20029	9	55672271	3.40675			3.11554	2.63503	1.94357		4
20030	9	55707005	3.59693			3.2749	3.04062	1.99517		4
20031	9	55740550	3.66764	2.39712		3.37088	3.04985	2.00817		5
20032	9	55771156	3.28908			3.06905	2.60705	1.8961		4
20033	9	55802932	3.32192			3.16654	2.65708	1.89242		4
20034	9	55828214	3.36316			3.04122	2.44629	1.88329		4
20035	9	55872841	3.32366			3.01034				2
20036	9	55907897	3.32366			3.00794				2
20037	9	55942119	3.28634			2.84701	2.46831			3
20038	9	55980280	3.24399			2.77654				2
20039	9	56003900	3.24463			2.77718				2
20040	9	56030649	3.24463			2.77718				2
20041	9	56072341	3.3848			2.90692	2.49763			3
20042	9	56094640	3.2085				2.54149			2
20043	9	56129132	3.13235			3.0216	3.02126			3
20044	9	56193601	2.92669				2.81243			2
20046	9	56406855	2.87561				2.54973			2
20047	9	56459368	2.92843			2.89527	2.68395			3
20048	9	56490122	2.93318			2.8998	2.69631			3
20049	9	56522192					2.7326			1
20050	9	56548919					2.66206			1
20051	9	56616446	2.73961			2.9926	2.92678			3
20052	9	56756412				2.74882	3.04708			2
20053	9	56786292				2.76852	3.0575			2
20054	9	56904690					2.67649			1
20055	9	56966851					2.64146			1
20056	9	56973559					2.72751		2.69024	2
20058	9	57033506					2.57367			1
20059	9	57069740				2.86386	2.69526			2
20060	9	57128694				2.96122	2.63869			2
20061	9	57182000				2.96122	2.79103			2
20062	9	57203782				2.96122	2.78553			2
20063	9	57224923	2.73629			3.25604	2.99377			3
20064	9	57249160				3.03149	2.71591			2
20065	9	57288578	2.81244			3.15969	2.95457			3
20066	9	57327067	3.22879			3.18213	2.91103			3
20067	9	57384683	3.21505			3.3838	2.54462			3
20068	9	57412955	3.02238			3.21044	2.59297			3
20069	9	57428938	3.0513			3.03065				2
20070	9	57515862	2.85244			3.08953	2.64747			3
20071	9	57536880	3.12729			3.04541	2.66933	1.9061		4
20072	9	57559232	3.53092			3.23684	2.84245	2.03872		4
20073	9	57616379	3.50289			3.39349	2.88674	1.94373		4
20074	9	57658825	3.5472			3.29237	3.11775	2.02818		4
20075	9	57679687	3.7047			3.16159	2.93693	2.0296		4
20076	9	57709461	3.86749			3.61955	3.07853	2.06071	2.73603	5
20077	9	57767547	3.69171			3.30653	3.03475			3
20078	9	57826905	3.65683			3.50504	3.03954	1.92623		4
20079	9	57867887	3.83003			3.76273	3.20152	2.07835		4
20080	9	57891069	3.63806	2.71074		4.04143	3.3167	2.10241		5
20081	9	57929119	3.90301	2.73059		3.9894	3.25768	2.13317	2.83038	6
20082	9	57949852	3.40562	2.49814		3.3895	2.94167			4
20083	9	58011347	3.39644	2.34261		3.19211	2.997			4
20084	9	58044059	2.89551	2.45039		2.97681	2.71852	1.87998		5
20085	9	58075303	2.7694	2.37573		3.08852	2.80209			4
20086	9	58113021	2.81131	2.49266			2.7284			3
20087	9	58145538	3.11374	2.5824		3.04563	2.89426	1.97075		5
20088	9	58258097		2.30723			2.65821			2
20089	9	58298041		2.44462		2.77562	2.72129			3
20090	9	58414099		2.31172						1
20091	9	58447291		2.89956			2.62744	1.93607		3
20092	9	58536480	2.84343	2.8865		3.04136	2.8375			4
20093	9	58579267		2.61944			2.62916			2
20094	9	58624775		2.65617			2.62671			2
20095	9	58647319		2.74428			2.55261			2
20096	9	58668865		2.67732			2.68933			2
20097	9	58714428		2.34861			2.7021			2
20098	9	58757994		2.34152			2.44696			2
20120	9	59692848		2.30116						1	59679702	60043788	\
20121	9	59756194		2.41088						1
20122	9	59792545		2.49715						1
20123	9	59847463		2.43892						1
20124	9	59869895		2.33552						1
20125	9	59927094		2.44323						1
20126	9	59972449		2.61401						1
20127	9	59995189		2.43004						1
20128	9	60033566		2.35242						1
20262	9	67244999					2.55054	1.94016		2	67183724	67517626	PTPRK
20263	9	67273738						1.92045		1
20264	9	67301858						1.94889		1
20266	9	67414112						2.01837		1
20289	9	69818133						1.95892		1	69768251	69901497	\
20291	9	69895004						1.99179		1
20697	9	93430532						2.39844		1	93372290	93897659	NOX3, HSFY2
20698	9	93472326						2.27092		1
20699	9	93520501						2.16304		1
20700	9	93552330						2.2651		1
20701	9	93685360						2.07365		1
20702	9	93731471						2.10743		1
20703	9	93884361						2.17994		1
20725	9	95149286						1.94094		1	95138553	95296865	MIR2481
20726	9	95169727						1.94094		1
20727	9	95194688						1.94609		1
20728	9	95264976						2.28412		1
20731	9	95450193						1.91068		1	95437999	95681195	ZDHHC14
20733	9	95591202						2.19961		1
20734	9	95625955						2.20803		1
20735	9	95670148						2.04386		1
21188	10	13737253		2.72365						1	13720933	13837775	\
21189	10	13758980		3.00224						1
21190	10	13795916		3.04548						1
21191	10	13822864		3.09213						1
21207	10	14466153							2.82386	1	14445153	15315855	MAP2K5, PIAS1, CALML4, CLN6, FEM1B
21208	10	14514931							2.82386	1
21209	10	14554414							3.6607	1
21210	10	14574453			2.70406	2.66849			3.66088	3
21211	10	14616020			3.03663				3.5308	2
21212	10	14638720			2.72037				3.18997	2
21213	10	14680950			3.00115	2.67997		2.18738	3.70886	4
21214	10	14720037			2.79271	2.67022			3.46416	3
21215	10	14832153			2.89591	2.78185			3.11394	3
21216	10	15051277		2.78714	2.88258	2.86135		2.22769	2.94315	5
21217	10	15072778				2.62126			2.92121	2
21218	10	15102064							2.89932	1
21219	10	15126517			2.77244				2.76449	2
21221	10	15202658							2.79313	1
21222	10	15228026							2.91384	1
21223	10	15262140				2.68078				1
21224	10	15298290				2.64996				1
21227	10	15413589							2.91448	1	15385315	15635093	ANP32A
21229	10	15492812				2.53696				1
21230	10	15528411				2.62822				1
21232	10	15615838							2.95186	1
21235	10	15806087				2.71976			2.81191	2	15756738	18938572	SPESP1, NOX5, GLCE, KIF23, RPLP1, TLE3, UACA, LARP6, THAP10, LRRC49, THSD4, NR2E3
21236	10	15849166				2.67779			2.89288	2
21237	10	15878155				2.73016			2.93093	2
21238	10	15935671			2.68073	3.04803			2.90716	3
21239	10	15974499			2.82088	3.11065			2.92292	3
21240	10	16117231			2.71931	2.62657			2.75458	3
21241	10	16140054			2.64353	2.9202			2.83121	3
21242	10	16162053			2.64456	3.21217			2.817	3
21243	10	16191688			2.69672	3.13441				2
21244	10	16326848			2.78548	3.34403			2.91322	3
21245	10	16412340		3.21759	2.7944	3.38111	2.81149		3.0727	5
21246	10	16432723	3.14818	3.70065	3.33499	4.09947	3.49033		3.35158	6
21247	10	16460889	3.05124	3.80221	3.3926	4.00918	3.43183		3.36301	6
21248	10	16487469	2.98294	3.51804	3.25359	3.87207	3.10669		3.05904	6
21249	10	16524236		3.48022	3.23362	3.92589	3.19761		3.17926	5
21250	10	16548361		3.01236	2.95269	3.08961	3.39362		3.27358	5
21251	10	16569032		2.93655	2.84415	3.00089	3.12497		3.12692	5
21252	10	16606724		2.99927	3.02789	3.358	3.49206		3.14524	5
21253	10	16629826	3.17348	3.24848	3.09031	3.16028	3.47367		3.19595	6
21254	10	16686511	3.22072	3.8126	3.19406	2.70895	3.33923		3.07475	6
21255	10	16738622	3.20491	3.8126	3.19177	2.72546	3.33923		3.07816	6
21256	10	16819310	3.48315	3.98459	3.06739	3.18582	3.34115		3.15543	6
21257	10	16854458	3.62048	4.01208	3.16864	3.43404	3.50275		3.12079	6
21258	10	16875097	3.42602	4.16925	3.21046	3.51314	3.36376		3.17367	6
21259	10	16903570		3.50064	2.93672	2.84383	2.71042		2.76801	5
21260	10	16934705		3.42228	2.82159					2
21261	10	16985300		3.35627			2.77948			2
21262	10	17100439		3.48334	2.80769					2
21263	10	17127861		2.94371	2.65138		2.76114			3
21264	10	17153584		2.67544						1
21265	10	17209221		2.66822						1
21266	10	17243680		2.70469						1
21267	10	17285198		2.8833						1
21268	10	17311138		3.08762						1
21269	10	17377774	3.0979	4.0429	2.88591	3.127	3.22615	2.27507	3.24983	7
21270	10	17407918		3.41561	2.76565	2.53584			2.93841	4
21271	10	17528963		3.45057	2.88244	2.77559				3
21272	10	17557149		3.39035	2.99593	2.90186			3.00141	4
21273	10	17625573		3.17592	2.82572	2.6617			2.77445	4
21274	10	17655576		3.8386	3.17377	2.98958	2.81895		2.83098	5
21275	10	17683504	3.02147	3.88149	3.01878	3.10303		2.18296	3.0073	6
21276	10	17730891	3.16073	3.78176	3.16033	3.04331			2.95688	5
21278	10	17834362			2.65877					1
21280	10	17955497		2.96052						1
21281	10	18041832		3.33787	2.87785					2
21282	10	18086840	3.01893	3.69504	3.1632	2.85783				4
21283	10	18115876		3.35284	3.10848	2.5537			2.86386	4
21284	10	18150690		3.56887	3.04529					2
21285	10	18175151		3.64817	2.99101					2
21286	10	18209617		3.27984	2.88754					2
21287	10	18230679		3.56173	2.93133				2.90905	3
21288	10	18251738		3.65548	3.13557					2
21289	10	18287420		3.41757	3.12233				2.8072	3
21290	10	18395377		2.83793	3.06174					2
21291	10	18420234		2.81195	3.04174	2.56026	2.73026		2.81442	5
21292	10	18442011	2.95134	2.8424	3.06867	3.16981			2.82715	5
21293	10	18492108		2.77529	2.89342	3.40757	3.07427		2.97807	5
21294	10	18519852	3.18382		2.81993	3.39218	2.90492		3.01457	5
21295	10	18574907			2.69239	2.91595			2.91508	3
21296	10	18630194	3.06601		2.91417	3.17534	2.92764		3.04634	5
21297	10	18743955	3.34671	2.76446	2.88909	3.11096	2.76588		3.01563	6
21298	10	18772359	3.39155	2.80063	2.91514	3.21591			2.8926	5
21299	10	18811354	3.22135	3.04416	2.66345	3.14989	2.99625		2.95797	6
21300	10	18844246	3.27609	2.92249	2.69271	3.15975	2.99275		3.01693	6
21301	10	18882288	3.5501		2.75141	2.94859	3.13079		2.97934	5
21302	10	18921165	3.35445	2.62672		2.95496	2.86079		2.78389	5
21314	10	19436488	3.06918			2.59609				2	19420839	21302052	NPTN, C10H15orf59, TBC1D21, SDR39U1, KHNYN, CBLN3, NYNRIN, NFATC4, RIPK3, ADCY4, LTB4R, LTB4R2, CIDEB, C10H14orf21, DHRS1, RABGGTA, TGM1, GMPR2, TINF2, NEDD8, MDP-1, CHMP4A, TSSK4, TM9SF1, IPO4, REC8, IRF9, RNF31, PSME2, FITM1, DCAF11, PSME1, PCK2, CPNE6, LRRC16B, DHRS4, CYP11A1, JPH4, AP1G2, THTPA, NGDN
21315	10	19466902	3.21386			2.54599				2
21316	10	19494672	3.3244	2.68116		2.96977	2.79127			4
21317	10	19565941	3.11725			3.0446	2.80785			3
21318	10	19591280	3.60566	2.96692	2.69119	3.40866	2.83376		2.97259	6
21319	10	19617303	3.35525	2.88117		3.39855	2.89811			4
21320	10	19667613	3.5888	3.18732	2.79907	3.12281	2.92492		2.79051	6
21321	10	19696833	3.05337	2.91796		2.69129	2.74283			4
21322	10	19721672	3.19053	2.68858		3.08785	2.86477			4
21323	10	19755465	3.06769		2.84372	3.51032	3.25545		2.99848	5
21324	10	19793211			2.71183	2.90821	3.23278		2.91678	4
21325	10	19871847				2.57284	2.97538			2
21326	10	19924813			2.73192	2.56541	2.87129		2.84259	4
21327	10	19950788			2.78915	2.95384	2.95185		2.98612	4
21328	10	19987360	3.03137	2.6682	2.79405	3.10476	3.02015		3.01731	6
21329	10	20008636			2.6609	2.65002			2.81297	3
21330	10	20030762	3.06578	2.60307	2.74046	2.73977	2.74216		2.94703	6
21331	10	20050839			2.77049	2.98147	2.87323		2.81915	4
21332	10	20117400			2.65671	2.93034	2.89337		2.76995	4
21333	10	20146107			2.79465	2.94557	3.00755		2.78534	4
21334	10	20203040			2.71979	2.70858	3.07772			3
21335	10	20229329			2.82612	2.6385	2.99689			3
21336	10	20322987			2.89806	2.78833	3.07979		2.75272	4
21337	10	20359799			2.67686	2.62406	2.85322			3
21338	10	20388692			2.80202	2.89449	3.01391			3
21339	10	20462779			2.7874	2.52539	2.96025			3
21340	10	20498087		2.63146	2.81747	3.05463	3.15394		2.83641	5
21341	10	20550545				2.92824	3.00314	2.23264	2.756	4
21342	10	20580094				2.88191	2.91127			2
21343	10	20609250				2.58606	2.86063			2
21344	10	20636156				2.64616	2.90015			2
21345	10	20667710				2.74108				1
21346	10	20693677				2.74108	2.727			2
21347	10	20763153				2.52251	3.03607			2
21348	10	20820760	2.97473			3.08028			2.77825	3
21349	10	20899486	2.95591							1
21350	10	20932671	2.95591							1
21351	10	21008360	3.07162		2.72515	3.15575				3
21352	10	21053074				2.88516				1
21353	10	21105172	2.95378		2.6962	3.21167	2.80594			4
21354	10	21131661	2.97327		2.73149	3.18937	2.72794			4
21355	10	21169216			2.76926	3.15472	2.72078			3
21356	10	21198154	3.06147		2.81727	2.93702				3
21357	10	21225382	3.03165		2.79411	2.89058	2.74663			4
21358	10	21274787	3.03831			2.92439				2
21383	10	25884143			2.6525	2.80191		2.38285		3	25873842	25951476	RPGRIP1, HNRNPC
21384	10	25907293				2.67922		2.20629		2
21385	10	25930288			2.71008	2.57588				2
21437	10	28548872			2.73217					1	28528555	29012410	EMC7, CHRM5
21438	10	28576348			2.8643	2.6933				2
21439	10	28599096			2.89499	2.64351				2
21440	10	28624573			2.72352					1
21441	10	28647003			3.16108	2.88412				2
21442	10	28680745			2.99364	2.82519				2
21443	10	28703125			3.0113	2.68724				2
21444	10	28751801			2.72234	2.95834				2
21445	10	28781938			2.86742	3.31743				2
21446	10	28838152	3.00193			3.33274				2
21447	10	28889886				3.31411				1
21448	10	28930740	3.25549			3.4539				2
21449	10	28970257				2.91911				1
21450	10	28996491	3.0759			2.96493				2
21486	10	31364551	3.11529		2.92406	2.55797				3	31345645	31484329	\
21487	10	31393400	3.53846		2.66826					2
21488	10	31442937	3.78321	2.81104	2.74307	2.72929	3.05026			5
21489	10	31464687	3.13248							1
21825	10	48625893						2.29614		1	48614809	48706453	\
21826	10	48647362						2.31025		1
21827	10	48684692						2.16284		1
22248	10	70317873							2.88841	1	70307047	70908924	C10H14orf37, ACTR10, PSMA3, ARID4A
22250	10	70403973						2.34895		1
22251	10	70476892				2.68313		2.36917	2.93197	3
22252	10	70589931			2.84593			2.33582		2
22253	10	70663937			2.94423	2.71015		2.5177		3
22254	10	70736766			2.83395			2.45927		2
22256	10	70813663						2.22144		1
22258	10	70894537			2.64616					1
22261	10	70973402			2.64616					1	70962088	71246786	\
22262	10	70998768			2.64616					1
22263	10	71022679			2.64616					1
22265	10	71082204	3.06614					2.27335		2
22267	10	71137516	3.04212					2.36103		2
22268	10	71176125	3.02252					2.37047		2
22269	10	71226626						2.25968		1
28669	14	18000539				2.6591		1.94821		2	17966600	18279749	WDYHV1, ATAD2, ZHX1, C14H8orf76, WDR67
28670	14	18086520				2.63845		2.02362		2
28671	14	18175312				3.17171		2.44413		2
28672	14	18208347	2.85355			3.24109		2.31558		3
28673	14	18228964	2.91787			3.17048		2.15898		3
28674	14	18263091	3.04732			3.10713		2.35637		3
28809	14	25215027			2.90468					1	25195489	25413540	PENK
28811	14	25307116		2.47375	2.97496			1.618		3
28812	14	25351733		2.27758	3.0217					2
28813	14	25401722			2.96576					1
30708	15	44156866						2.1297		1	44140517	44271131	NRIP3, TMEM9B, C15H11orf16, AKIP1
30709	15	44224325						2.04254		1
30710	15	44254734						2.00422		1
30958	15	59434020						1.98635		1	59410587	59709950	KIF18A, METTL15
30960	15	59661438						1.99833		1
30995	15	61320019					2.59063			1	61303746	61392846	\
30996	15	61341539					2.90756			1
30997	15	61378465					2.58872			1
31023	15	62428148						2.07675		1	62369067	62579094	\
31024	15	62512689						2.19896		1
31025	15	62557254						2.18326		1
31079	15	65590902						2.01166		1	65574896	65705198	\
31080	15	65692496				2.88862				1
31271	15	75107863						1.95914		1	75086543	75163587	EXT2, ALX4
31272	15	75148353						2.12553		1
31298	15	76314927						2.13799		1	76290080	76466881	\
31299	15	76350223						2.01424		1
31300	15	76379840						2.14037		1
31301	15	76438547						2.10761		1
31306	15	76675303						1.98951		1	76636785	76847569	SLC35C1, MAPK8IP1, C15H11orf94, PEX16, GYLTL1B, PHF21A
31307	15	76729776						1.9631		1
31309	15	76825757						2.07104		1
31339	15	78583763						2.06528		1	78564315	78650489	CELF1, PTPMT1, KBTBD4, NDUFS3, MTCH2
31340	15	78619447						2.01003		1
31343	15	78751106						1.99269		1	78733714	79093437	NUP160
31344	15	78966608						2.3021		1
31345	15	79022266						2.36443		1
31346	15	79057845						2.30311		1
31347	15	79088393						2.17453		1
31352	15	79227512						1.96403		1	79207404	79266349	\
31353	15	79252846						2.07675		1
32182	16	42386711		3.12312		2.92299	2.43113			3	42350401	42917195	TNFRSF1B, MIIP, MFN2, PLOD1, KIAA2013, NPPB, NPPA, CLCN6, MTHFR, AGTRAP, C16H1orf187, MAD2L2, FBXO6, FBXO44, FBXO2
32183	16	42411339		3.24786		3.04404	2.47146			3
32184	16	42468099	2.97263							1
32186	16	42667035		3.06077						1
32187	16	42686848		3.06077						1
32188	16	42730174		3.06077						1
32189	16	42806930		3.0901						1
32190	16	42843345		3.17173						1
32191	16	42892437		3.1335						1
32199	16	43618684					2.39061			1	43570418	43776404	\
32200	16	43642297					2.9564			1
32201	16	43697344					2.89062			1
32202	16	43742398					2.607			1
34062	17	57914284	2.71503							1	57900142	58030216	PRKAB1
34063	17	57978830	2.70901							1
34064	17	58016927	2.59213							1
34067	17	58095342	2.86513							1	58081157	58778011	HSPB8
34068	17	58141663	3.18802			3.11166				2
34069	17	58165092	3.08878			3.12524				2
34070	17	58257914	2.80238							1
34071	17	58285008	2.80009					2.1491		2
34072	17	58321127		2.71485				2.11898		2
34073	17	58374544						2.194		1
34074	17	58406042						2.04985		1
34075	17	58438656						2.2396		1
34076	17	58471380						2.23539		1
34077	17	58601715						2.16358		1
34078	17	58648743						2.16996		1
34079	17	58686592						2.19468		1
34080	17	58734028						2.27415		1
35158	18	37653387							3.3054	1	37624954	37848008	\
35159	18	37692447							3.37119	1
35160	18	37745427							3.47216	1
35161	18	37783787							3.3739	1
35162	18	37826773							3.45679	1
35278	18	43470260							3.15419	1	43435636	43934467	SLC7A9, C18H19orf40, RHPN2, GPATCH1, SLC7A10, CEBPA
35279	18	43502109							3.14307	1
35280	18	43568128						2.21811	4.24628	2
35281	18	43588701						2.22045	4.34619	2
35282	18	43614762				2.65169		2.04442	4.2625	3
35283	18	43666425						2.02222	3.83193	2
35284	18	43691383				2.62177		1.88239	3.73318	3
35285	18	43726997						2.11909	3.31158	2
35286	18	43766368						1.96868	3.28434	2
35288	18	43924130							3.31347	1
35320	18	45870264				2.65647		1.94661		2	45842931	48118848	SCN1B, HPN, FXYD3, LGI4, FXYD1, FXYD7, FXYD5, LSR, USF2, HAMP, MAG, LSR, FFAR3, FFAR2, DMKN, SBSN, GAPDHS, TMEM147, ATP4A, HAUS5, RBM42, ETV2, UPK1A, ZBTB32, IGFLR1, U2AF1L4, PSENEN, LIN37, HSPB6, PRODH2, NPHS1, APLP1, NFKBID, HCST, TYROBP, LRFN3, SDHAF1, SYNE4, ALKBH6, CLIP3, THAP8, TBCB, POLR2I, CAPNS1, COX7A1, ZNF565, ZNF567, ZNF382, ZNF566, ZNF383, ZNF527, ZNF570, ZNF420, ZNF345, ZFP30
35322	18	45978986						2.16296		1
35323	18	45999702				2.72569		2.22459		2
35324	18	46033080	2.65751			3.12331	2.77086	2.52877		4
35325	18	46063097	2.53807			2.86059	2.46874	2.37139		4
35326	18	46124864						2.13289		1
35327	18	46191012						2.18973		1
35328	18	46232817	2.64474			2.71915		2.16654		3
35329	18	46264425				2.68601		2.19427		2
35330	18	46288098	2.89421		3.01981	2.97287		2.3545		4
35331	18	46341055	2.84785		3.03236	2.98248		2.37956		4
35332	18	46373028	2.77399			2.80513		2.46139		3
35333	18	46420429	2.52386			2.68137	2.63374	2.54348		4
35334	18	46465518	2.8782		3.04494	3.08816	2.59771	2.48462		5
35335	18	46552279				2.74902		2.50965		2
35336	18	46584203	2.64554		3.04196	2.98664	2.69959	2.70633		5
35337	18	46611338			2.95492	2.64356	2.78037	2.63959		4
35338	18	46641574			2.97289	2.63652	2.91526	2.64323		4
35339	18	46647177	2.84545		2.91076	2.72538	2.88182	2.64728		5
35340	18	46677643	2.57677				2.75902	2.53504		3
35341	18	46697670					2.784	2.36164		2
35342	18	46757466					2.63726	2.53151		2
35343	18	46826215	2.77551		2.94971	2.74008	2.67563	2.71946		5
35344	18	46875864	2.76117		2.99075	2.76659	2.77533	2.77769		5
35345	18	46915673	2.96503			3.11742	2.86041	2.58623		4
35346	18	46936044	2.98034		2.95518	3.1154	2.63834	2.60782		5
35347	18	46972002	3.05431		3.24253	3.25375	2.78626	2.7101		5
35348	18	47054361	3.07853		3.01915	3.4852	2.51363	2.57234		5
35349	18	47089076	3.19117		3.00373	3.33875	2.51974	2.63576		5
35350	18	47154726	3.21243		3.00694	3.28921	2.47628	2.57125		5
35351	18	47180292	3.21397		3.00774	3.19423	2.49009	2.57977		5
35352	18	47212964	3.29123		3.02973	3.39265	2.65533	2.40769		5
35353	18	47259533	2.84713					2.23667		2
35354	18	47292259	2.66506					2.4528		2
35355	18	47355106						2.29461		1
35356	18	47443804						2.19691		1
35357	18	47563494						2.10422		1
35358	18	47627016		2.5381				2.36818		2
35359	18	47698729						2.51402		1
35360	18	47719325						2.51402		1
35361	18	47781264						2.71719	3.37685	2
35362	18	47833734		2.64477		2.59572	2.57972	2.81058	3.52547	5
35363	18	47862193		2.63719	3.00577	2.71761	2.45684	2.81521	3.70669	6
35364	18	47960779		2.77175	3.08008	2.6363	2.52181	2.80696	3.76371	6
35365	18	47983685	2.8068	2.7802	3.02712	2.86392	2.83874	2.73202	4.00319	7
35366	18	47995842						2.08841	3.50773	2
35367	18	48038041						2.10041	3.48931	2
35368	18	48108521					2.53484	2.38597	3.45299	3
35443	18	52024379						1.8934		1	52014098	52066538	PHLDB3, ETHE1
35444	18	52045889						1.8793		1
35465	18	53132012						1.89902		1	53101563	53295135	CLASRP, ZNF296, GEMIN7, PPP1R37, NKPD1, TRAPPC6A, BLOC1S3, LOC508455
35466	18	53224638						1.90901		1
35467	18	53281931						1.94635		1
36679	19	53408428		3.10567						1	53390981	53682259	RBFOX3
36680	19	53441712		3.02118						1
36681	19	53473744		3.06793						1
36682	19	53537772		2.95333					2.69332	2
36683	19	53568928		2.92264					2.69518	2
36684	19	53606174							2.79574	1
36686	19	53668468							2.49943	1
36837	19	59936906	2.90217	3.14295			2.82029			3	59919746	60260941	\
36838	19	59984238		3.429	2.77643		3.27801			3
36839	19	60009650		3.50701	2.83065		2.97969			3
36840	19	60044907		3.53669	2.98046		2.66066			3
36841	19	60078948	3.24966	3.08202	3.02743		3.30973	2.05474		5
36842	19	60120044	3.43519		2.76894		3.10308	2.07417		4
36843	19	60165029	3.508		2.75891		2.96493	2.04326		4
36844	19	60224397	3.56666	2.97606	2.8457		2.95629	2.25978		5
36845	19	60247211	3.21375	3.09213	2.78895		2.89889	2.31981		5
36865	19	61362411						2.00301		1	61342760	61527299	\
36867	19	61441042						2.00985		1
36868	19	61478388						2.04442		1
36869	19	61503930						2.0201		1
36875	19	61753819						2.03314		1	61731605	61823536	MAP2K6
36876	19	61784840					2.79407			1
36877	19	61806709					2.797			1
36895	19	62739540				2.76137		2.12449	3.34767	3	62717137	62851091	AXIN2
36896	19	62760617						2.16947	3.65715	2
36897	19	62782507							3.38658	1
36898	19	62805137							3.15326	1
36899	19	62829939							2.76291	1
36903	19	63140551						2.02779	2.93119	2	63122120	63545202	APOH, PRKCA, MIR2284P
36904	19	63166388				2.76307		2.02621	2.76519	3
36905	19	63191482				2.79973		2.26325	2.99367	3
36906	19	63261405						2.10073	2.70721	2
36907	19	63309223						2.00536	2.59473	2
36908	19	63354178						2.10294	2.70892	2
36910	19	63424825							2.62285	1
36911	19	63501603						2.015		1
36912	19	63530174				2.66159			2.65415	2
36918	19	63826890							2.78249	1	63812575	64057457	\
36919	19	63932125							2.71407	1
36920	19	63979662							2.70051	1
36921	19	64007021					2.59663		2.68918	2
38384	21	38947	3.03847	2.23033	2.77233			2.25872		4	1	921376	SNRPN,SNURF, NDN
38385	21	802673						1.82294		1
38386	21	828905						1.81385		1
38390	21	2151256						1.69577		1	1966001	3920065	UBE3A
38391	21	2333804						1.74883		1
38392	21	2381941						1.74883		1
38393	21	2461217						1.88219		1
38394	21	2592694						1.73502		1
38395	21	2642904			2.64639			2.02642		2
38396	21	2690162			2.62501			2.0294		2
38397	21	2710462			2.63143			1.87234		2
38398	21	2749974	2.77872							1
38399	21	2833842				2.96401				1
38400	21	2862075	2.79414			3.09017				2
38401	21	2894402	2.84893		2.75699	3.09719				3
38402	21	2918184			2.77852	3.20183				2
38403	21	2938326			2.65986	3.04328				2
38404	21	2985827			2.65986	3.11378				2
38405	21	3061993	2.78345		2.79804	3.48618			2.79724	4
38406	21	3088886	2.79528		2.83271	3.50934			2.80826	4
38407	21	3089789	2.79528		2.83271	3.50934			2.80826	4
38408	21	3245487				2.99397			2.5208	2
38409	21	3345232				2.99397			2.44971	2
38411	21	3809287				3.018				1
38412	21	3862716				3.51286				1
38727	21	20248628						1.68753		1	20240536	20328551	\
38728	21	20300789		2.3821						1
38995	21	34411760		2.37412						1	34375637	34464771	EDC3, CLK3
38996	21	34442931		2.25602				1.67176		2
39240	21	47778730					2.89628			1	47762733	47945814	SLC25A21
39241	21	47865334		2.22441	2.82859		2.9351			3
39242	21	47902442			2.89319		3.00513			2
39243	21	47928210			2.71847		2.75721			2
39246	21	48062756					3.12117			1	48036001	48118075	\
39247	21	48099076					2.68042			1
41050	23	10957659		2.84569						1	10946332	11037584	\
41051	23	11007995		2.81203						1
41118	23	14495329		2.77824					2.62363	2	14459923	15284725	APOBEC2, C23H6orf130, NFYA, TREM2, TREM1
41119	23	14540324	3.21569	3.30289						2
41120	23	14580054		2.7942						1
41121	23	14623137		2.72583						1
41122	23	14658449		2.95107						1
41124	23	14756959		2.7037						1
41125	23	14769068		3.18043						1
41126	23	14842862		2.87908						1
41127	23	14862935		2.97383				2.3024	2.61716	3
41128	23	14889869		3.54113			2.62329			2
41129	23	14926099		3.6708			2.64087			2
41130	23	14981935		3.10324						1
41131	23	15005574		2.89926						1
41132	23	15035028		2.97914						1
41133	23	15062555		3.13199						1
41134	23	15123634		3.30483						1
41135	23	15147471		2.86535						1
41136	23	15255522		2.68694						1
41147	23	15704647		2.76034						1	15680394	16226267	MED20, BYSL, CCND3, TAF8, MGC137036, GUCA1A, GUCA1B, MRPS10
41148	23	15725194		2.56653						1
41149	23	15768513		2.77041						1
41150	23	15863223		2.8031						1
41151	23	15907479	2.70019	3.38921			2.66806			3
41152	23	16021555		2.77237				2.30226		2
41153	23	16052126	2.76979	2.89869				2.36576		3
41154	23	16086032	3.02708	3.13214						2
41155	23	16171880	3.0623	3.1431			2.56376			3
41168	23	16951579		2.60069						1	16911985	17080442	DLK2, TJAP1, YIPF3, POLR1C
41170	23	17013312	2.67824							1
41171	23	17045647	2.67136							1
41179	23	17358665	2.90593							1	17328710	17981797	AARS2, MRPL14, TMEM63B, CDC5L, SLC29A1, HSP90AB1, SLC35B2, NFKBIE, TMEM151B
41180	23	17400539	2.74176							1
41181	23	17421461	3.52771							1
41182	23	17453019	3.36363							1
41183	23	17516357	3.43072							1
41184	23	17572459	3.30879					2.50391		2
41185	23	17632524	3.66089					2.38035		2
41186	23	17671642	3.53178					2.61784		2
41187	23	17735099	3.74655					2.79255		2
41188	23	17811197	3.64268				2.73465	2.7144		3
41189	23	17833720	3.5961					2.57076		2
41190	23	17869914	3.2114			3.08193		2.85916		3
41191	23	17927593	3.58872			3.11032		2.73168		3
41192	23	17963149	3.88861			2.97963		2.78193		3
41319	23	24904300		2.69683						1	24889029	25013717	GSTA3, GSTA5, GSTA4, ICK
41320	23	24939249		3.21122						1
41321	23	24961006		3.10487						1
41322	23	24989231		2.89998						1
41342	23	27174246		2.63419						1	27131536	28428893	TNXB, CYP21A2, CYP21, C4A, STK19, DOM3Z, RDBP, CFB, C2, EHMT2, SLC44A4, NEU1, HSPA1A, HSPA1L, LSM2, VWA7, SAPCD1, MSH5, CLIC1, DDAH2, C23H6orf25, LY6G6C, LY6G6E, LY6G6F, ABHD16A, LY6G5B, CSNK2B, GPANK1, C23H6orf47, APOM, BAG6, PRRC2A, NCR3, AIF1, TNF, LTA, NFKBIL1, ATP6V1G2, DDX39B, MGC126945, BOLA-N, BOLA-A, BoLA, MIC1, POU5F1, TCF19, CCHCR1, PSORS1C2, CDSN, LOC616942, SFTA2, VARS2, GTF2H4, DDR1…
41343	23	27215001		3.15286						1
41344	23	27254728		3.31328						1
41345	23	27305227		3.47912						1
41346	23	27306795		3.31767						1
41347	23	27337800		2.94156						1
41348	23	27383176		2.90745						1
41349	23	27421348		3.02274						1
41350	23	27444064		3.06932						1
41351	23	27485467		3.03125						1
41352	23	27545231		2.9751						1
41353	23	27583474		3.19565						1
41354	23	27644218		2.84254						1
41355	23	27776075		2.98						1
41356	23	27804037		3.38458						1
41357	23	27841983		3.63835						1
41358	23	27887914		3.42687				2.23776		2
41359	23	27923154		3.34033						1
41360	23	27944066		3.5558				2.25573		2
41361	23	27965340		3.50473				2.29804		2
41362	23	27992880		3.51971				2.33172		2
41363	23	28021047		3.51046						1
41364	23	28087630		3.41876				2.36381		2
41365	23	28149594		3.42915				2.34505		2
41366	23	28193501		3.16779						1
41367	23	28223274		3.32748				2.40955		2
41368	23	28281915		2.92068						1
41369	23	28307706		3.06102				2.28975		2
41370	23	28311070		2.89081				2.29167		2
41371	23	28413350		2.81399						1
41379	23	28736266						2.30518		1	28705423	28860840	PPP1R11, ZNRD1, MOG, GABBR1
41380	23	28792687						2.30448		1
41381	23	28819118						2.27477		1
41397	23	30121507		2.72888						1	30106330	30233764	ZNF323, PGBD1, ZNF187, NKAPL
41398	23	30163726		2.86721				2.36239		2
41399	23	30197772		2.98038				2.38754		2
41400	23	30222836		2.86178				2.4069		2
41404	23	30343750						2.27257		1	30333033	30890109	ZNF165, HIST1H2BB, HIST1H2AG, MIR2379
41406	23	30574212						2.52753		1
41407	23	30595850		2.58275				2.58259		2
41408	23	30621069		2.60704				2.64816		2
41409	23	30662593						2.5177		1
41410	23	30684605						2.48639		1
41411	23	30711619						2.5177		1
41412	23	30735804		2.82819				2.52399		2
41413	23	30773701		2.89309				2.57347		2
41414	23	30806829		2.64457				2.5654	2.76529	3
41415	23	30849340						2.33065		1
41424	23	31222894		2.55017				2.26805		2	31182468	31299476	ZNF322A, ABT1
41425	23	31286064		2.60828				2.28457		2
41436	23	31918004		2.55578						1	31891454	31985754	SCGN
41437	23	31946349							2.66311	1
43769	25	35657709						2.0911		1	35640755	37442723	EMID2, RABL5, FIS1, CLDN15, ZNHIT1, PLOD3, AP1S1, SERPINE1, TRIM56, ACHE, SRRT, TRIP6, SLC12A9, EPHB4, EPO, POP7, GIGYF1, GNB2, ACTL6B, TFR2, MOSPD3, PCOLCE, LRCH4, AGFG2, TSC22D4, C25H7orf61, PPP1R35, MEPCE, ZCWPW1, PILRA, STAG3, GPC2, GAL3ST4, LAMTOR4, MBLAC1, CNPY4, TAF6, AP4M1, MCM7, MIR106B, MIR93, MIR25, COPS6, ZNF3, ZSCAN21, ZKSCAN1, AZGP1, GJC3, CYP3A5, CYP3A4, ZNF498, LOC513111, ZNF655, …
43770	25	35713510						2.24154		1
43771	25	35741717					2.63788	2.22369		2
43772	25	35776622						2.06998		1
43773	25	35801651						2.34899		1
43774	25	35853810						2.18781		1
43775	25	35909653				2.67139	2.75942	2.36519		3
43776	25	35928367				2.5853		2.30392		2
43777	25	35994174				2.50128		2.38094		2
43778	25	36067715						2.07643		1
43779	25	36201470						2.22383		1
43780	25	36234087						2.22885		1
43781	25	36265032	2.8376			2.39509		2.39375		3
43782	25	36285839		3.06077				2.40666		2
43783	25	36309252		3.14753				2.37825		2
43784	25	36339896						2.33869		1
43785	25	36361835						2.37966		1
43786	25	36383338						2.39508		1
43787	25	36413374						2.2438		1
43788	25	36448529						2.34795		1
43789	25	36472030						2.49554		1
43790	25	36493458				2.89876		2.55333		2
43791	25	36514994				2.98346		2.48417		2
43792	25	36604505				2.53981		2.32686		2
43793	25	36625127						2.23555		1
43794	25	36679317				2.76889		2.46355		2
43795	25	36682561				2.50614		2.25343		2
43796	25	36709894				2.96085		2.31359		2
43797	25	36762088				2.77107		2.35145		2
43798	25	36786067		3.03149		2.47842		2.08654		3
43799	25	36818334						2.24318		1
43800	25	36873499						2.13053		1
43801	25	36903786		3.59633		2.86677	2.55283	2.49909		4
43802	25	36980815		3.49323		2.55096		2.17042		3
43803	25	37006628		3.13891				2.02382		2
43804	25	37126317		3.09039						1
43806	25	37299335						2.18478		1
43807	25	37358616						2.25238		1
43811	25	37634505					2.66179			1	37616714	38458831	KPNA7, TRRAP, TMEM130, BRI3
43813	25	37670373		3.15921			2.7182	2.27795		3
43814	25	37693781		3.03514			2.56734	2.13405		3
43815	25	37783875		3.13462				2.07152		2
43816	25	37814617						2.21775		1
43817	25	37870957						2.22345		1
43818	25	37899945		3.13935	2.78646			2.69089		3
43819	25	37927752			2.80873			2.56797		2
43820	25	37958335						2.181		1
43821	25	38122122				3.07536	2.71192	2.49663		3
43822	25	38142895		3.09042		3.34403		2.59593		3
43823	25	38171850		3.25148		3.26705				2
43824	25	38232904				3.36859				1
43825	25	38260897				3.73666		2.05021		2
43826	25	38283088				3.23145				1
43827	25	38330924				3.29991				1
43828	25	38357005				2.73133				1
43834	25	38938896					2.78287			1	38918749	39802265	GRID2IP, ZDHHC4, C25H7orf26, ZNF12, RBAK, RNF216, FSCN1, LOC100196899, ACTB, SLC29A4, WIPI2, MMD2, RADIL, PAPOLB, KIAA0415
43835	25	38961935				2.97337	2.96041			2
43836	25	38994661				2.74237				1
43837	25	39066743				2.75838				1
43838	25	39112932				2.49099				1
43839	25	39197736				2.64703				1
43840	25	39235009				2.68425				1
43841	25	39261659				2.81893				1
43842	25	39286957				2.72778				1
43843	25	39312988			2.87502	2.54445				2
43844	25	39341426			2.77482	2.4913				2
43845	25	39424763					2.68718			1
43847	25	39495358				2.8464	2.5825			2
43848	25	39518953				2.65949	2.55716			2
43849	25	39544407				2.60978	2.6451			2
43851	25	39756424							3.06222	1
43852	25	39785037							3.00821	1
44738	26	42778213		2.7859						1	42741097	43108081	SPADH2, SPADH1, C26H10orf120, PSTK
44739	26	42807171		2.76518						1
44740	26	42831090		3.00033						1
44742	26	42959100		2.57442				1.89227		2
44743	26	43087057		2.75764				2.00909		2
44746	26	43211435		2.77033						1	43181020	43331490	ACADSB, HMX2, BUB3
44748	26	43286081		2.77103						1
44749	26	43312255		2.63009						1
45406	27	25529207				2.46953				1	25515564	25594449	\
45407	27	25555089				2.64406				1
45408	27	25582350				2.84129				1
