# Supplementary material for: A genome-wide scan for signatures of differential artificial selection in ten cattle breeds
Source: BMC Genomics. 2013 Dec 21;14:908. doi: 10.1186/1471-2164-14-908 (PMC3878089; doi:10.1186/1471-2164-14-908)
Supplement: Additional file 5: Table S3 — Significant markers of the breed Blanc-Bleu Belge. Listed are all significant markers with their SNP-Number (SNP-No), representing the range of the respective SNPs within all 47,651 SNPs ordered per chromosome and position, the SNP position and corresponding Bos taurus autosom (BTA). The breed-abbreviations represent the respective control breed (DFV: German Fleckvieh, OBV: Original Braunvieh, MWF: Murnau-Werdenfelser, FGV: Franken Gelbvieh, RH: Red Holstein, BBV: Braunvieh, GLW: Galloway). In case of a significant comparison to the respective control breed the sXPEHH-value is shown in these columns, otherwise the field is left empty. nSC shows the overall number of significant breed comparisons for each marker. Furthermore, all genes within the signature, which starts at position (bp) “Start of Sig” and ends at “End of Sig” according to the UCSC Genome Browser, are listed. [file 1471-2164-14-908-S5.xls]

## Sheet: BBB
SNP-No	BTA	Position	DFV	OBV	MWF	FGV	RH	BBV	GLW	nSC	Start of Sig	End of Sig	Genes
133	1	6082018		3.01158		3.58553	3.4333	2.18727		4	6053355	6990387	CCT8, USP16, LTN1, N6AMT1
134	1	6154638	3.57218			3.5679	3.05152	2.30412		4
135	1	6187555	3.6938			3.62254	2.99994	2.36362		4
136	1	6254730	3.44809			3.26787		2.40145		3
137	1	6383413						2.10932		1
138	1	6432366	3.29405				2.5452			2
140	1	6492449					2.83727			1
141	1	6526757					2.75091			1
143	1	6623322					2.73323	2.24193		2
144	1	6643841					2.72694	2.23347		2
145	1	6674252					2.57337	2.1181		2
146	1	6821798					2.7333			1
147	1	6846585		3.29451		3.15997	2.89931	2.2289		4
148	1	6882069				3.1779	3.28453	2.28742		3
149	1	6940697					2.59453	2.30086		2
150	1	6967148				3.24886	2.92172	2.35008		3
320	1	18188932						2.17332		1	18179827	18484202	TMPRSS15, CHODL
321	1	18285474						2.30465		1
323	1	18459886						2.32354		1
336	1	19431193			3.01929					1	19306684	19654814	\
337	1	19592552			3.22692					1
338	1	19641727			2.98212					1
2391	1	123921894			3.00877					1	123899081	124221616	\
2393	1	124068962						2.49914		1
2394	1	124118724							2.88793	1
2396	1	124196948						2.11113		1
2399	1	124416832			3.03532			2.31066		2	124389191	124498130	\
2400	1	124464855			3.31778					1
2867	1	147066830						2.24765		1	147045358	147371072	SLC19A1, PCBP3
2868	1	147076679						2.2941		1
2869	1	147121098						2.23336		1
2870	1	147141657						2.22048		1
2871	1	147175381						2.14817		1
2873	1	147255491						2.22736		1
2874	1	147314194						2.41054		1
2875	1	147335277						2.12115		1
2876	1	147358989						2.2697		1
3169	2	1826336		2.58006						1	1810670	1881033	FAM168B, PLEKHB2
3170	2	1865988		2.25238						1
3242	2	5601419		2.83297						1	5569399	7374887	NAB1, INPP1, HIBCH, C2H2orf88, MSTN, PMS1, ORMDL1, OSGEPL1, ASNSD1, SLC40A1, WDR75, MIR2917, COL3A1
3243	2	5640288		2.88007						1
3244	2	5663889	3.10903	3.35777	3.48495	3.87769	3.42731			5
3245	2	5757355	3.7387	3.69153	3.64219	3.90461	3.31461			5
3246	2	5780265	3.67756	3.38249	3.58622	3.6624	3.04298			5
3247	2	5802738	3.74473	3.38249		3.66732	3.04298			4
3248	2	5823066	3.24851	2.74194		3.12163	2.90048			4
3249	2	5844056	3.11627	2.75471		3.15584	3.20747			4
3250	2	5877768		2.83982			3.3901			2
3251	2	6047203	2.94968	3.27197		3.35458	3.2607			4
3252	2	6073765	2.74992	3.30705			3.59139			3
3253	2	6151365		2.38349			3.30935			2
3254	2	6183129		2.56547						1
3255	2	6645590	2.81891	3.29367		3.65892	3.42346	2.11141		5
3256	2	6675045	3.63019	3.8153	3.65533	4.1223	3.60088	2.58893		6
3257	2	6700805	4.15986	3.3735	3.45551	3.92645	3.558	2.21235		6
3258	2	6763227	3.74541	4.06375		4.27245	3.62784	2.24966		5
3259	2	6792631		3.03394		3.03447	3.34211			3
3260	2	6831955	3.33631	3.9134	3.455	3.13228	3.44194			5
3261	2	7046478		3.34114			3.30008		2.96956	3
3262	2	7086105	3.18366	3.99885	3.47293	3.97149	4.32929		2.68228	6
3263	2	7125831	2.88898	3.80686		3.68275	4.29864		2.96749	5
3264	2	7169804	2.80703	3.65341		3.193	3.2075			4
3265	2	7248683		2.44452						1
3266	2	7270116		2.36381						1
3267	2	7321910		2.67517						1
5844	3	8964885						2.2811		1	8955356	10102259	SLAMF7, CD48, SLAMF1, SLAMF6, VANGL2, NCSTN, COPA, PEX19, DCAF8, PEA15, CASQ1, ATP1A4, ATP1A2, IGSF8, DCAF16, KCNJ9, KCNJ10, PIGM, IGSF9, TAGLN2, MIR1584, CCDC19, VSIG8, SLAMF8, DUSP23, CRP
5845	3	9077425						2.23606		1
5847	3	9461404						2.21148		1
5848	3	9528564						2.06857		1
5849	3	9579325						2.30802		1
5851	3	9658384							2.63441	1
5852	3	9686101							2.62492	1
5854	3	9751086	3.03779							1
5855	3	9788285	3.15922					2.00284		2
5856	3	9810337	2.9747						2.74955	2
5857	3	9836846							2.68769	1
5858	3	9895847						2.04203		1
5859	3	9980184						2.17016	2.23301	2
5860	3	10000411	3.09813					2.57212		2
5861	3	10020971						2.23454	2.49392	2
5862	3	10060380						1.96402		1
6903	3	71167977							2.37804	1	71154915	72139062	\
6904	3	71190672							2.34638	1
6905	3	71238926							2.448	1
6906	3	71270454							2.35614	1
6907	3	71304167							2.28201	1
6908	3	71331734		2.89766					2.65194	2
6909	3	71383017	3.34695	3.3063					2.65169	3
6910	3	71480145		3.26444					2.83839	2
6911	3	71516276	3.42479	3.34174		3.12642			3.07122	4
6912	3	71563255	3.69414	3.25023					2.78995	3
6913	3	71596348	3.39215	3.18739					2.86364	3
6914	3	71672549		3.02463					2.63433	2
6915	3	71760025		3.1999				1.92869	2.68762	3
6916	3	71836680		3.1913					2.66695	2
6917	3	71860062	2.97115	3.38681				1.93173	2.89475	4
6918	3	71882823	2.98903	3.16055					2.55876	3
6919	3	71906864	3.03213						2.49467	2
6920	3	71929079							2.36187	1
6921	3	72000950							2.26792	1
6922	3	72067475							2.46291	1
6924	3	72122900							2.22691	1
7051	3	79333053		3.0458						1	79322730	79425195	PDE4B
7053	3	79402892						1.9859		1
7060	3	79698786						2.15143		1	79652598	80133816	PDE4B, MGC137454, LEPR
7061	3	79753931						1.94434		1
7062	3	79777779						2.14106		1
7063	3	79800652						2.14106		1
7065	3	80099276						1.94906		1
9357	4	68431204						1.93833		1	68372478	72954413	JAZF1, TAX1BP1, HIBADH, EVX1, HOXA10, MIR196B, HOXA9, HOXA5, HOXA3, HOXA4, HOXA2, HOXA1, SKAP2, SNX10, CBX3, HNRNPA2B1, NFE2L3, MIR148A, NPVF, CYCS, OSBPL3, DFNA5, NPY, FAM221A, ADAM22, SRI
9358	4	68452656						1.94337		1
9359	4	68528799						1.89476		1
9360	4	68579054			2.90389			2.17972		2
9361	4	68599650			3.08702			2.28431		2
9362	4	68771118						1.90529		1
9363	4	68821397	3.80586		3.95988	3.45728	3.03061	2.77275		5
9364	4	68882831	3.60532		3.97046	3.30369	3.14438	2.82862		5
9365	4	68942061	3.74897		3.76069	3.43739	2.88298	2.75433		5
9366	4	69009351	3.85865		3.89463	3.43601	2.9368	2.80826		5
9367	4	69038555	3.66785		3.73096	3.38295	2.86561	2.32086		5
9368	4	69122638	3.46514		3.2465	2.9948		2.2		4
9369	4	69158293	3.17165		3.13372	3.04058		2.12957		4
9370	4	69220543	3.75203		3.69855	3.23618		2.23824		4
9371	4	69262899	3.39843		3.51723	3.57187		2.26066		4
9372	4	69391131	3.0297		3.11402	3.29407		2.02379		4
9373	4	69431904	4.1099		3.75372	3.65636		2.34672		4
9374	4	69500860	4.46848		4.30828	4.13054	3.06246	2.6632		5
9375	4	69539994	4.02327		3.95754	3.63455	3.44701	2.74293		5
9376	4	69693905	3.6887		3.77476	3.4476	3.12344	2.48492		5
9377	4	69723900	4.15126		3.78969	3.94598	3.09935	2.57376		5
9378	4	69782727	4.00356		3.71456	3.76369	3.1533	2.64791		5
9379	4	69831612	3.39744			3.05768	3.1474	2.39732		4
9380	4	69955754	3.44954		3.15884	2.96621	2.94745	2.48678		5
9381	4	69994454						2.20636		1
9382	4	70068854						2.3554		1
9383	4	70089160						2.3554		1
9384	4	70197479						2.39567		1
9385	4	70276669						2.25939		1
9386	4	70305010						2.25271		1
9387	4	70351186						2.24977		1
9388	4	70399494						2.24254		1
9389	4	70419951						2.1565		1
9390	4	70452369						2.12181		1
9391	4	70482602					2.67773	2.2684		2
9392	4	70508946	3.1077		2.87857	2.8894	3.20145	2.46789		5
9393	4	70537648					2.98118	2.17683		2
9394	4	70643370	3.00819		3.33606		3.06281	2.1383		4
9395	4	70680040			3.41897		3.02929	2.13339		3
9396	4	70700960			2.92076			2.34373		2
9397	4	70729858			2.92076			2.34373		2
9398	4	70839756			3.03168			2.34032		2
9399	4	70867015			3.03168			2.33329		2
9400	4	70893038			3.03168			2.34167		2
9401	4	70990705			2.91253			2.35975		2
9402	4	71031890	3.02804		3.48699	3.15177		2.228		4
9403	4	71061224			3.48699	3.17905		2.24908		3
9404	4	71089406			2.97169			2.21078		2
9405	4	71191782						2.24519		1
9406	4	71356324	3.35676		3.1432	3.30671		2.57647		4
9407	4	71413010			3.05229		2.77407	2.28614		3
9408	4	71433452					2.71223	2.39373		2
9409	4	71484912			3.27627	3.15433	2.65912	2.17313		4
9410	4	71529187			3.29264	3.193	2.65912	2.18626		4
9411	4	71553598	3.02016		3.54895	3.0497	2.91731	2.60901		5
9412	4	71603530			3.1754			2.26771		2
9413	4	71625158	3.23245					2.60434		2
9414	4	71787506						2.0208		1
9415	4	71899176	3.86097		3.44838		3.26322	2.66723		4
9416	4	71949013	3.72137				3.28255	2.45798		3
9417	4	71978141	3.80373			3.46618	3.5214	2.57934		4
9418	4	72071212	4.2076			2.96176	3.42702	2.63998		4
9419	4	72275120	4.07887		3.1503	3.12764	3.21958	2.95011		5
9420	4	72328272	3.70194				2.94939	2.57217		3
9421	4	72539230	3.48017				3.50544	2.76455		3
9422	4	72575811	3.86134			3.34631	3.02726	2.40633		4
9423	4	72612152	3.23334		3.01078	3.90107		2.38036		4
9424	4	72702535	3.68647		3.10415	4.31169	2.74587	2.30591		5
9425	4	72779945	3.46619			4.11534	2.66696	2.26151		4
9426	4	72830739	3.43064	3.21566	3.30868	4.26096		2.30741		5
9427	4	72920828	3.88865	3.2171	3.53012	4.5779	2.82216	2.64514		6
9493	4	76123840	3.45186					1.94305		2	76111924	76833244	MIR2420, IGFBP3, IGFBP1
9494	4	76149109	3.25095							1
9495	4	76185033	3.05829					1.85628		2
9496	4	76227768	3.12503							1
9497	4	76252648						1.80014		1
9499	4	76344023	3.0366							1
9500	4	76371304	3.21107					2.02992		2
9501	4	76395838						1.90705		1
9502	4	76463064	3.24383			2.92553		2.12172		3
9503	4	76482235	3.12552					2.05242		2
9504	4	76524685						1.89017		1
9505	4	76545016						1.88177		1
9506	4	76583547						2.30701		1
9507	4	76616650						2.07661		1
9508	4	76657995						2.19344		1
9509	4	76739601						1.82244		1
9510	4	76768665						2.48874		1
9516	4	77150031			2.94185			2.26081		2	77129491	77625325	RAMP3, TBRG4, CCM2, PURB, H2AFV, PPIA, ZMIZ2, OGDH, TMED4, DDX56, NUDCD3
9517	4	77249037						2.39569		1
9518	4	77281511						2.49497		1
9519	4	77353953						2.23983		1
9520	4	77460068						1.92796		1
9522	4	77614815				3.07188		2.10787		2
9525	4	77762822				3.61682		2.22894		2	77730379	78706157	CAMK2B, YKT6, GCK, POLD2, AEBP1, POLM, BLVRA, COA1, STK17A
9526	4	77796085			3.57417	3.71766		2.42709		3
9527	4	77839843	3.40824		3.67208	3.62904		2.39653		4
9528	4	77868789			3.15519	3.01054		1.86014		3
9529	4	77954275	2.99722		3.68017	3.72035		2.12786		4
9530	4	77995683			3.03112	2.94548				2
9531	4	78039128			3.91535	3.89887		1.92001		3
9532	4	78063188			3.91535	3.89887		1.92001		3
9533	4	78114069			3.50304	3.53582		1.92233		3
9534	4	78143883			3.30084	3.76113		1.94646		3
9535	4	78227607			2.99246	3.61265		1.96123		3
9536	4	78247625				3.93058		2.00802		2
9537	4	78319582				2.98163				1
9538	4	78361004				3.44546		1.8124		2
9539	4	78391303				3.65744		1.92461		2
9540	4	78440044			3.34487	4.02656		2.13922		3
9541	4	78476506			3.27853	3.94762		2.06826		3
9542	4	78523846				3.99399		2.0727		2
9543	4	78554747			3.04294	3.96811		2.29673		3
9544	4	78586933			2.92607	3.706		2.20643		3
9545	4	78609385			3.35081	3.95633		2.35412		3
9546	4	78671609	3.00734		2.93126	3.91285		2.08361		4
9698	4	85818170						2.09704		1	85801830	85918875	KCND2
9699	4	85904999						1.83151		1
9816	4	91630220						1.97206		1	91614034	92310392	GRM8, MIR592
9817	4	91770132						1.94544		1
9818	4	91874324						2.15895		1
9819	4	91899978						2.29424		1
9820	4	91951169						2.43629		1
9821	4	92006297						2.26756		1
9822	4	92027885				3.06614		2.47291	2.95571	3
9823	4	92054359				2.98366		2.35521	2.95696	3
9824	4	92099005						2.15244		1
9825	4	92141993						2.32855		1
9826	4	92176712						2.30001		1
9827	4	92201419						2.1344		1
9828	4	92235197						2.03088		1
9829	4	92261682						2.04011		1
9830	4	92289023						2.02657		1
9937	4	97107254						1.82615		1	97079725	97173003	\
9938	4	97128968						1.9642		1
9939	4	97160642						1.88971		1
10040	4	103852324						1.97749		1	103815699	104265016	HIPK2, TBXAS1
10041	4	103884199						2.48591		1
10042	4	103918869						2.42101		1
10043	4	103955958						2.23506		1
10044	4	103980363						2.39094		1
10045	4	104037612						2.29609		1
10046	4	104117505						2.27361		1
10047	4	104197508						2.11198		1
10048	4	104226807						2.16493		1
10049	4	104248050						2.12474		1
10734	5	18456049							2.86015	1	18445233	18532216	\
10735	5	18477667							2.70743	1
10738	5	18943987					3.0548			1	18841729	19957697	DUSP6, POC1B, GALNT4, ATP2B1
10740	5	19157753							2.65753	1
10741	5	19281986							2.65978	1
10742	5	19358355							2.69991	1
10744	5	19458651	3.32941							1
10745	5	19494122	3.20927			3.33386				2
10746	5	19531689	3.44633							1
10747	5	19594448	3.25528			3.17698				2
10748	5	19931600	3.31809			3.12447				2
10762	5	21319989							2.7346	1	21250805	21436943	\
10764	5	21389684							2.91759	1
10770	5	21768260							3.24894	1	21738035	21887157	\
10771	5	21876606							2.95411	1
11866	5	92955993		3.02078	3.11028					2	92900312	93206235	\
11868	5	93060740		3.08219						1
11869	5	93093486		3.1095						1
11870	5	93166211		3.25006	3.19075				2.98989	3
11871	5	93187014		2.86007						1
12166	5	110910712						2.18681		1	110898786	111030949	DNAL4, APOBEC3A, CBX6
12168	5	110982640						1.94342		1
12183	5	111790193		2.76988			2.9866			2	111750054	111847626	ENTHD1, GRAP2
12184	5	111836264					3.14261			1
12198	5	112521878					2.95673			1	112508423	112707890	MCHR1, SLC25A17, ST13, XPNPEP3, DNAJB7, RBX1
12200	5	112591306		2.86659						1
12201	5	112647134		2.97012						1
12202	5	112686649		2.88133						1
12252	5	115369024						2.35553		1	115351251	115411391	\
12253	5	115399602						2.35164		1
12360	5	119949553	2.76913					1.96307		2	119915076	120364820	ADM2, MIOX, LMF2, NCAPH2, SCO2, MGC128071, SYCE3, CPT1B, CHKB, MAPK8IP2, ARSA, ACR, RABL2B
12361	5	120016258	2.79746							1
12363	5	120155373	2.75454							1
12364	5	120238450						2.20678		1
12365	5	120264251						2.21457		1
12366	5	120295070						2.55951		1
12367	5	120329153						2.3403		1
12368	5	120351223						2.34621		1
14205	6	96493695	2.69607	2.52741		2.93834				3	96412978	96779284	ANTXR2, PRDM8, FGF5
14207	6	96654485	3.12218			3.13444				2
14208	6	96716649	2.6629							1
14234	6	97952413				2.79485				1	97944826	98044279	RASGEF1B
14236	6	97991558		2.80305		3.14031				2
14237	6	98011766				3.05733				1
14238	6	98033602				3.02985				1
14244	6	98294826		2.57873						1	98262667	98559576	\
14246	6	98363600				2.84701				1
14248	6	98542781				2.72183				1
14251	6	98810035							2.83349	1	98799501	98861124	\
14252	6	98843203							2.79853	1
14459	6	106861178					3.0501			1	106847940	106927498	NSG1
14460	6	106911037						1.89461		1
14743	6	118823458						1.85783		1	118805634	118875467	MIR2452
14744	6	118850620						1.95141		1
14745	6	118871663						1.87475		1
15271	7	29003485	3.00955					2.76589		2	28986386	29191582	\
15272	7	29030036	2.93871					2.67355		2
15273	7	29058158						2.37334		1
15274	7	29082004						2.52249		1
15275	7	29102864			2.83633					1
15277	7	29172325			3.10126					1
15291	7	30227179		3.77748						1	30216975	30351932	ZNF608
15292	7	30261470	3.18001	3.48438						2
15294	7	30333047	3.22966							1
15298	7	30672350	3.07414							1	30655573	30828496	\
15299	7	30749709	2.83802						2.94527	2
15300	7	30816843	2.95762				2.84696		2.91224	3
15500	7	40666199					2.661			1	40655191	40737862	AGXT2L2
15501	7	40701860	2.98206							1
15502	7	40723430	2.89032							1
15516	7	41207144		3.45425	3.09263		3.30219			3	41185570	41760590	PROP1, MGAT1, BTNL9, TRIM7, TRIM41
15517	7	41257488		3.61782	3.11995		3.25193			3
15518	7	41321459		3.59	2.96519		3.04836		2.81455	4
15519	7	41351936		3.59845	2.9682		3.05155		2.81919	4
15520	7	41417884		3.52704	2.89639		3.07785		2.77727	4
15521	7	41445679					2.85818			1
15522	7	41466011					2.84108			1
15523	7	41525995					2.69611			1
15524	7	41542419					2.71584			1
15525	7	41565963					2.83777			1
15526	7	41696454					2.811			1
15527	7	41718041					2.76402		2.79094	2
15528	7	41742027					2.732			1
15536	7	42214450					2.81927			1	42175396	42382302	\
15537	7	42262165					3.18363			1
15538	7	42293409					3.13687			1
15539	7	42324539					2.75484			1
15542	7	42521261			2.92177					1	42490784	42728164	\
15543	7	42580647			2.92209					1
15544	7	42609605			3.24805					1
15545	7	42618497			3.14453					1
15546	7	42645056			2.92389					1
15566	7	43592173					3.11061			1	43579652	43681258	\
15567	7	43653110		3.32227			2.98503			2
15572	7	43941988		3.4167			2.93028		2.73893	3	43925148	46267685	SH3BP5L, ZNF692, PPAP2C, MIER2, MADCAM1, CDC34, BSG, POLRMT, FGF22, RNF126, FSTL3, C7H19orf21, ELANE, PTBP1, CFD, R3HDM4, ARID3A, WDR18, CNN2, ABCA7, HMHA1, POLR2E, GPX4, SBNO2, ATP5D, EFNA2, CIRBP, C7H19orf24, MUM1, NDUFS7, GAMT, DAZAP1, RPS15, C7H19orf25, REEP6, MBD3, UQCR11, TCF3, ATP8B3, REXO1, FAM108A1, SCAMP4, CSNK1G2, SHROOM1, GDF9, UQCRQ, LEAP2, AFF4, ZCCHC10, HSPA4
15573	7	43966998		3.73536			2.8074		2.71477	3
15574	7	43999546		3.85188	2.99939				2.75787	3
15575	7	44136041		3.77005					2.71245	2
15576	7	44490836		3.78859			2.79996		3.07214	3
15577	7	44590954		3.78076			2.98007		3.19598	3
15578	7	44620188		3.80441			2.98068		3.22695	3
15579	7	44658442		3.9051	3.21677		3.10433		3.14373	4
15580	7	44720216		3.63093	3.17021		3.07119		3.16458	4
15581	7	44778539		3.93836	3.19367		2.97619		3.09481	4
15582	7	44806018		3.912	3.19367		2.97619		3.09481	4
15583	7	44835016		3.912	3.17977		2.68796		3.09118	4
15584	7	44879216	3.34574	4.30096	3.28502				2.91318	4
15585	7	44901489	3.02687	4.27302	2.94235		2.65988		3.11866	5
15586	7	45162340	2.90859	4.14979	2.97036				3.10521	4
15587	7	45196738	2.84186	3.96216	3.22118		2.92434		3.20928	5
15588	7	45327282	2.95918	4.24421	2.85848		2.82595		3.18188	5
15589	7	45362087	3.00252	4.07333	2.85645		2.82358		3.17984	5
15590	7	45383502	3.10452	4.03688	3.05564		2.8547		3.19314	5
15591	7	45412030	2.98254	3.96275	3.04379		2.99772		3.16975	5
15592	7	45439468		3.45303	2.921		2.96915		3.10332	4
15593	7	45497213		3.4467	2.88474		2.89377		2.9866	4
15594	7	45559515		3.46551	3.08095		2.82269		2.91339	4
15595	7	45638520	2.9511	3.4822			2.80048		3.04136	4
15596	7	45865662	2.85556	3.40825			2.75589		3.38313	4
15597	7	45948544	2.83871	3.36616			3.246		3.3511	4
15598	7	46000989					3.23402		3.24545	2
15599	7	46025089		3.24749			3.26265		3.11449	3
15600	7	46109256					3.2582		2.93699	2
15601	7	46190019	2.87635		2.81117		3.16957		3.46112	4
15602	7	46241469	2.93556				2.99235		3.30415	3
17071	8	14356874					2.58722			1	14328057	14650485	\
17073	8	14456413							2.5756	1
17074	8	14571777							2.78305	1
17293	8	25773928						2.30793	2.537	2	25757337	25977992	\
17294	8	25822696					3.06073	2.40883	3.13643	3
17295	8	25850783	2.8133				3.18597		3.50927	3
17296	8	25878710	3.10566				3.11354		3.39598	3
17297	8	25958375	3.06395				3.05716		3.00638	3
17320	8	26932071	2.88763							1	26915609	26990207	CNTLN
17321	8	26971008	2.86803							1
17408	8	31341129	2.88229							1	31303098	31552488	\
17410	8	31498732	2.74498							1
17411	8	31518749	2.79731							1
17579	8	40988893					2.60317			1	40955075	41074170	\
17581	8	41052217					2.63042			1
17591	8	41660709						2.4599		1	41641573	41745946	\
17592	8	41724336						2.41643		1
17636	8	44364572		2.66683						1	44320541	46892121	DOCK8, TSPAN3, PGM5, FAM122A, FXN, TJP2, APBA1, PTAR1, C8H9orf135, KLF9
17637	8	44402416		2.66683						1
17638	8	44458938					3.06337			1
17639	8	44511061		2.86797			2.67952			2
17640	8	44597808		2.90232		3.06588	2.82413			3
17641	8	44674742		2.9151			2.61497	2.45689		3
17642	8	44697913	3.56213	3.8182		3.51379	3.63828	3.32757	2.65601	6
17643	8	44764274	4.52556	3.82796		4.06369	3.85118	3.37393	2.93961	6
17644	8	44891581	4.55616	4.22612		3.93928	3.8316	3.28718	2.63208	6
17645	8	44931986	3.96173	3.94063		3.38866	3.42958	2.87863	2.52602	6
17646	8	45015797	4.47089	4.04013	3.12567	4.05204	3.44361	2.96489	2.84832	7
17647	8	45041779	4.86526	3.92979	3.18764	4.00029	3.63396	3.02574	2.92744	7
17648	8	45063844	5.63944	4.37643	3.37268	4.598	4.18815	3.48381	2.74864	7
17649	8	45099416	5.70865	4.4291	3.27748	4.33887	4.63533	3.5281	2.75315	7
17650	8	45130290	5.73414	4.33652	3.37329	4.59114	4.85838	3.59838	2.83786	7
17651	8	45161783	5.41003	4.16074	3.43777	4.70566	4.75042	3.36391	2.83971	7
17652	8	45198512	5.25394	4.07447	3.14731	4.79832	4.78806	3.33572	2.93084	7
17653	8	45230054	4.7662	3.94702	3.29539	4.44834	4.79551	3.06596	2.8387	7
17654	8	45255299	4.23381	3.5131		4.20596	4.2982	3.07457	2.66587	6
17655	8	45309514	4.06123	3.5073		4.23256	4.5057	3.05538	2.56951	6
17656	8	45335032	4.57221	3.90191	3.14097	4.64843	4.68975	3.46271	2.61252	7
17657	8	45361292	4.3053	3.9392		4.66987	4.08744	3.29965	2.69675	6
17658	8	45505941	4.61878	4.04064	2.9976	4.70064	4.4246	3.44545	2.77499	7
17659	8	45549903	4.64074	3.51372	3.15707	4.49263	4.67509	3.38404	2.80308	7
17660	8	45582328	5.34419	3.91299	3.2491	4.88582	4.96949	3.67445	2.85871	7
17661	8	45628525	5.38577	3.7584	3.18488	4.68806	4.89196	3.69079	2.78507	7
17662	8	45659166	5.17802	3.86862	3.19914	4.85269	5.01389	3.71288	2.72405	7
17663	8	45696078	4.99836	3.43894	3.0162	4.62912	4.85787	3.6691	2.65816	7
17664	8	45719905	5.14783	3.85931	3.18754	4.90526	5.2488	3.69301	2.75707	7
17665	8	45740396	4.46489	2.88519	3.01948	3.93252	4.9437	3.40986	2.74302	7
17666	8	45804905	4.76966	3.02505	2.98627	3.85638	4.61061	3.52663	2.65832	7
17667	8	45829367	4.82214	2.54317	3.19678	3.96962	4.58715	3.253	2.64614	7
17668	8	45862659	4.28059		3.07219	3.66486	4.65592	3.09214	2.64742	6
17669	8	45893510	4.7348	2.81436	3.18226	4.08677	4.70306	3.26842	2.80265	7
17670	8	45925424	4.43794	2.92725	3.18923	3.80365	4.58633	3.17988	2.82415	7
17671	8	45957514	4.33111	2.73637		3.27089	4.41284	2.98304	2.69615	6
17672	8	46020875	4.77768	2.99301		3.58074	4.18759	3.06888	2.87406	6
17673	8	46041080	4.55622	2.75863	2.99633	3.48385	4.12383	2.908	2.82858	7
17674	8	46078510	4.10461	2.81614		3.76024	4.12701	3.01101	2.82268	6
17675	8	46144093	4.00774			3.14198	3.62283	2.51549	2.75504	5
17676	8	46154811	4.6292	2.51598		3.18434	3.88851	2.55457	2.88643	6
17677	8	46239174	4.42374				3.55851	2.40474	2.69168	4
17678	8	46271357	4.42374				3.55851	2.40474	2.69168	4
17679	8	46299075	4.42374				3.55851	2.40474	2.69168	4
17680	8	46369566	4.22824				3.17443	2.39916	2.62587	4
17681	8	46409283	3.41341				3.1703	2.34815	2.40109	4
17682	8	46468733	3.72149	2.88722		3.23677	3.48788	2.64591	2.55296	6
17683	8	46577889	3.84905	3.23898		3.37894	3.33533	2.72748		5
17684	8	46826308	4.07023	3.22142		2.99055	4.1278	2.82276	2.45367	6
17685	8	46877924					3.1085			1
17809	8	52280365						2.37458		1	52268029	52453724	\
17810	8	52303539						2.35655		1
17811	8	52348205						2.30892		1
17812	8	52432552						2.32616		1
17822	8	52857436						2.68632		1	52833209	53097704	GCNT1
17823	8	52912873						2.46024		1
17824	8	52939275						2.49899		1
17825	8	52968995						2.43156		1
17826	8	53005429						2.48608		1
17827	8	53031744						2.53857		1
17828	8	53070787						2.361		1
17843	8	53845391						2.47925		1	53815493	53993361	GNA14, GNAQ
17845	8	53948268						2.35627		1
17846	8	53980316	2.72525				2.67381	2.63479		3
17854	8	54402516	3.19838							1	54377043	54941009	PSAT1
17855	8	54482615	2.90992							1
17856	8	54507754	2.85731							1
17857	8	54528592	2.85731							1
17858	8	54627149						2.2943		1
17859	8	54734728		2.5124				3.01158		2
17860	8	54779775	3.36363	2.65029		3.12676		3.28688		4
17862	8	54894631						2.31256		1
17863	8	54920696						2.41375		1
17867	8	55054601						2.34548		1	55041997	56915488	TLE4
17868	8	55084725	2.90889			3.31955				2
17869	8	55108986	2.89606			3.01452				2
17870	8	55145132	4.12574	3.3226		4.37739	3.59146	2.84725	2.60667	6
17871	8	55167893	4.14356	3.46052		4.4533	3.66597	2.94762	2.57647	6
17872	8	55212232	4.56476	3.46225		4.47819	3.82176	2.96793	2.70151	6
17873	8	55239532	4.60832	3.84656	3.41485	4.55098	3.43188	3.26027	2.84272	7
17874	8	55268071	4.24439	3.69789	2.98484	4.22514	3.44339	2.89692	2.84272	7
17875	8	55291182	4.24439	3.69789	2.98484	4.22514	3.34507	2.89692	2.84272	7
17876	8	55319864	3.69476	3.51787	3.21098	3.73007	3.53858	2.96048	2.77027	7
17877	8	55364509	3.79389	3.5949		3.81898	3.78487	2.78676	2.8286	6
17878	8	55477297	4.81551	4.12498	3.46491	4.53587	3.94666	3.29791	3.10019	7
17879	8	55505902	4.90759	4.11716	3.46136	4.58595	3.96826	3.45093	2.93941	7
17880	8	55586012	5.02955	3.90976	3.61013	4.29491	3.866	3.28522	3.06111	7
17881	8	55611200	4.95198	3.87041	3.01682	4.37118	3.69535	3.32053	2.84398	7
17882	8	55663248	5.26589	4.1411		4.48374	3.76869	3.4558	3.23264	6
17883	8	55694695	5.36882	4.18501		4.52415	3.73316	3.45434	3.20628	6
17884	8	55718826	4.83262	3.86071		4.30308	3.60353	3.23664	3.10096	6
17885	8	55754766	4.79794	3.85358		3.69188	3.64405	2.9994	3.12236	6
17886	8	55778679	4.84076	3.91355		3.84929	3.63932	3.01037	3.14486	6
17887	8	55813012	4.56423	3.86519		3.63206	3.66234	2.95912	2.90806	6
17888	8	55863837	4.53527	3.86519		3.63206	3.62081	2.85311	2.88122	6
17889	8	55892688	4.78581	3.93179		3.86508	3.63276	2.8412	2.85535	6
17890	8	55927704	4.60993	3.85812		3.4737	3.624	2.82195	2.87201	6
17891	8	55996200	4.62317	3.80572		3.31495	3.55428	2.93073	2.84979	6
17892	8	56038396	4.44066	3.70989		3.20814	3.56157	2.93903	2.89268	6
17893	8	56098240	4.44973	3.71855		3.21773	3.57071	2.94542	2.89988	6
17894	8	56124303	4.52862	4.04073		3.30605	3.72802	2.90818	2.82919	6
17895	8	56151592	4.47794	4.11053		3.2237	3.7232	2.90818	2.82919	6
17896	8	56213886	4.36062	3.80659		3.06869	3.58547	2.68952	3.18719	6
17897	8	56244907	4.46776	4.12131	3.29343	3.08884	3.60003	2.98282	3.11775	7
17898	8	56283438	4.13091	3.55835		3.03402	3.25247	2.60196	2.64483	6
17899	8	56312607	4.11748	3.45825		3.02815	3.37897	2.55594	2.81631	6
17900	8	56343552	4.36118	4.00108	3.41146	4.02068	3.19943	2.97929	2.59482	7
17901	8	56390438	3.68353	3.6183	3.51784	4.10621		2.96905		5
17902	8	56442826	3.5754	3.44076	3.41162	3.83661		3.04351		5
17903	8	56512655	2.97973	2.7582		3.5328		2.78415		4
17904	8	56552376				2.99675		2.48302		2
17906	8	56876146		2.53631						1
17913	8	57206337	2.96456					2.39245		2	57184859	57272866	\
17968	8	59841630				3.08258				1	59823381	60209190	UNC13B, RUSC2, FAM166B, TESK1
17969	8	59879145				3.03356				1
17970	8	59905644				3.12961				1
17971	8	59933931				3.03942				1
17972	8	59954021	3.18505			3.84889				2
17973	8	59978473	2.76374			3.41831				2
17974	8	59996431	3.1056	2.5113		3.73102		2.40639		4
17975	8	60006837	2.7676			3.4193				2
17976	8	60037216	2.8711	2.91408		3.60661		2.46352		4
17977	8	60071322		2.76478		3.44363		2.38186		3
17978	8	60108805	2.98805	2.67656		3.50342		2.49274		4
17979	8	60158030	2.90855	2.64156		3.31594		2.46906		4
17980	8	60192438	3.10015	2.567		3.03755		2.48882		4
18068	8	64117462							2.45687	1	64103336	64301725	\
18069	8	64172559	3.31069			3.12367				2
18070	8	64208930	3.07427			3.05012				2
18071	8	64244606	3.62212			3.2655				2
18072	8	64266000	3.4466			2.96848	2.71686			3
18702	8	96780259	2.75135							1	96761918	96935006	\
18704	8	96878869							2.33874	1
18926	8	107658181		2.50161					2.43934	2	107640786	107837317	TRIM32
18927	8	107707691		2.68574						1
18928	8	107756015		2.62039						1
18929	8	107821440		2.52022						1
19086	9	1952163	3.00374	2.82546		2.7663				3	1939239	2319562	\
19087	9	1991632	3.00374	2.82546		2.7663				3
19088	9	2048367	3.06832	3.13428		3.35688				3
19089	9	2074569	3.11575	3.42216		3.37333				3
19090	9	2095979	3.10572	2.9151		3.24114				3
19091	9	2146085	2.73582	2.54361		2.85895				3
19092	9	2284075				2.86977				1
19148	9	5188669					2.46902			1	5168485	5269701	\
19150	9	5251004					2.56234			1
19247	9	12064517		2.48645						1	12053622	12252182	\
19249	9	12155305			3.50288			2.05311		2
19250	9	12234440		2.50556	3.617			1.94627		3
19438	9	22652013		2.79279						1	22630271	22798443	\
19439	9	22706114		2.3897						1
19441	9	22755204		2.29649						1
19442	9	22780745		2.50376						1
20712	9	94407624						1.9902		1	94341236	94486177	\
20714	9	94460606						2.04621		1
20733	9	95591202						2.07758		1	95530947	95648052	ZDHHC14
20734	9	95625955						1.98047		1
22766	10	95658568	3.20702							1	95644195	95840271	\
22767	10	95699086	3.31013							1
22768	10	95728121	2.96046							1
22770	10	95823361	3.20262							1
22875	10	101200927			2.75522					1	101184735	101519986	SPATA7, ZC3H14, EML5
22876	10	101354418						2.16359		1
22877	10	101427141						2.39502		1
22878	10	101452362						2.48564		1
22879	10	101474077						2.27008		1
22913	10	103048273					2.77075			1	103035601	103163558	CALM1
22914	10	103092677		2.63613			2.7977			2
22916	10	103149093					2.90408			1
23538	11	24633643					3.11663			1	24612889	24668158	\
23539	11	24657528		2.55761			2.90771			2
23623	11	28777056		2.91068						1	28759281	29392337	TMEM247, ATP6V1E2, RHOQ, PIGF, CRIPT, SOCS5, MCFD2, TTC7A
23624	11	28807185		3.21202						1
23625	11	28845033		2.66892						1
23626	11	28866709		3.07646						1
23627	11	28902978		2.5709						1
23628	11	28931796		2.62192						1
23629	11	28946979		3.07801						1
23630	11	28992259		2.65003						1
23631	11	29046346		2.69359						1
23633	11	29143359		2.65647						1
23635	11	29207614		2.82585						1
23636	11	29231377		2.80644						1
23638	11	29297974					2.94382			1
23639	11	29326683	3.12716				2.95651			2
23640	11	29367145	3.1194							1
23652	11	29774437		3.03794		3.6205				2	29761843	29880999	KCNK12
23653	11	29822671		3.0426		3.49819				2
23654	11	29849981		2.84423						1
23662	11	30177813		2.95913		3.0923				2	30164808	30280627	\
23663	11	30198645		2.65674		3.05446				2
23664	11	30220330		3.06619		3.75102				2
23665	11	30240831				2.98649				1
23666	11	30262284				3.16936				1
23669	11	30384332		2.82106						1	30357967	31183769	PPP1R21, STON1, GTF2A1L, LHCGR, FSHR
23670	11	30425030		3.21733		3.58494				2
23671	11	30449065		2.68689		3.34657				2
23672	11	30528419		2.76634		3.48854				2
23673	11	30551963		2.54754		3.03658				2
23675	11	30608598		2.71028		3.01474				2
23676	11	30651364		2.93638						1
23677	11	30676561		2.6043						1
23679	11	30736743		2.72589						1
23680	11	30789183		2.90251						1
23681	11	30826527		3.01938						1
23682	11	30851124		2.83214						1
23683	11	30889444		3.27862						1
23684	11	30915227		2.58399						1
23685	11	30945111		3.03302						1
23687	11	31078015		2.74847						1
23689	11	31129384		2.98358						1
23690	11	31130270		3.26758						1
23691	11	31173613		3.37672		3.20164	2.9644			3
25136	12	5026820	2.89143			3.00481				2	5011188	5062323	\
25137	12	5047421	2.84694							1
27595	13	53245417				2.65166				1	53225444	53286599	TGM3
27596	13	53266833				2.56047				1
28482	14	9365588						1.68016		1	9355364	9415628	TG, SLA
28483	14	9404594						1.65556		1
28597	14	13509287				2.65186				1	13499034	13541864	\
28598	14	13529632				2.65186				1
28631	14	16134242		2.21694						1	16122114	16458777	TRIB1, NSMCE2
28632	14	16185315		2.52583						1
28634	14	16245416		2.25944		2.94494		2.24994		3
28635	14	16312069				2.67101		1.69289		2
28636	14	16387114						1.68816		1
28637	14	16435749						1.66227		1
28664	14	17752395	2.71778	2.41293		2.65745		1.71044		4	17713398	17814203	ANXA13
28665	14	17794578						1.72425		1
28709	14	19715562						1.78837		1	19682583	19870725	HAS2
28711	14	19849178						1.62916		1
28757	14	22300864						1.69547		1	22282983	23873516	PCMTD1, RB1CC1, NPBWR1, OPRK1, ATP6V1H1, RGS20, TCEA1, LYPLA1, MRPL15
28758	14	22323719			2.89486	2.84768		2.11793		3
28759	14	22363637			2.80412			2.10185		2
28760	14	22392760			2.93106	2.6309		2.29147		3
28761	14	22544496			2.91687			2.36494		2
28762	14	22587081						1.88374		1
28763	14	22610144				2.98101		1.75921		2
28764	14	22643306						1.76287		1
28765	14	22677650						1.74006		1
28766	14	22719896						1.74006		1
28767	14	22800695						1.87095		1
28768	14	22823936			2.63843	2.65458		2.18756		3
28769	14	22875603				2.64349		1.85129		2
28770	14	22919538						1.72035		1
28771	14	22946107						1.86936		1
28772	14	22983665						1.96592		1
28773	14	23020091						1.77616		1
28774	14	23054179						1.82797		1
28775	14	23100717						1.64148		1
28776	14	23122719						1.60742		1
28777	14	23252097						1.77657		1
28778	14	23347427						2.0008		1
28779	14	23384687		2.31484				2.12769		2
28780	14	23421933		2.29006				2.09759		2
28781	14	23444537		2.75513				2.40177		2
28782	14	23475634		2.6725				2.44381		2
28783	14	23529165		2.28063				2.08078		2
28784	14	23571854		2.44651				2.07398		2
28785	14	23594322		2.41884				1.78673		2
28786	14	23721713						1.75844		1
28787	14	23817572		2.35235				1.67362		2
28788	14	23853811						1.73831		1
28799	14	24407125		2.67251				1.64052		2	24386144	24947401	TMEM68, TGS1, LYN
28800	14	24437778		3.05702	2.84045			2.27676		3
28801	14	24482969		3.01576	3.14625			2.21306		3
28802	14	24524205		2.9302	3.07782			2.23078		3
28803	14	24573257		2.9302	3.17242			2.28591		3
28804	14	24607527		3.01534	3.25969			2.35339		3
28805	14	24643266		3.22716	3.16074			2.29339		3
28806	14	24787245		3.12383	3.41005			2.27259		3
28809	14	25215027		2.20433	3.1864					2	25195489	26124474	PENK, IMPAD1, FAM110B
28810	14	25254540		2.25817	2.95899					2
28811	14	25307116		3.11374	3.51756			1.92806		3
28812	14	25351733		2.53426	3.1907					2
28813	14	25401722		2.26871	2.94416					2
28814	14	25425357		2.72198	2.84173			1.68457		3
28815	14	25459674		2.43732	2.79643			1.86012		3
28816	14	25501417		2.2319				1.71352		2
28817	14	25612510		2.74485	3.01252			1.84902		3
28818	14	25638580		2.37276	2.90784					2
28819	14	25667290		2.21646	2.89301					2
28820	14	25698286			2.88967					1
28821	14	25731992		2.3027	2.66676					2
28822	14	25771436		2.28832	2.65001					2
28824	14	25887784			2.5371			1.91081		2
28825	14	25962036		2.57815	3.00747			2.06726		3
28826	14	25982072		2.67518	3.19703			2.04762		3
28827	14	26003598		2.53921	3.26784			2.04887		3
28828	14	26035082			2.95533			1.86486		2
28829	14	26060343			2.64589			1.9372		2
28830	14	26080801						1.74256		1
28945	14	31242174	2.73107							1	31230952	31345720	\
28946	14	31267746			2.60033					1
28947	14	31322421			2.80737					1
29425	14	57510609					2.52335		2.93788	2	57500191	57619633	TRHR
29426	14	57541911		2.2368			2.91965			2
29427	14	57584280					2.84246			1
29428	14	57607935					2.77364			1
29714	14	73467089							2.6105	1	73450978	73579371	\
29715	14	73543299						1.88184		1
29732	14	74557688							2.69719	1	74541337	75162651	RUNX1T1
29733	14	74612084		2.98489	2.63834	2.7059	2.94276		3.77461	5
29734	14	74753039		2.24396					3.37071	2
29735	14	74814889							3.52417	1
29736	14	74955284							3.37888	1
29737	14	74991009				2.70238			3.22289	2
29738	14	75035895					2.77452			1
29739	14	75097271				3.41647	3.0172		3.20731	3
29740	14	75118814					2.77233		2.67731	2
29741	14	75145124					2.87921		2.63746	2
29793	14	78163341	2.90713		2.57113			1.76011		3	78141100	78238131	\
31450	16	73143	3.43482				2.49422	2.6566	3.20698	4	1	94590	\
31459	16	833078					2.38275			1	818725	899788	\
31460	16	866294					2.71751	2.27726		2
31924	16	29636822		3.10709						1	29618656	29728715	EPHX1, TMEM63A, LEFTY2, PYCR2
31925	16	29661958		3.15834						1
31926	16	29689166		3.21074	3.18883	2.90958				3
32174	16	41998547		3.12804						1	41995510	42147769	DHRS3, VPS13D
32175	16	42054675		3.08607						1
32177	16	42119031				2.99684				1
32183	16	42411339		3.38195		3.01864				2	42399025	42917195	TNFRSF1B, MIIP, MFN2, POLD1, KIAA2013, NPPB, NPPA, CLCN6, MTHFR, AGTRAP, C16H1orf187, MAD2L2, FBXO6, FBXO44, FBXO2
32185	16	42625201		3.30761						1
32186	16	42667035		3.34445						1
32187	16	42686848		3.34445						1
32188	16	42730174		3.48142	3.12755					2
32189	16	42806930		3.35872						1
32190	16	42843345		3.44255						1
32191	16	42892437		3.49909	3.23319					2
32200	16	43642297					2.46398			1	43630491	43719871	\
32201	16	43697344					2.61187			1
32483	16	58471410					2.65045			1	58451230	58560444	\
32484	16	58500249					2.62765			1
32485	16	58543206					2.589			1
32489	16	58895036					2.70383			1	58801071	60142678	RFWD2, MIR488
32490	16	58941100					3.04171			1
32491	16	58997236					3.30982			1
32492	16	59021630					3.47363			1
32493	16	59052006	3.07747		3.15866		3.38326		2.93361	4
32494	16	59101134	2.98594				3.39536		2.89773	3
32495	16	59127147					2.79694			1
32497	16	59188330	3.3046		3.63526			2.30355		3
32498	16	59271825	3.25423		3.57279	3.09444	2.37775			4
32499	16	59297710			3.26091	2.92963				2
32500	16	59327719			3.18292					1
32501	16	59419485	3.18047		3.4962	3.25467				3
32502	16	59457283	2.96354		3.30861	2.98231				3
32503	16	59478763			3.29664					1
32504	16	59500854			3.2713					1
32505	16	59522476			3.33873					1
32506	16	59558745			3.13244					1
32507	16	59613869			3.43697					1
32508	16	59638184			3.60275		2.56435			2
32509	16	59661760			3.22158		2.89679			2
32510	16	59704222	3.20154		3.37147		3.0132			3
32511	16	59707948	3.20154		3.37147		3.0132			3
32512	16	59741713	3.25445		3.22294		3.31531		2.90708	4
32513	16	59778522					2.9279			1
32514	16	59851930	3.24653		3.21333		3.08724		2.9366	4
32515	16	59918768	2.96229						3.02146	2
32516	16	59939771	2.97671						3.01395	2
32517	16	59971956	3.36369						3.0969	2
32518	16	60009076					2.43675		2.90222	2
32519	16	60034876					2.91766		2.93146	2
32520	16	60092780					2.89948			1
32521	16	60129846					2.73282			1
32525	16	60365660					2.51805			1	60345774	60553256	\
32526	16	60387468					2.88219			1
32527	16	60428507			3.12392		2.8667			2
32528	16	60451357					3.1306		2.86831	2
32529	16	60479768					2.7525			1
32530	16	60496060					2.67823			1
32531	16	60527452					2.51915			1
32534	16	60692918				2.92769				1	60653965	62086801	SEC16B, TEX35, RALGPS2, ANGPTL1, FAM20B, TOR3A, ABL2, SOAT1
32535	16	60722653				3.37907			2.9297	2
32536	16	60763111							2.8219	1
32537	16	60790535							2.95815	1
32538	16	61163678							2.86686	1
32539	16	61276719							2.90157	1
32540	16	61332532							2.90378	1
32541	16	61381572				3.45095	2.4316	2.41418		3
32542	16	61417656	2.96696		3.32299	3.10903	2.79725			4
32543	16	61477887	3.09894		3.16154	2.95599	2.78939			4
32544	16	61510160			3.58852	3.11364	3.04286	2.39543		4
32545	16	61531686			3.58852	3.11364	3.03282	2.39543		4
32546	16	61573471			3.16119	2.83663	2.63131	2.33566		4
32547	16	61609265	2.94727		3.19628	3.00957	2.93642	2.36598		5
32549	16	61716582			3.16737					1
32550	16	61759526			3.40321		2.60294			2
32551	16	61791136					2.64215			1
32552	16	61826855					2.81748			1
32553	16	61882477			3.26512		3.07346		3.03772	3
32554	16	61932640					2.80703			1
32555	16	61960715					2.93505			1
32557	16	62073492			3.19212					1
32561	16	62220133					2.67196			1	62199930	63266201	NPHS2, TOR1AIP2, TOR1AIP1, QSOX1, LHX4, ACBD6
32562	16	62250966					2.78334	2.44329		2
32563	16	62361331					3.10736	2.51734		2
32564	16	62404849	3.04259				3.3341	2.44157		3
32565	16	62446752					2.63333			1
32566	16	62555582					2.96491			1
32567	16	62734784					2.71577		2.82387	2
32568	16	62775973	3.15479			3.12625	3.16528	2.25899	2.90431	5
32569	16	62871926			3.15131	2.84631	2.97463			3
32570	16	62901191					2.92419			1
32571	16	62948497	3.21766		3.55985	3.04658	3.34551			4
32572	16	62993997				2.8608	3.07384			2
32573	16	63048628	3.1245		3.54853	3.22919	3.23598			4
32574	16	63210323	3.1237		3.13403	3.15535	3.17922			4
32575	16	63248646					2.64414			1
32581	16	63521833					2.72662			1	63502308	64261271	STX6, MR1, CACNA1E
32582	16	63549240					2.86015			1
32583	16	63612072					3.31143			1
32584	16	63721883					3.08201			1
32585	16	63825968		3.11825			3.60435			2
32586	16	63872811		3.11825			3.66966			2
32587	16	63894221		3.11825			3.66966			2
32588	16	63940004					3.52953			1
32589	16	63987694	3.15909	3.25782	3.19242	2.89335	3.07387			5
32590	16	64019417	3.15925	3.17608	3.12485	2.96428	3.0681			5
32591	16	64061829	3.1116	3.23978	3.12844	3.08528	2.68242			5
32592	16	64091006		3.24647			2.82047			2
32593	16	64116934					2.70397			1
32594	16	64194978					3.03331			1
32595	16	64246344					2.62394			1
32598	16	64387234					2.50139			1	64373245	65158829	CACNA1E, GLUL, RGSL1, RNASEL, RGS16
32599	16	64420184					2.56884			1
32600	16	64443511					2.65138			1
32602	16	64516788				2.92161				1
32603	16	64566814				2.92872	2.65792			2
32604	16	64623464				3.47301	3.25073			2
32605	16	64667941			3.55189	3.48352	3.23317			3
32606	16	64731044			3.56982	3.28405	2.88395			3
32607	16	64764674	3.37006	3.14631	3.49729	3.24341	2.3996			5
32608	16	64840902	3.79819	3.35768	3.36251	3.50571	2.76286			5
32609	16	64872924	4.47203	3.66514	3.9555	4.11245	3.3504	2.44117		6
32610	16	64904049	4.62555	3.57068	3.7878	4.18626	3.50998	2.38305		6
32611	16	64928171	4.32458	3.44655	3.99629	4.22057	3.40826	2.53407		6
32612	16	64948839	4.27619	3.40332	3.98315	4.09173	3.35151	2.47588		6
32613	16	64971348	4.10782		3.75548	3.74783	3.29371	2.41208		5
32614	16	65005571	3.36168		3.26294	3.46582	3.08718	2.28005		5
32615	16	65039957	3.40212		3.25484	3.43785	2.71324	2.27843		5
32616	16	65084569	3.67923	3.29358	3.18821		2.96077	2.31129		5
32617	16	65144838	3.38467		3.4634		2.39703	2.29077		4
32720	16	69937124	2.9531			2.91749	2.53992			3	69924196	69977133	KCNK2
32721	16	69963515					2.47465		2.81917	2
33050	17	3248434					2.56692			1	3238248	3473115	\
33051	17	3311484					2.41165		2.51273	2
33053	17	3445779	2.63755						2.3039	2
33779	17	42837038							2.27297	1	42823364	42904985	GRIA2
33780	17	42892776							2.17943	1
34283	17	67271374					2.54635			1	67258647	67360255	SGSM1
34284	17	67309106					2.50382			1
34285	17	67345189					2.4512			1
34460	17	74965918							2.41024	1	74957420	75158596	MIR185, C17H22orf25, MIR1306, DGCR8, RANBP1, HSFY2
34461	17	74998349							2.59859	1
34718	18	13197861	2.73265							1	13167016	13371842	JPH3, SLC7A5
34719	18	13238432	2.79834							1
34720	18	13276830	2.95084							1
34721	18	13305495	3.19173							1
34722	18	13346768	2.73281							1
34731	18	14080722	2.5365			2.75325				2	14069821	14514964	GALNS, TRAPPC2L, ACSF3, CDH15, SLC22A31, SPG7
34732	18	14115136				2.99522				1
34733	18	14146373				3.06503				1
34734	18	14184741				3.06331				1
34735	18	14208633				3.20174				1
34736	18	14302556				3.25982				1
34737	18	14359452				3.34883				1
34738	18	14401871				3.25079				1
34739	18	14503218				3.20657				1
35323	18	45999702						1.85464		1	45989344	46048089	HPN, FXYD3, LGI4
35324	18	46033080						1.97966		1
35771	19	8216070	2.88741					2.14797		2	8208086	8320662	\
35772	19	8240893	3.3618		2.82171			2.36649		3
35773	19	8280552	2.89778			2.64143		2.23459		3
35774	19	8307212						2.0361		1
36271	19	32961132						2.03525		1	32914344	33020611	\
36272	19	32994382						2.07004		1
36280	19	33450891							2.6686	1	33416000	33800755	TEKT3, CDRT4, FAM18B2, ZNF286A, ZNF287
36281	19	33513303							3.13881	1
36282	19	33533491							3.01292	1
36283	19	33598629							2.87708	1
36284	19	33653637							2.85735	1
36285	19	33790356							2.74655	1
36315	19	35494190							2.66907	1	35456810	35602175	NT5M, COPS3, FLCN, MPRIP
36316	19	35528889							2.5854	1
36318	19	35585081							2.49451	1
36678	19	53373533	3.16608	3.05645						2	53352972	53425070	CBX8, CBX2
36679	19	53408428		2.84187						1
37518	20	31293350		2.54634						1	31244238	31510709	NNT, PAIP1, C20H5orf34, C20H5orf28, CCL28, HMGCS1, TRH, NIM1
37519	20	31393193		3.16829						1
37520	20	31443102		2.60188						1
37521	20	31468943		2.58248				1.84384		2
37899	20	50609613							2.6151	1	50526643	50856682	\
37900	20	50676182							2.57995	1
37901	20	50718981							2.98029	1
37902	20	50793792							2.63112	1
37903	20	50828117							2.93207	1
37918	20	51449833							2.74541	1	51422381	51608228	CDH12
37920	20	51511878							2.59478	1
37921	20	51569900							2.62518	1
38610	21	14831844						1.74365		1	14816196	15073878	ST8SIA2
38612	21	15006863						1.76337		1
38614	21	15055770						1.64239		1
38624	21	15460680						1.81231		1	15455894	15512401	SLCO3A1
38625	21	15501970							2.10014	1
38636	21	16002764		2.38917		2.96711				2	15988591	16422972	SV2B
38637	21	16018560		2.76893		3.55155				2
38638	21	16038671		3.20999		3.72127				2
38639	21	16082632		3.25937		3.28343				2
38640	21	16123475		2.96289		2.97934				2
38641	21	16172731		2.83873		3.1149				2
38642	21	16211861		2.49043		3.14418				2
38643	21	16230075		2.73532		3.07279				2
38644	21	16272399		2.54287		2.91982				2
38645	21	16341393		2.37432						1
38897	21	28848349						1.70906		1	28832181	28920814	\
38899	21	28906490		2.75968	2.86295			1.96029		3
38905	21	29326891			2.67981			1.83337		2	29315561	29583208	TARSL2, TM2D3
38906	21	29448617						1.7427		1
38907	21	29492511						1.7427		1
38908	21	29563115						1.7427		1
39415	21	57709863		2.4			2.78452			2	57683941	57748259	SLC24A4, MIR2284F
39416	21	57731221					2.85602			1
39444	21	59199306		2.24979			2.71336			2	59186501	59264691	MGC152353, OTUB2, DDX24
39445	21	59219376	2.89063	2.21843		3.35658	2.55862			4
39446	21	59248804					2.58004			1
39658	21	70012413			2.66434					1	69992378	70136106	MIR2284K, C21H14orf2
39659	21	70050042			2.66434					1
39660	21	70089833			3.08435		3.28406			2
39661	21	70116946					2.58937			1
41259	23	21615472		3.07574				2.48386		2	21599820	21712105	\
41261	23	21675696		2.69544						1
41306	23	24157504		3.19312	3.01679			2.46513		3	24137593	24277282	\
41307	23	24181053	2.88055	3.45267	3.54268			2.86808		4
41308	23	24209774		2.64078	2.93952			2.64755		3
41309	23	24252110			2.88047					1
41715	23	46886049				2.99614				1	46859645	47664636	EEF1E1, MUTED, TXNDC5
41717	23	46963476				3.11222				1
41718	23	47005648	2.87081	2.71956		3.15416	2.74491			4
41719	23	47040907	2.70174				2.62602			2
41720	23	47066466	2.69442							1
41721	23	47097194	2.77257							1
41722	23	47126368				3.30001	2.8163			2
41723	23	47150384		2.59544		3.30001	2.8163			3
41724	23	47175087	2.92643	2.59184		3.23231	2.76456			4
41725	23	47198837				3.17764	2.62344			2
41726	23	47219946				3.09612	2.77236			2
41727	23	47252411	2.85063			3.40186	2.74861			3
41728	23	47312700				3.38965	3.04703			2
41729	23	47353027				3.64585	3.27589			2
41730	23	47430304				3.0254	3.14892			2
41731	23	47464804					3.06546			1
41733	23	47627822		2.59936						1
41734	23	47651737				3.16152	2.67902			2
41756	23	48537019					2.7494			1	48516839	48803535	F13A1
41757	23	48563085					2.89784			1
41758	23	48597495	2.73016				2.97637			2
41760	23	48659317					2.58051			1
41761	23	48701393					2.61164			1
41762	23	48763952	2.83464							1
41763	23	48791036	3.05422							1
42526	24	35097669		3.10171						1	35076974	35176874	\
42527	24	35128782		2.85099						1
42528	24	35162601		2.81952						1
43822	25	38142895				2.4309		2.02517		2	38132509	38202377	\
43823	25	38171850				2.74907				1
45961	28	8426911		2.68946		2.88238				2	8416332	8539190	LYST
45962	28	8477956				2.75572				1
45963	28	8501840				2.75572				1
46043	28	13713042						2.01201		1	13702499	14027206	HNRNPF
46044	28	13773877						1.75743		1
46045	28	13802852						1.81791		1
46046	28	13954510		2.66892				2.21774		2
46047	28	13995887						1.78316		1
46271	28	25352987	2.85979	2.68877						2	25324586	25387069	STOX1, DDX50, DDX21
46274	28	25609489	3.4045		2.86626			2.15471		3	25587741	25918746	SRGN, VPS26A, SUPV3L1, HKDC1, HK1
46275	28	25726782	3.34429	2.68056	2.79641			1.9679		4
46276	28	25771595	3.48447	2.70788	2.69973		2.83435	2.07209		5
46277	28	25871892	2.96182				2.86193	1.86077		3
46278	28	25899333	3.42161	2.79768	2.85153		3.25858	2.17965		5
46282	28	26084739						1.74717		1	26059989	26180307	C28H10orf35
46283	28	26149102						1.74075		1
46354	28	28953159						2.07054		1	28918614	29100813	MCU, OIT3
46356	28	29084057						2.00183		1
46814	29	7589996					2.48184			1	7573989	7911291	DENR
46816	29	7749930					2.62798			1
46817	29	7868143					2.86497			1
46973	29	16794628	2.41632					2.00528		2	16777688	16897365	\
46974	29	16834971						1.96413		1
46975	29	16887247						1.99634		1
47573	29	47826672	2.63391		3.08832		2.51683	1.88163		4	47816177	47863502	\
47574	29	47852399					2.59061			1
47577	29	48012818					2.45584			1	47978890	48150887	ANO1, FADD, PPFIA1
47578	29	48033872					2.57618			1
47579	29	48054630					2.70971			1
47581	29	48123622					2.83447			1
