# Supplementary material for: A genome-wide scan for signatures of differential artificial selection in ten cattle breeds
Source: BMC Genomics. 2013 Dec 21;14:908. doi: 10.1186/1471-2164-14-908 (PMC3878089; doi:10.1186/1471-2164-14-908)
Supplement: Additional file 6: Table S4 — Significant markers of the breed Red Holstein. Listed are all significant markers with their SNP-Number (SNP-No), representing the range of the respective SNPs within all 47,651 SNPs ordered per chromosome and position, the SNP position and corresponding Bos taurus autosom (BTA). The breed-abbreviations represent the respective control breed (DFV: German Fleckvieh, OBV: Original Braunvieh, MWF: Murnau-Werdenfelser, FGV: Franken Gelbvieh, BBV: Braunvieh, GLW: Galloway, BBB: Blanc-Bleu Belge). In case of a significant comparison to the respective control breed the sXPEHH-value is shown in these columns, otherwise the field is left empty. nSC shows the overall number of significant breed comparisons for each marker. Furthermore, all genes within the signature, which starts at position (bp) “Start of Sig” and ends at “End of Sig” according to the UCSC Genome Browser, are listed. [file 1471-2164-14-908-S6.xls]

## Sheet: RH
SNP-No	BTA	Position	DFV	OBV	MWF	FGV	BBV	GLW	BBB	nSC	Start of Sig	End of Sig	Genes
233	1	12587339					2.09504			1	12483789	13054708	\
234	1	12805406					2.46697			1
235	1	12839893					2.35875			1
236	1	12889396					2.36664			1
237	1	12996787					2.49906			1
238	1	13019983					2.12104			1
366	1	21330326			3.33913					1	21297274	21411167	\
367	1	21393283			3.40538					1
922	1	48523202							3.27691	1	48474545	48644290	\
923	1	48629895							3.23585	1
1465	1	76622415				3.16906				1	76563926	76724624	CCDC50, OSTN
1466	1	76645192				3.14522				1
1467	1	76709967				3.15698				1
1496	1	79009807						2.7386		1	78998380	79083977	LPP
1498	1	79058798						2.76797		1
1615	1	84227252					2.26568			1	84201502	84261956	\
1616	1	84254805					2.25986			1
3134	2	547782		2.43325						1	517587	676668	HERC2
3136	2	608357		2.29618						1
3137	2	631108		2.24309						1
3138	2	657753		2.42353		3.03121				2
3551	2	21352903		2.31011						1	21338325	21464219	\
3552	2	21378013					2.15357			1
3553	2	21389327					2.16564			1
3554	2	21427069					2.18975			1
3555	2	21448855					2.11271			1
4116	2	50130815		2.79909						1	50100318	50347935	\
4117	2	50165771		2.79673						1
4118	2	50223536		2.51909						1
4119	2	50262148		2.58303						1
4120	2	50327795		2.83536						1
4628	2	76384320				3.18658				1	76374289	76411748	\
4629	2	76400643				3.2203				1
4841	2	92326427					2.13645			1	92269037	92391797	CD28
4842	2	92350004					2.1084			1
5468	2	127473570					2.13281			1	127442942	127798553	CNKSR1, ZNF593, FAM110D, PDIK1L, TRIM63, SLC30A2, EXTL1, PAFAH2, STMN1
5469	2	127528727					2.18212			1
5470	2	127553417					2.21584			1
5471	2	127614663		2.43974			2.59992			2
5472	2	127651690		2.52697			2.35198			2
5473	2	127782861		2.37623			2.12277			2
5548	2	131347628					2.39518			1	131336800	131679536	CDC42, LOC515042, CELA3B, LOC789612
5549	2	131372857					2.43878			1
5550	2	131393741					2.42659			1
5551	2	131428004					2.33777			1
5552	2	131461020					2.44827			1
5553	2	131504361	2.80305	2.65636			2.90255			3
5554	2	131539751		2.45682			2.69196			2
5555	2	131589276					2.21322			1
5556	2	131663402					2.20029			1
5561	2	131805299					2.28306			1	131793142	131894835	ALPL
5562	2	131846715					2.21992			1
5563	2	131882804					2.27381			1
5844	3	8964885					2.22548			1	8955356	9212470	SLAMF7, CD48, SLAMF1
5845	3	9077425					2.18733			1
5849	3	9579325					2.00939			1	9553945	9704251	DCAF8, PEA15, CASQ1, ATP1A4, ATP1A2, IGSF8, DCAF16
5851	3	9658384						2.56753		1
5852	3	9686101						2.34505		1
5957	3	16444546						2.46747		1	16422337	16932569	RPS27, RAB13, JTB, SLC39A1, CRTC2, GATAD2B, INTS3, NPR1, ILF2, SNAPIN, CHTOP, S100A1, S100A13, S100A14, S100A16, S100A2, S100A3, S100A4, S100A5
5959	3	16557950					1.97005			1
5960	3	16727329					1.93597			1
5961	3	16734445					2.33127			1
5962	3	16772763		2.91254			2.00301			2
5963	3	16881296	2.99372	3.0834			2.50659	2.37347	3.14791	5
6181	3	31166903					1.98422			1	31148965	31242890	\
6182	3	31187421					2.13466			1
6183	3	31219298					1.99289			1
6564	3	53687603					2.11967			1	53674632	54056610	LRRC8C
6565	3	53730982					2.60137			1
6566	3	53772746					2.21589			1
6567	3	53844578					2.22851			1
6568	3	53874498					2.30343			1
6569	3	53923380					2.49073			1
6570	3	53955669					2.45258			1
6571	3	54031042					2.22456			1
6726	3	63916846				3.2987		2.36273		2	63893888	64028629	\
6727	3	63939015				3.13475		2.36273		2
6728	3	63986613				3.68984		2.61683		2
6729	3	64012709				3.49035				1
6839	3	68575626						2.31867		1	68564402	68692059	\
6840	3	68596691						2.42134		1
6841	3	68681709						2.54714		1
6855	3	69123629						2.42447		1	69103867	69218200	ASB17
6856	3	69157266						2.42656		1
6857	3	69182813						2.44592		1
6860	3	69315385						2.44278		1	69304026	69406633	MSH4, RABGGTB, ACADM
6861	3	69342335						2.30258		1
6862	3	69363070						2.88346		1
6863	3	69391345						2.48729		1
6878	3	69905106						2.3779		1	69887736	70648314	TYW3, CRYZ, TNNI3K
6879	3	69940346						2.52576		1
6880	3	69968011						2.79753		1
6882	3	70167658	3.30913					2.46568		2
6883	3	70190874	3.68795	2.96133			1.93067	2.64922		4
6884	3	70218036	3.7808	3.17688		3.08598	2.09143	2.6893		5
6885	3	70238678	3.92301	3.28438		3.06968	2.19086	2.30156		5
6886	3	70265808	3.93407	3.19779		3.4488	2.24663	2.54946		5
6887	3	70276912	4.25612	3.46332		3.45558	2.1757	2.44722		5
6888	3	70313793	3.45598	3.05183		3.19306	2.1515	3.08507		5
6889	3	70355587	3.46296				1.98085	2.32868		3
6890	3	70399891	3.50242	3.10841		3.06602	2.08447	2.73071		5
6892	3	70496274		3.18606						1
6893	3	70536352		3.52991			2.09061			2
6894	3	70567716		2.88033						1
6895	3	70592505	3.07889							1
6899	3	70931186					1.94563			1	70840082	72351835	FPGT, LRRIQ3
6901	3	71077825						2.33613		1
6902	3	71141852	3.27425					3.04166		2
6903	3	71167977	3.11687					2.84863		2
6904	3	71190672	3.35134					2.75497		2
6905	3	71238926						2.58551		1
6906	3	71270454						2.56802		1
6907	3	71304167	3.22972	2.83261				2.59422		3
6908	3	71331734		2.84837				2.73723		2
6909	3	71383017	3.20822					2.29798		2
6910	3	71480145						2.44675		1
6911	3	71516276	3.32547	2.96809				2.85918		3
6912	3	71563255	3.28956					2.34126		2
6913	3	71596348	2.971					2.45121		2
6914	3	71672549						2.25528		1
6915	3	71760025						2.42379		1
6916	3	71836680						2.33189		1
6917	3	71860062	3.15606	3.21968			2.03256	2.93204		4
6918	3	71882823	3.16288	2.98467			1.95712	2.54027		4
6919	3	71906864	3.24288				1.99353	2.4825		3
6920	3	71929079	3.01822				1.96485	2.31276		3
6921	3	72000950	3.0492				1.92732	2.26016		3
6922	3	72067475	3.48147				2.18481	2.80647		3
6923	3	72094019					2.12819	2.46105		2
6924	3	72122900	3.00137				2.13924	2.52113		3
6925	3	72155223					1.95945			1
6926	3	72183926					1.94887			1
7316	3	90692920					2.18528			1	90681293	90743202	\
7317	3	90715864					2.23482			1
7524	3	99150033	3.07781							1	99130529	99279741	\
7525	3	99188015	3.11974							1
7526	3	99212078	3.52704							1
7527	3	99242465	3.29212							1
9269	4	63654530			3.22923					1	63636163	63980027	BBS9
9270	4	63674872			3.41408	3.72054				2
9271	4	63710575	3.23731		3.12341	4.19718				3
9272	4	63739671				3.48793				1
9273	4	63838909				3.24995				1
9274	4	63862278				3.31185				1
9275	4	63906905				2.91588				1
9289	4	64992462				3.09789				1	64957802	65361207	\
9290	4	65046623				3.33701				1
9291	4	65172247				3.36474				1
9292	4	65220395				3.48934				1
9293	4	65261249				2.88681				1
9294	4	65299999	3.04017			3.21213				2
9295	4	65346870				3.23091				1
9300	4	65567461				2.85309				1	65524188	65858633	ADCYAP1R1, GHRHR, AQP1
9301	4	65609188	3.28108				1.83211			2
9303	4	65798873			2.99963					1
9304	4	65846954			3.22089		1.88203			2
9449	4	74006260					1.98749			1	73970028	74100689	\
9450	4	74042008					1.96059			1
9451	4	74076693					1.82426			1
9516	4	77150031					2.25926			1	77129491	77666886	RAMP3, TBRG4, CCM2, PURB, H2AFV, PPIA, ZMIZ2, OGDH, TMED4, DDX56, NUDCD3
9517	4	77249037					2.10404			1
9518	4	77281511					2.57742			1
9519	4	77353953					2.15402			1
9520	4	77460068					1.8759			1
9522	4	77614815				3.31106	2.25788			2
9523	4	77635835					1.82201			1
9529	4	77954275			3.2126	3.13847				2	77911532	78283604	POLM, BLVRA, COA1, STK17A
9531	4	78039128			3.3108	3.14302				2
9532	4	78063188			3.3108	3.14302				2
9533	4	78114069			3.08407	2.99715				2
9534	4	78143883			3.04205	3.42562				2
9535	4	78227607				3.1699				1
9536	4	78247625				3.47367				1
9932	4	96889652					1.84339			1	96875622	97079725	PLXNA4
9934	4	96970225					1.88286			1
9936	4	97052195					1.8902			1
11283	5	56410718					2.15668			1	56323894	56601872	GLI1, INHBE, INHBC, R3HDM2, STAC3, NDUFA4L2, SHMT2
11284	5	56515069					1.98319			1
11285	5	56585423					2.16112			1
14743	6	118823458					1.88641			1	118805634	118875467	MIR2452
14744	6	118850620					2.06223			1
14745	6	118871663			3.11853		2.45002			2
15997	7	66550122			2.8363					1	66537826	66630043	\
15998	7	66614258	2.97762		2.82021					2
16112	7	72882903			3.21522					1	72860409	72920097	RNF145
16113	7	72908532			2.91809					1
16550	7	97151592	3.05397							1	97111867	97476641	FAM81B, ARSK, SPATA9
16551	7	97261052	3.10763							1
16552	7	97372656	3.58206				2.3412			2
16553	7	97393157	3.80449	3.78474			2.28268			3
16554	7	97430691	3.65038	3.81584						2
16555	7	97451422	3.26553	3.80836			2.40719			3
16750	7	109106555						2.7188		1	109091588	109175132	EFNA5
16751	7	109139835						2.69404		1
18018	8	61812025	2.89786							1	61794815	61876994	ZCCHC7
18019	8	61838644	2.94511							1
18022	8	61951362	2.78349							1	61941112	61996640	GRHPR, ZBTB5
18023	8	61977595	2.75247							1
18354	8	79414861	3.21812			3.12154				2	79397516	79516205	NTRK2
18355	8	79460414	3.01981	2.5157	3.07966		2.30845	2.32894		5
18356	8	79497558						2.60459		1
18360	8	79614032						2.33759		1	79601926	79754291	\
18361	8	79660034					2.51812	2.37334		2
18362	8	79698719					2.55732	2.36155		2
18363	8	79734160					2.36825			1
18926	8	107658181		2.72279				2.67395		2	107640786	107837317	TRIM32
18927	8	107707691		3.10402				2.42915		2
18928	8	107756015		3.03587				2.37664		2
18929	8	107821440		2.96371				2.48114		2
20339	9	73368179					2.14344			1	73354500	73446684	\
20340	9	73417713					2.42258			1
20570	9	87475295							2.83189	1	87463062	87511240	UST
20571	9	87497282							2.79331	1
20577	9	87759769					2.69982			1	87742161	89390858	TAB2, PPIL4, GINM1, KATNA1, LATS1, NUP43, PCMT1, LRP11, RAET1G, ULBP17, ULBP9, ULBP27, ULBP21, PPP1R14C, IYD, PLEKHG1, MTHFD1L
20578	9	87799630		2.6453			3.16553	2.67322		3
20579	9	87843841		2.50307			3.21777		2.93028	3
20580	9	87888653		2.69372			3.16312	2.77088	2.75306	4
20581	9	87989600					2.69304			1
20582	9	88017265					2.89109			1
20583	9	88070692					2.87044			1
20584	9	88112031					3.00955		3.15442	2
20585	9	88145277		2.42583			3.12946		2.91361	3
20586	9	88342363		2.71408			2.82548		3.487	3
20587	9	88448285		2.5309			2.46096		3.33256	3
20588	9	88469911		2.83787			2.72106		3.42009	3
20589	9	88503741		2.63275			2.63859		3.34707	3
20590	9	88534846		2.39763			2.82832		3.13197	3
20591	9	88559434		2.39763			2.82832		3.13197	3
20592	9	88613272		2.45303			2.80612		3.33363	3
20593	9	88693128					2.32634		3.16128	2
20594	9	88714313		2.43812			2.89859		3.9513	3
20595	9	88737469					2.6817		3.93717	2
20596	9	88760079					2.70363		3.61524	2
20597	9	88814138		2.41455			2.89362		3.34625	3
20598	9	88855919					2.58026		4.00676	2
20599	9	88892407	2.82413	2.85246		3.37894	3.24391		4.32015	5
20600	9	88955721		2.75608		3.34693	3.05994		3.72765	4
20601	9	88964135				2.99883	2.33089		3.73688	3
20602	9	88993611	2.85185	2.33567		3.035	2.25408		3.05336	5
20603	9	89036885					2.19272		2.68935	2
20604	9	89200743					2.20464		2.7037	2
20605	9	89238979				3.13994	2.55569		3.27293	3
20606	9	89271801		2.3001		3.01771	2.66227	2.54676	3.18274	5
20607	9	89308006					2.27573		3.2893	2
20608	9	89348536					1.9662		2.7313	2
20609	9	89368919					2.1396		2.70566	2
20613	9	89577808				2.80447				1	89565740	91478219	ZBTB2, RMND1, C9H6orf211, ESR1, VIP, FBXO5, MTRF1L, RGS17, MIR2480
20615	9	89633289				2.90407	1.99173			2
20616	9	89762109					2.20163			1
20617	9	89800414			3.28482	3.01939	2.6649		2.9883	4
20618	9	89847787					2.56511		3.30298	2
20619	9	89877827			3.16361	3.23888	2.58703		2.84346	4
20620	9	89895626			3.16691	3.25874	2.57319		2.84975	4
20621	9	89940260				3.22558	2.58832		3.04515	3
20622	9	90002616			3.20308	3.49494	2.67043		3.18944	4
20623	9	90037629			3.19706	4.03349	2.8952		3.51544	4
20624	9	90080368			3.32105	4.09842	2.88555		3.52644	4
20625	9	90103579			3.29193	3.64625	2.57678		3.43999	4
20626	9	90155533				4.18148	2.73277		3.89873	3
20627	9	90199490			3.21736	4.06389	2.74001		4.13755	4
20628	9	90218202			3.18546	3.63367	2.25486		3.67127	4
20629	9	90247980	3.01477		3.58754	3.9148	2.43818		4.16829	5
20630	9	90283190				3.42051	2.48881		3.52143	3
20631	9	90322432			3.20333	3.36803	2.54287		3.76328	4
20632	9	90365450				3.58588	2.64595		4.02281	3
20633	9	90405501				2.91114	2.29708	2.59696	3.99755	4
20634	9	90423605				2.8343	2.45074	2.57617	4.41014	4
20635	9	90457513					2.39832		4.00332	2
20636	9	90487574				2.8363	2.44081		4.39377	3
20637	9	90521235					2.1503	2.5977	3.925	3
20638	9	90570234					2.38159		3.09622	2
20639	9	90636095					2.29853		3.11131	2
20640	9	90690991					2.61873		3.33767	2
20641	9	90719582					2.73781		3.2507	2
20642	9	90757034					2.39904		3.42387	2
20643	9	90807695	2.74322	2.3802			2.69364		3.52247	4
20644	9	90839538		2.37936			2.64486		3.50592	3
20645	9	90884326					2.28174		2.99473	2
20646	9	90924836					2.1009		2.89022	2
20647	9	91058994				2.95776	2.38267		3.5488	3
20648	9	91090826					2.31717		3.99992	2
20649	9	91120724	2.96115	2.80963			2.77306		4.02388	4
20650	9	91158204	2.83697	2.68193		3.01674	2.77707		4.65482	5
20651	9	91289219		2.37639	3.35935		2.2519		4.44728	4
20652	9	91346194		2.53771	3.63166	3.15057	2.54993		4.40207	5
20653	9	91381065				2.81465	2.28807		3.63368	3
20654	9	91405210				2.90096	2.43153		3.52528	3
20655	9	91459477					2.17324			1
20671	9	92193482		2.40517			1.89159			2	92178462	92288598	OPRM1
20673	9	92277085							3.01205	1
20677	9	92400217				2.81093			2.92744	2	92388714	92476487	CNKSR3
20678	9	92430269							2.65207	1
20679	9	92462210							2.69287	1
20692	9	93094049					1.91328			1	93069860	93214890	\
20693	9	93144071					2.07765			1
20694	9	93183596					1.91233			1
20703	9	93884361					1.97278			1	93807916	94081193	\
20704	9	93910957					2.02646			1
20706	9	94058536					1.93157			1
20712	9	94407624					2.02883			1	94341236	94779235	\
20713	9	94430300					1.98876			1
20714	9	94460606					2.15093			1
20715	9	94511747					2.16634			1
20716	9	94643772					1.97114			1
20717	9	94683820					1.9378			1
20718	9	94733670					1.96219			1
20725	9	95149286					1.88281			1	95138553	95229832	\
20726	9	95169727					1.88281			1
20727	9	95194688					1.88886			1
20733	9	95591202					2.15478			1	95530947	95648052	ZDHHC14
20734	9	95625955					1.93617			1
20893	9	103544256					1.89195			1	103525000	103834825	TTLL2, UNC93A
20894	9	103604815					2.45262			1
20895	9	103612265				3.09587	2.4891			2
20896	9	103646025					2.26821			1
20897	9	103671451					2.13747			1
20898	9	103700559					2.0759			1
20899	9	103727630					1.94508			1
20900	9	103755777					2.04533			1
20901	9	103777260					2.22913			1
20902	9	103822440					1.91658			1
21853	10	49918624							2.85685	1	49904207	50097814	ANXA2
21855	10	50086640							3.04696	1
21859	10	50282066					2.24981			1	50266535	50370281	\
21860	10	50353345					2.23263			1
21877	10	51037416			2.64813					1	51019413	53152717	CCNB2, RNF111, FAM63B, ADAM10, LIPC, AQP9, POLR2M, TCF12
21879	10	51104105	3.26328		2.97352	2.52864	2.40807			4
21880	10	51133677	3.34633		2.92532	2.62225	2.43011			4
21881	10	51155876			2.79918		2.42301		2.77687	3
21882	10	51199426			2.65015		2.33087			2
21883	10	51224528			2.66936		2.33087			2
21884	10	51245656			2.66508		2.32776			2
21885	10	51269761			2.82121	2.52818	2.28195			3
21886	10	51307984			2.81938		2.38282		2.78336	3
21887	10	51383075					2.45693		2.83033	2
21888	10	51416085				2.51795	2.23877		3.11928	3
21889	10	51438567				2.66763	2.36297		3.12046	3
21890	10	51502722				2.76103	2.37124		2.93617	3
21891	10	51558941			2.90842	2.57807	2.22609		2.80656	4
21892	10	51627715			2.99151		2.24237		2.89602	3
21893	10	51657226			2.97134				2.84482	2
21894	10	51679374			3.05217	2.86627			2.93144	3
21895	10	51715026			2.82514					1
21896	10	51735816			3.10815	2.6871			2.90094	3
21897	10	51775341			3.23753	2.84258			2.89055	3
21898	10	51803725			3.1561	2.76041			2.76918	3
21899	10	51827797	2.99233		2.95741	2.76709			2.83105	4
21900	10	51850642	3.09304		2.97751		2.16602			3
21901	10	51892644	3.49239		3.12378	2.69362	2.32353			4
21902	10	51918601	3.13759		3.1736	2.69192	2.44422			4
21903	10	51980270	3.09966		3.27349	3.18728	2.46196		2.87859	5
21904	10	52011775			3.23446	2.8829	2.27443			3
21905	10	52033595			3.12372	2.7787	2.19893			3
21906	10	52086383			3.03255	2.70916	2.22427			3
21907	10	52166976			2.78955					1
21908	10	52190618			3.18788	3.1595				2
21909	10	52220883			3.05257	2.81342	2.18593			3
21910	10	52244274			3.19304	3.08939	2.34691			3
21911	10	52280724			3.19722	3.028	2.3147			3
21912	10	52303038			3.01043					1
21913	10	52372286			3.11272					1
21914	10	52442733			3.08097	2.6811				2
21915	10	52464256			3.09483	2.6811				2
21916	10	52506582			3.15206					1
21917	10	52558914			3.24251					1
21918	10	52584852			3.08954					1
21919	10	52606823			2.9027					1
21921	10	52667436			2.71945					1
21922	10	52714589			2.79393					1
21924	10	52781919			2.83551					1
21925	10	52814326			3.27256					1
21926	10	52836817			3.37473					1
21927	10	52860808			3.41989		2.18955			2
21928	10	52884624			3.39174		2.24592			2
21929	10	52933550			3.30457		2.23276			2
21930	10	52955736			3.39385	2.52956				2
21931	10	52998549			3.51334	2.60148	2.18086			3
21932	10	53041455			3.33737	2.72906	2.33072			3
21933	10	53080510			3.21109		2.19255			2
21934	10	53110990			3.0678		2.24634			2
21935	10	53136010			2.89041					1
22002	10	56175799					2.28597			1	56158311	56424722	UNC13C
22004	10	56304161					2.17733			1
22005	10	56325260					2.28172			1
22006	10	56384524					2.22408			1
22269	10	71226626					2.2872			1	71201376	71542471	\
22270	10	71266946					2.19685			1
22272	10	71385230					2.24491			1
22274	10	71528114					2.50542			1
22281	10	71787600	3.15198	2.73537						2	71773876	71811430	DAAM1
22285	10	71933019		2.75842						1	71920468	72131446	L3HYPDH, JKAMP, CCDC175
22286	10	71985171	3.12082							1
22287	10	72023342		2.66281		2.77818	2.21538			3
22288	10	72060561					2.28119			1
22313	10	73798107	2.97352							1	73768802	73995530	PRKCH
22315	10	73855126	3.17168							1
22316	10	73884120	3.13143							1
22318	10	73952261	3.10244		2.73083					2
22319	10	73979984	3.10244		2.90833					2
25412	12	20510073					2.35829			1	20472094	20760472	RNASEH2B
25413	12	20570113					2.09773			1
25415	12	20720170					2.01114			1
26724	13	5992621					2.31383			1	5965088	6316474	\
26725	13	6028965					2.21836			1
26726	13	6049058					2.21836			1
26727	13	6132754					2.17564			1
26728	13	6282908					1.87918			1
27492	13	47101933				2.82835				1	47084686	47753636	DIP2C, ZMYND11, PRNP, PRND, RASSF2, SLC23A2
27493	13	47167515				2.51215				1
27494	13	47211871				2.71064				1
27496	13	47289669				2.6884				1
27498	13	47397987				2.57184				1
27499	13	47415727				2.97724				1
27500	13	47450332				2.95076				1
27501	13	47485051				2.58768				1
27502	13	47515126				2.64495				1
27503	13	47546608				2.89745				1
27504	13	47576311				2.50461				1
27505	13	47583553				2.84674				1
27507	13	47728879				2.51762				1
27645	13	55751790				2.50263				1	55697145	55987629	\
27646	13	55783696	3.20959			3.34991				2
27647	13	55808723				3.18224				1
27648	13	55846162				2.89985				1
27649	13	55867859				2.90903				1
27650	13	55973589				2.61773				1
28246	13	83371147					1.82044			1	83322568	83934343	\
28247	13	83412973					2.06195		3.04823	2
28248	13	83437845					2.00138			1
28249	13	83466620					1.84459			1
28250	13	83554410	2.99213				2.17499			2
28251	13	83588785					1.95681			1
28253	13	83662585					2.04725			1
28254	13	83697323					1.89414			1
28255	13	83717589					2.10959			1
28256	13	83757126					1.97767			1
28257	13	83797587					1.94534			1
28259	13	83917405				2.50419	1.84473		3.06591	3
28266	13	84148909					1.90444		3.22127	2	84130937	84240350	\
28302	14	3029996					1.67968			1	3018253	3387921	TSNARE1
28303	14	3078843					1.69228			1
28304	14	3137184					1.64669			1
28306	14	3243897					1.67597			1
28308	14	3342470					1.61032			1
28340	14	4563129					1.65349			1	4552846	4595124	TRAPPC9
28341	14	4583344					1.70209			1
28476	14	9154632		2.51306			1.7774			2	9140245	9249368	NDRG1
28478	14	9215622					1.65997			1
28555	14	11881261					1.75666			1	11865066	12321888	FAM49B, GSDMC
28557	14	11983913					1.65025			1
28558	14	12005796					1.67773			1
28559	14	12027082					1.69456			1
28560	14	12075830					1.65182			1
28561	14	12106554		2.34833			2.2677			2
28562	14	12190775	2.76788	2.86158	2.55803		2.79901		2.72158	5
28563	14	12219785		3.03602	2.63105	2.88456	2.63026		2.83821	5
28564	14	12247110		2.73985		2.92327	2.23449			3
28565	14	12290538		2.31896			1.99736			2
28566	14	12312615		2.53599		2.74642	2.11219			3
28569	14	12442126		2.31816						1	12430183	12614787	\
28571	14	12545251		2.38737			2.01242			2
28572	14	12588770					1.74373			1
28573	14	12603761	2.76625				2.03271			2
28576	14	12672880					1.82033			1	12661770	12740271	\
28577	14	12694203					1.64193			1
28707	14	19629540					1.8077			1	19594303	19767981	HAS2
28709	14	19715562					1.61854			1
28739	14	21476868					1.87966			1	21464806	21763164	SNAI2, C14H8orf22
28740	14	21559712					1.73762			1
28741	14	21581739					1.73828			1
28742	14	21626317					1.74547			1
28744	14	21735604					1.64873			1
28782	14	23475634					1.63676			1	23460086	23583088	ATP6V1H
28783	14	23529165					1.84672			1
28784	14	23571854					1.84205			1
28800	14	24437778		2.76259	2.69965		2.29171			3	24422452	24947401	TMEM68, TGS1, LYN
28801	14	24482969		2.96266	3.31185		2.41229			3
28802	14	24524205		2.90159	3.27337		2.45362			3
28803	14	24573257		2.90159	3.38131		2.52245			3
28804	14	24607527		2.90159	3.38131		2.53456			3
28805	14	24643266		2.95447	3.07512		2.31322			3
28806	14	24787245		2.83224	3.32173		2.25873			3
28809	14	25215027			3.21428					1	25195489	25751714	PENK, IMPAD1
28810	14	25254540		2.32721	3.12267		1.62485			3
28811	14	25307116		3.15062	3.69045		2.04766			3
28812	14	25351733		2.70566	3.47548	2.67926	1.69306			4
28813	14	25401722		2.25048	2.99723					2
28815	14	25459674			2.54863		1.69531			2
28817	14	25612510			2.54904					1
28818	14	25638580			2.90477					1
28819	14	25667290			2.8618					1
28820	14	25698286			2.76899					1
28821	14	25731992			2.5885					1
28824	14	25887784					1.7491			1	25872447	26070572	FAM110B
28825	14	25962036		2.21338	2.81256		1.8918			3
28826	14	25982072		2.41863	3.15241		1.94814			3
28827	14	26003598		2.2632	3.22419		1.94126			3
28828	14	26035082			2.8664		1.71794			2
28829	14	26060343					1.73163			1
28971	14	32700717			2.88536					1	32682183	33048246	RRS1, ADHFE1, C14H8orf46, MYBL1, SGK3
28972	14	32815637			2.84825					1
28973	14	32849098			2.53873					1
28974	14	33026716			2.67853					1
28996	14	34481891					1.66253			1	34464989	34589907	C14H8orf34
28997	14	34540370					1.74759			1
29205	14	46793521		2.42501		2.63144				2	46775014	46819472	PMP2, FABP9
30243	15	22771789					2.13883			1	22722918	22857163	SDHD, IL18, TEX12, BCO2
30244	15	22809416					2.09157			1
32941	16	79426578						3.18469		1	79386661	79467206	PTPRC
32942	16	79449472						2.90984		1
33197	17	9161572					1.97567			1	9144790	9216542	\
33198	17	9186147					2.00922			1
33199	17	9206816	2.72712							1
34056	17	57599454					2.09587			1	57585937	57712044	BRAP, ACAD10
34057	17	57691623					2.1242			1
34632	18	9082526							3.1448	1	9071504	9158474	\
34633	18	9118293							3.25925	1
34634	18	9144268		2.58552					3.30216	2
34637	18	9266777		2.68437					3.15368	2	9236196	9278632	CDH13
34644	18	9539002							3.14607	1	9527339	9594585	CDH13
34645	18	9582369							3.30645	1
34682	18	11200241							3.3907	1	11185799	12018665	FAM92B, VAMP2, EMC8, COX4I1, IRF8, MIR2325A, MIR2326
34683	18	11245392							3.37216	1
34684	18	11377350							3.18134	1
34685	18	11537285							3.73042	1
34686	18	11620017							3.71163	1
34687	18	11652352							4.01672	1
34688	18	11675551							3.82101	1
34689	18	11748656							3.78686	1
34690	18	11774889	2.63426						3.69047	2
34691	18	11813752							3.38232	1
34692	18	11836226							3.63775	1
34693	18	11862574							3.55757	1
34694	18	11886274							3.43608	1
34695	18	11948430							3.44582	1
34696	18	11991992	2.55445							1
34701	18	12316620	2.8532							1	12305927	12427692	MTHFSD, FOXC2
34703	18	12376984							3.14606	1
34704	18	12399824							3.15739	1
34719	18	13238432	4.31063		3.29981	3.2905	1.89617			4	13218147	25386867	JPH3, SLC7A5, CA5A, BANP, CYBA, MVD, SNAI3, RNF166, CTU2, MIR2327, APRT, GALNS, TRAPPC2L, ACSF3, CDH15, SLC23A31, SPG7, RPL13, CPNE7, DPEP1, CHMP1A, SPATA2L, CDK10, FANCA, SPIRE2, TCF25, MC1R, TUBB3, DEF8, DBNDD1, GAS8, SHCBP1, VPS35, ORC6, C18H16orf87, GPT2, DNAJA2, ITFG1, LONP2, SIAH1, N4BP1, CBLN1, C18H16orf78, ZNF423, CNEP1R1, HEATR3, ADCY7, BRD7, NKD1, SNX20, NOD2, CYLD, SALL1, CHD9, RBL2, A…
34720	18	13276830	4.46534		3.02427	3.44357				3
34721	18	13305495	4.59502		2.92612	3.29822				3
34722	18	13346768	4.30532		3.03747	3.13058				3
34723	18	13396915	4.03132		3.14091	3.20173	2.03563			4
34724	18	13455012	3.71476			3.10492	2.00521			3
34725	18	13486389	2.79648				1.87121			2
34726	18	13839646	3.37274			2.88882	2.19401			3
34727	18	13857900	3.36249		3.13065	2.78465	2.32627			4
34728	18	13974114	4.39389		4.04052	3.62752	2.75837			4
34729	18	14038121	4.88898		4.23908	4.26912	2.79506		3.14626	5
34730	18	14058919	5.00031	2.53383	4.44222	4.50379	2.84208	2.68825	3.2934	7
34731	18	14080722	4.83422		4.18578	4.4602	2.78674			4
34732	18	14115136	4.21322		4.23935	4.43815	2.76079			4
34733	18	14146373	3.91369		3.44394	4.34543	2.61226			4
34734	18	14184741	3.73144		3.37188	4.30805	2.63502			4
34735	18	14208633	3.92802		2.9694	4.22292	2.52421			4
34736	18	14302556	3.49072	2.77131	3.11951	4.28503	2.68356			5
34737	18	14359452	3.36047			4.03631	2.3771			3
34738	18	14401871	3.3293			3.9994	2.39356			3
34739	18	14503218	3.37287		2.92462	3.96024	2.40137			4
34740	18	14526709	3.56962			3.69615	2.17514			3
34741	18	14988936	2.95278		3.26198	3.72393	2.36854		3.47306	5
34742	18	15039844	3.49773	2.83173	3.39321	3.95282	2.71692	2.71394	4.11037	7
34743	18	15069718	4.34212	2.88242	3.56095	4.32782	2.64255	2.80259	4.41275	7
34744	18	15099438	3.72051	2.83794	3.3442	4.03705	2.69513	2.84163	4.36792	7
34745	18	15136819	3.57084	2.53444	3.24073	4.01883	2.59838	2.77053	4.0643	7
34746	18	15199711	3.78758	3.00344	3.50376	4.12513	2.59616	2.90841	4.77388	7
34747	18	15225943	3.91996	3.21651	3.55211	4.24815	2.64444	2.91955	4.86992	7
34748	18	15265978	4.08884	3.04437	3.18877	4.29121	2.66066	2.8969	4.92356	7
34749	18	15389799	4.44515	3.26739	3.04744	4.09453	2.96443	2.7765	5.45565	7
34750	18	15483066	4.21727	3.01419	3.47553	4.18889	2.53301	3.0612	5.46962	7
34751	18	15594562	4.50763	2.77449	3.39706	3.83762	2.69868	2.96888	5.24786	7
34752	18	15634733	4.13804	3.00983	3.45918	3.86064	2.74219	2.86831	5.41885	7
34753	18	15809537	3.26166	3.28058	3.83778	4.31865	2.79105	2.70944	5.47453	7
34754	18	15834073	3.26166	3.28058	3.83778	4.31865	2.79105	2.70797	5.4745	7
34755	18	15883183	3.15664	3.28058	3.7884	4.19456	2.80775	2.70621	5.47444	7
34756	18	15931700	3.1672	3.34194	3.2889	3.8702	2.7918		5.28213	6
34757	18	15977024	3.20022	2.80098	3.26999	4.18923	2.37346		5.06851	6
34758	18	16028803	3.30974	2.84689	3.42876	3.79886	2.41594		4.56086	6
34759	18	16070657	3.27529	2.85368	3.3791	3.78346	2.42279		4.56477	6
34760	18	16119985	3.45315	2.99116	3.53808	3.78346	2.47951		4.56127	6
34761	18	16166360	3.42757	2.90387	4.24472	4.4255	2.43398	2.70163	4.68897	7
34762	18	16261262	3.59067	2.92031	3.97012	4.21023	2.44105	3.45278	5.40066	7
34763	18	16307788	4.36156	4.12129	4.0411	4.56848	2.80901	3.43636	5.25795	7
34764	18	16355716	4.99896	4.43719	4.38529	5.06032	3.06952	3.325	5.62342	7
34765	18	16379647	5.12818	4.23909	4.5532	5.24418	3.07431	3.16421	6.13896	7
34766	18	16402220	5.46987	4.12853	4.61871	5.32102	3.0843	3.27912	6.48731	7
34767	18	16438995	5.21557	4.12016	4.4844	5.16978	3.09396	3.21839	6.13029	7
34768	18	16515915	5.37767	3.84813	4.51654	5.16982	2.82529	3.29994	6.53543	7
34769	18	16594926	5.53743	4.17205	4.5596	5.31226	2.96212	3.6101	6.86846	7
34770	18	16654560	5.69269	4.34882	4.57221	5.35072	2.96779	3.893	7.12286	7
34771	18	16671415	5.65184	4.35538	4.43359	5.3932	2.96963	3.87456	7.15376	7
34772	18	16693956	5.411	4.05368	4.36148	5.27069	2.71933	3.92105	6.70605	7
34773	18	16709582	5.11076	3.65597	4.14494	4.89529	2.68305	3.83988	6.45348	7
34774	18	16736436	5.14496	3.96495	4.18388	5.06834	2.78333	3.81123	6.53426	7
34775	18	16806560	5.32249	3.97865	4.30574	5.02898	2.47001	3.95783	6.18635	7
34776	18	16836655	5.57789	4.06913	4.27965	4.98327	2.50004	3.92757	6.64538	7
34777	18	16869103	5.30089	3.47261	4.06783	4.82439	2.41785	3.83296	6.42599	7
34778	18	16968932	5.01191	3.59431	3.52073	4.38412	2.41854	3.63143	5.9002	7
34779	18	16991322	5.12436	3.6369	3.52104	4.3998	2.41441	3.68552	5.93076	7
34780	18	17012755	5.09752	3.6369	3.52104	4.3998	2.41441	3.68552	5.93076	7
34781	18	17048434	5.10504	3.64365	3.52313	4.40392	2.41488	3.69134	5.93659	7
34782	18	17098259	4.90829	3.52385	3.54072	4.21527	2.33917	3.57766	5.28856	7
34783	18	17159355	5.19301	3.53858	3.58095	4.62181	2.36259	3.82873	5.80927	7
34784	18	17234805	4.74889	3.98224	3.98577	4.61365	2.58787	3.77682	6.0024	7
34785	18	17295414	4.63872	3.76733	3.74116	4.35023	2.37642	3.83538	6.0741	7
34786	18	17319650	4.59938	3.73968	3.95485	4.37332	2.37201	3.84459	6.08766	7
34787	18	17343527	4.68384	4.23758	3.98104	4.45456	2.51144	3.85323	6.19991	7
34788	18	17380202	4.54935	3.86848	4.12531	4.14748	2.37557	3.69222	6.03415	7
34789	18	17419465	5.28945	4.10759	4.35009	4.43963	2.55294	3.8409	6.61375	7
34790	18	17454837	5.45001	4.24352	4.58572	4.41322	2.59876	4.1238	6.61751	7
34791	18	17497121	5.71364	4.1359	4.43648	4.7959	2.32519	4.02743	6.41309	7
34792	18	17540948	5.62172	4.27497	4.37849	4.93398	2.27396	3.90393	5.76809	7
34793	18	17579917	5.37957	4.12684	4.10885	4.80959	1.94417	3.87181	5.58738	7
34794	18	17659879	5.15332	4.13159	4.32257	4.67157	2.03632	3.89383	5.42834	7
34795	18	17826528	5.26907	3.20813	4.30985	3.96171	1.91399	3.70377	4.38611	7
34796	18	17988032	5.53457	3.4359	4.10756	3.83917	1.92853	3.77973	4.53957	7
34797	18	18050574	5.2783	3.36128	3.9272	3.76007	1.90341	3.91419	4.5479	7
34798	18	18072990	5.65839	3.45708	4.10936	4.11044	1.94642	3.84505	5.3113	7
34799	18	18093362	5.87041	3.7092	4.37196	4.48791	1.93324	4.04849	5.3504	7
34800	18	18113920	5.88783	3.69417	4.31713	4.29527	2.25178	4.08244	5.67198	7
34801	18	18128677	6.06921	3.64379	4.43212	4.37845	1.97745	4.05271	5.62859	7
34802	18	18145718	5.73096	3.62024	4.28397	4.28261	2.10652	4.05096	5.68611	7
34803	18	18192027	5.5168	3.3704	4.41138	4.38879	2.02571	4.47037	5.69462	7
34804	18	18217505	5.48466	3.40533	4.55807	4.52305	2.01511	4.50273	5.71155	7
34805	18	18238978	5.38316	3.39547	4.41658	4.47875	2.01401	4.47061	5.58486	7
34806	18	18267940	5.89679	3.62342	4.50678	4.69459	1.96439	4.6122	5.78464	7
34807	18	18294473	5.56732	3.55849	4.33553	4.56882	1.93119	4.63775	5.47062	7
34808	18	18344555	5.82056	3.56122	4.29295	4.76496	1.94002	4.55079	5.1999	7
34809	18	18368327	5.79521	3.52216	4.30635	4.5855	1.92893	4.53385	5.35336	7
34810	18	18403181	5.61475	3.90382	4.11021	4.4406	1.98305	4.46829	5.02455	7
34811	18	18449746	4.96528	3.66016	3.65456	3.94588	1.88262	4.23596	4.56931	7
34812	18	18509406	4.90126	3.56817	3.62728	3.88638		4.32769	4.61496	6
34813	18	18575792	4.68294	3.34931	3.38274	3.77507		4.06733	4.41723	6
34814	18	18599268	5.06291	3.8154	3.47007	4.32852		4.03562	4.90981	6
34815	18	18749105	5.1617	4.27765	3.44752	4.16815	1.88657	4.06661	4.78782	7
34816	18	18772590	5.41109	4.52309	3.16548	4.3809		4.00999	5.01326	6
34817	18	18822874	5.46987	3.97428	3.24566	4.54855		4.10449	4.95168	6
34818	18	18863162	5.01612	3.60943	3.0646	4.24839		3.67941	4.43148	6
34819	18	18889566	5.38596	3.98236	3.18695	4.38077	1.89366	3.82868	4.9112	7
34820	18	18918903	4.85806	3.94559	2.9918	4.06644	1.88914	3.53921	4.33204	7
34821	18	18997878	5.26294	3.81144	3.28684	4.22987	1.90171	3.6649	4.36076	7
34822	18	19037363	5.23138	3.90555	3.11093	4.23151	1.89522	3.59901	4.32358	7
34823	18	19074184	5.31265	4.2183	3.03887	4.13826		3.74852	4.33276	6
34824	18	19110324	5.2289	4.21803	3.0344	4.1308		3.73369	4.31832	6
34825	18	19135958	5.50783	4.56984	3.25639	4.4762		4.03066	4.46204	6
34826	18	19173818	5.27647	4.23553	3.32167	4.32188		3.80628	4.70256	6
34827	18	19196022	5.34633	4.32369	3.24047	4.55466		3.81236	4.63704	6
34828	18	19224815	5.4486	4.50034	3.20351	4.56996		4.26539	4.31769	6
34829	18	19264846	5.09261	4.31778	3.14198	4.19792		4.2103	4.16883	6
34830	18	19312601	4.61253	3.99608	3.01174	4.10497		3.86901	4.03924	6
34831	18	19412506	4.99478	4.24364	3.00253	4.13829		4.01615	4.42921	6
34832	18	19492608	5.15457	4.39632	3.4361	4.4356		4.23793	4.70227	6
34833	18	19523182	5.21107	4.18034	3.44355	4.50355		4.0718	4.37744	6
34834	18	19553485	5.49639	3.69928	3.45486	4.76623		3.90983	3.93875	6
34835	18	19602600	4.99025	3.94095	3.39595	4.27822		4.32915	3.75981	6
34836	18	19698301	4.60504	3.76032	3.11445	3.9139		3.99458	3.99326	6
34837	18	19891006	4.11034	3.7946		3.72252		4.04571	3.38228	5
34838	18	19918697	4.1903	3.73059		3.68762		4.13524	3.39874	5
34839	18	19939808	3.66886	3.55439		3.28551		4.15613	4.10239	5
34840	18	19979748	3.41931	3.37114		3.24641		3.86282	4.07247	5
34841	18	20150966	3.01995	3.1464		2.72619		3.8584	3.93137	5
34842	18	20197289	3.22697	3.52338		3.07393		3.88115	4.31567	5
34843	18	20248620	3.82351	3.87691		3.2522		3.78097	4.29003	5
34844	18	20386465	3.27677	3.28224		2.72324		3.17625	4.07733	5
34845	18	20429741	4.09598	3.71764		3.0138		3.47142	3.96949	5
34846	18	20483944	3.873	3.10081	3.08165	2.8027			3.30216	5
34847	18	20531300	4.24519	3.75997	3.12708	3.40112			3.38799	5
34848	18	20608941	3.86626	3.13033		3.16131				3
34849	18	20649046	4.06194	3.1429		3.15589		2.65199		4
34850	18	20686738	3.94355	3.12332		3.13463				3
34851	18	20736454	4.55561	3.07823	3.28496	3.95749		2.6577	3.17323	6
34852	18	20765346	4.2568	3.35697	3.23423	3.72608		2.72316		5
34853	18	20890089	4.11995	4.0917	3.10661	3.39608		3.36458	3.50731	6
34854	18	20947807	3.71955	4.28121	2.91897	3.5488		2.71845	3.89299	6
34855	18	21046339	3.08611	4.59087	3.04364	3.29168		2.91072	3.84923	6
34856	18	21077410	3.39235	4.44743	2.93832	3.45276		3.17919	4.11201	6
34857	18	21115815	3.43991	4.16578	3.02962	3.21139		2.75041	4.01527	6
34858	18	21215067	3.29911	4.08564		3.20411		2.73542	4.05308	5
34859	18	21237887	3.59569	3.93881		3.46014		2.68847	3.61366	5
34860	18	21250173	3.50959	4.04563		3.75333		2.75242	4.09769	5
34861	18	21310497	3.01221	3.69227		3.52763			4.30523	4
34862	18	21418262		3.28272		3.00947			4.1296	3
34863	18	21445730		3.28687		3.01113			4.13648	3
34864	18	21471412	2.51365	3.56594		3.18853			4.0265	4
34865	18	21509622	2.49988	3.54752		3.20969			4.02432	4
34866	18	21534397		3.49646		3.30604			4.38283	3
34867	18	21562601		3.76517		3.50491			3.90986	3
34868	18	21584927		3.73332		3.41011			3.96306	3
34869	18	21605891	2.56323	4.01052		3.47377			3.49378	4
34870	18	21634314		3.8931		3.38901			3.52276	3
34871	18	21675881		3.20486		2.59901			3.7027	3
34872	18	21714679		3.20994		2.59901			3.71005	3
34873	18	21776593		3.68859		2.95641		2.74343	3.94631	4
34874	18	21869056	2.63927	3.52635		2.84816			3.98062	4
34875	18	21895177		3.44555		2.78948			3.94912	3
34876	18	21929721	2.79342	3.91333		3.32174		2.69649	4.10671	5
34877	18	21954625	2.7834	3.6768		2.80654		2.95326	3.9956	5
34878	18	21993542	2.62248	3.51105		2.60321		2.77791	3.90986	5
34879	18	22064133		3.15549				2.77515	4.02003	3
34880	18	22124137	2.63005	3.56986		2.66619		2.748	3.86058	5
34881	18	22201521		3.19066					3.85295	2
34882	18	22256619		3.66717		2.63523			4.0096	3
34883	18	22300133		3.41852		2.78933			3.81076	3
34884	18	22339904		3.51233		2.86135			3.79541	3
34885	18	22379853		3.47297		3.22696			3.7885	3
34886	18	22510315		3.66269		3.36672		2.74558	3.79645	4
34887	18	22544250	2.94371	3.77143	2.96605	3.77393		2.83161	4.25863	6
34888	18	22574534		3.78266	3.02703	3.18263		2.71537	3.78633	5
34889	18	22599071		3.55884		3.27852		2.80086	3.85292	4
34890	18	22610574	2.95652	3.69878		3.65085		2.70814	3.90025	5
34891	18	22687235	2.82442	3.3737		3.27296			3.72433	4
34892	18	22728849	2.69599	3.34441		3.3333			3.80975	4
34893	18	22760455	2.72382	3.1232		3.31322			3.60039	4
34894	18	22858309	3.42725	3.47918	2.9738	3.5091			4.0988	5
34895	18	22889138	2.66603	3.38745		3.55686			4.53188	4
34896	18	22956535		3.11735		3.11716			4.51602	3
34897	18	23025804	2.86723	3.37578		2.95662			4.55323	4
34898	18	23078940	2.74269	3.38249		2.86524			4.38832	4
34899	18	23123924	2.90678	3.55124		2.99895			3.91721	4
34900	18	23159589	3.12879	3.57892		3.34766			3.99112	4
34901	18	23196347	2.70409	3.38502		3.17679			3.90781	4
34902	18	23224334		3.0449					4.41206	2
34903	18	23253048		3.57916		2.6382			5.21897	3
34904	18	23330707		3.51559		3.10895	1.86521		5.27806	4
34905	18	23363011		3.52192		3.06827	1.87038		5.27724	4
34906	18	23426214		3.71767	2.96329	3.00227			5.19731	4
34907	18	23436682		3.71767	2.96329	3.00227			5.19731	4
34908	18	23468316		3.59787	3.05679	2.98818			4.98842	4
34909	18	23488631		3.65033	3.01185	3.45924			5.23644	4
34910	18	23559322		3.36984		3.16366			5.12511	3
34911	18	23618684		3.40703	3.06052	3.44031			5.03732	4
34912	18	23628711		3.28566		3.45988			5.07267	3
34913	18	23662224		3.26688	2.97687	3.31617			4.64016	4
34914	18	23688662		2.58634		3.16162			4.36587	3
34915	18	23734876		2.62142		3.0403			4.45157	3
34916	18	23762816		2.59253		2.98907			4.72743	3
34917	18	23792727		2.59461		2.80765			4.72743	3
34918	18	23841383							4.55751	1
34919	18	23878651							4.19298	1
34920	18	23916486		2.72704					4.38185	2
34921	18	23949849		2.67634					4.15943	2
34922	18	23966401		2.67634					4.15943	2
34923	18	23989701							3.68511	1
34924	18	24099523							3.83346	1
34925	18	24166872							3.83646	1
34926	18	24204307							4.1058	1
34927	18	24233826		3.01039					3.92046	2
34928	18	24286893		3.10675					3.63671	2
34929	18	24328377		2.90059						1
34930	18	24359982		3.1541					3.16993	2
34931	18	24421799		3.00427						1
34932	18	24474645		2.86481					3.41019	2
34933	18	24496630		2.86246					3.36693	2
34934	18	24597453		2.73214					3.26423	2
34935	18	24624964							3.14144	1
34936	18	24738457		2.53039					3.23362	2
34937	18	24782395		2.73825					3.90545	2
34938	18	24862274							3.95218	1
34939	18	24897738							3.69265	1
34940	18	24959879							3.19633	1
34941	18	24980984							3.27458	1
34942	18	25022927							3.53341	1
34943	18	25046677							3.49986	1
34944	18	25067681							3.3464	1
34945	18	25090118							3.67552	1
34946	18	25135667							3.3318	1
34947	18	25191690							3.81048	1
34948	18	25228413		2.62642					4.01903	2
34949	18	25345775							3.70438	1
34953	18	25533545							3.17142	1	25518860	25681594	CIAPIN1, COQ9, POLR2C, DOK4, CCDC102A, GPR114
34955	18	25624516							3.33666	1
34956	18	25653308							3.38405	1
34959	18	25766247							3.20239	1	25754941	25869731	CCDC135, KATNB1
34960	18	25832665							3.17116	1
34971	18	26380950							3.37544	1	26369799	26451971	NDRG4, SETD6, CNOT1
34972	18	26406184							3.29873	1
34973	18	26439537							3.32275	1
36068	19	23628220							2.46992	1	23616921	23675776	DPH1, OVCA2, MIR132, MIR212, SMG6, MIR2337
36069	19	23650335							2.48243	1
36084	19	24325647				2.81273			2.99998	2	24316516	26445283	LOC618124, SPATA22, ASPA, TRPV3, SHPK, CTNS, TAX1BP3, EMC6, GSG2, CAMKK1, P2RX1, ATP2A3, ZZEF1, UBE2G1, SPNS2, GGT6, TEKT1, SMTNL2, FBXO39, XAF1, SLC13A5, MED31, TXNDC17, FAM64A, AIPL1, WSCD1
36085	19	24357241	3.05483	2.98753		3.04663			2.94618	4
36086	19	24401822							2.67855	1
36088	19	24457274	2.8879						2.58066	2
36090	19	24569440							2.79133	1
36091	19	24692211				2.65187			2.61384	2
36092	19	24812617							2.48603	1
36094	19	24874614				3.12785				1
36095	19	24917540				3.28103				1
36096	19	24972085	3.03513			3.6039			2.47729	3
36097	19	24995142				3.3179			2.58827	2
36098	19	25016881	3.18443			3.82474			2.96788	3
36099	19	25047166	3.39437	3.0403		4.20775			2.53361	4
36100	19	25069933	3.39486			4.0048			2.81277	3
36101	19	25143523	3.08833			3.91158			2.6278	3
36102	19	25165920				3.50078			3.01903	2
36103	19	25205698	3.06921			3.8845			2.78063	3
36104	19	25228270	3.03271			3.83967			2.92696	3
36105	19	25260008	3.06193	2.87522		3.88574			2.995	4
36106	19	25290738	2.94201	2.84706		3.58014			3.06955	4
36107	19	25322120				2.93035			2.5626	2
36108	19	25342668				3.0125			2.69317	2
36109	19	25365606				3.01853			2.72759	2
36110	19	25399398				2.9941			2.62883	2
36111	19	25426630	2.9476			3.19492			2.7252	3
36112	19	25458074	2.96301			3.22945			2.7171	3
36113	19	25529363				2.89325			2.61498	2
36114	19	25585857	3.09782			3.52726			3.01203	3
36115	19	25622131	2.98162			3.24951			3.13917	3
36116	19	25654960	3.03427			3.49894			3.19018	3
36117	19	25710402				3.02183			2.83092	2
36118	19	25743113	3.15586			3.6795			3.29043	3
36119	19	25772789				3.50303			3.28681	2
36120	19	25837047							2.81006	1
36121	19	25861955				2.656			2.91746	2
36122	19	25898366				2.82603			2.69034	2
36123	19	25965433				3.07376				1
36124	19	25987020							2.72571	1
36125	19	26015315							2.72571	1
36126	19	26039760							2.48687	1
36127	19	26066452	3.01102			3.3047			2.912	3
36128	19	26094150	3.00079			3.5134			2.92261	3
36129	19	26135182	2.86517			3.49736			2.91653	3
36130	19	26182297	3.04344			3.5283			2.99237	3
36131	19	26238708				3.38166				1
36132	19	26264145	3.0225			3.70474			2.95727	3
36133	19	26285867				3.41018			2.444	2
36134	19	26331593	3.13453			3.83058			2.76787	3
36135	19	26398385				3.72262			3.04693	2
36136	19	26434481				3.10896			2.59215	2
36867	19	61441042					2.1806			1	61418289	61491159	\
36868	19	61478388					2.01482			1
37458	20	27401701	2.71926					2.77182		2	27361673	27412272	\
37461	20	27531454						2.71655		1	27517269	27949517	ISL1
37462	20	27659771						2.60512		1
37463	20	27778071						2.97749		1
37464	20	27833489						2.57232		1
37465	20	27928617		2.84369				2.64795		2
37468	20	28075415		2.68065						1	28036483	28347002	PARP8
37469	20	28148900		2.58086						1
37470	20	28186842		3.17121				2.73035		2
37471	20	28244515		2.69561						1
37472	20	28299434		2.58821						1
37473	20	28329720		2.59036						1
37477	20	28538251		2.62104						1	28500780	39168038	PARP8, HCN1, MRPS30, FGF10, NNT, PAIP1, C20H5orf34, C20H5orf28, CCL28, HMGCS1, NIM1, TRH, ZNF131, SEPP1, GHR, FBXO4, OXCT1, PLCXD3, C6, C7, CARD6, RPL37, PRKAA1, TTC33, PTGER4, DAB2, C9, FYB, RICTOR, OSMR, LIFR, EGFLAM, GDNF, WDR70, NUP155, MIR2360, NIPBL, FAM175B, SLC1A3, MGC134093, NADKD1, SKP2, LMBRD2, UGT3A2, CAPSL, IL7R, PRLR, AGXT2
37478	20	28773049		2.69501						1
37480	20	28850177		3.39648						1
37481	20	28887439		3.0272						1
37482	20	28957856		3.80631			2.12294			2
37483	20	29079176		3.32908			2.06077			2
37484	20	29169941		3.68173			1.92751			2
37485	20	29228376		4.26303			2.31135			2
37486	20	29285310		4.38399			2.47847			2
37487	20	29322034		4.37825			2.40884			2
37488	20	29347831		4.6894			2.49633	2.68851		3
37489	20	29373244		4.42985			2.37337			2
37490	20	29416403		4.13055			2.31679	2.56684		3
37491	20	29452652		3.69631			2.40262			2
37492	20	29488341		3.42758			2.01371			2
37493	20	29545545		3.76187			2.01135	2.65737		3
37494	20	29610780		3.38733			2.03368			2
37495	20	29684981		4.19424			2.1947			2
37496	20	29758994		4.22668			2.42087			2
37497	20	29785475		3.86129			2.55536			2
37498	20	29803657		3.79814			2.46681			2
37499	20	29829314		3.87846			2.27226			2
37500	20	29899438	2.91504	3.86521			2.54295			3
37501	20	29944792	2.96422	3.89072		3.11028	2.58602			4
37502	20	29998448	2.96155	3.91992		3.15983	2.60762			4
37503	20	30031937	2.81047	3.64213			2.49202			3
37504	20	30079775	3.12863	3.83934		3.22568	2.56654			4
37505	20	30116920	3.27764	4.25186		3.39343	2.75698			4
37506	20	30161777	3.34485	4.08326			2.77165			3
37507	20	30188969	3.00005	3.73178			2.49699			3
37508	20	30216498	2.80662	4.04988		3.24217	2.42322			4
37509	20	30286582		3.65897			2.63848			2
37510	20	30323691		3.66714			2.64094			2
37511	20	30359018	3.08457	4.09619		3.22244	3.03058			4
37512	20	30398960		3.89025			2.43717			2
37513	20	30625104		3.49507			1.93149			2
37514	20	30928803		3.18573			2.01402			2
37515	20	31085834		3.63141			2.1417			2
37516	20	31151035		3.751			2.29628			2
37517	20	31195125		3.93109			2.28542			2
37518	20	31293350		4.01373			2.38562			2
37519	20	31393193		4.27295			2.19319			2
37520	20	31443102		4.22347			2.40038			2
37521	20	31468943		4.15043			2.43163			2
37522	20	31552475		3.84878			2.27588			2
37523	20	31568518		3.06932			2.16846			2
37524	20	31704692	3.373	3.11168		3.1413	2.53967			4
37525	20	31752546	3.54391	3.57007		3.56588	2.58163			4
37526	20	31848979	3.50056	3.99561		3.55659	2.66767			4
37527	20	32030332	2.85787	3.73947			2.63284			3
37528	20	32074342	2.82962	3.65372			2.53235			3
37529	20	32293167		3.43444			2.27859	2.58595		3
37530	20	32360404		3.04692			2.1582	2.92525		3
37531	20	32399362		2.82417			2.27336	2.77192		3
37532	20	32511430		2.75455			2.33175	3.06353		3
37533	20	32848645	2.75975	3.66521			2.61225	3.0381		4
37534	20	32878037	2.76138	3.84733			2.64034	3.02683		4
37535	20	32928278	3.31698	4.50773		3.20789	2.9241	3.19049		5
37536	20	32970200	3.49124	4.43407	2.88352	3.55652	2.67133	2.87254		6
37537	20	33007835		3.44392			2.26848			2
37538	20	33048635		3.24873			1.98864			2
37539	20	33152115	3.13421	3.87774			2.06645			3
37540	20	33223973	3.71974	4.23906		3.53404	2.35932			4
37541	20	33256096	3.73545	5.12136		3.58159	2.72812			4
37542	20	33285352	3.63987	5.31586		3.50662	2.85351	2.65288		5
37543	20	33311925	3.60324	5.2877		3.55981	2.63871			4
37544	20	33336375	3.6527	5.27219		3.62071	2.67197			4
37545	20	33367057	3.34379	4.66		3.11615	2.53371			4
37546	20	33409629	3.3801	4.60371		3.14433	2.54346			4
37547	20	33433160	3.5649	5.06866		3.53672	2.61457	2.74349		5
37548	20	33491273	3.70033	4.97783		3.42874	2.30538	2.62391		5
37549	20	33524321	3.38055	4.46065		3.18681	2.29639	2.58538		5
37550	20	33551316	3.49313	4.78832		3.3775	2.29047	2.68082		5
37551	20	33583067	3.82033	5.08904		3.59803	2.44326	2.78962		5
37552	20	33641101	4.14136	5.21454		3.5789	2.7359	2.77669		5
37553	20	33709221	4.10874	5.31838		3.46535	3.07542	2.76806		5
37554	20	33731804	3.8086	5.025		3.55548	2.90001			4
37555	20	33773531	3.74863	4.72924		3.39558	2.58994			4
37556	20	33852227	3.86468	4.53818		3.54853	2.52625			4
37557	20	33898976	3.35414	4.02163			2.7312			3
37558	20	33942751	3.10178	3.79722			2.59767			3
37559	20	34017024	3.19342	4.19011			2.56932			3
37560	20	34051201	3.12316	4.25445			2.53385			3
37561	20	34079970	2.87913	3.98845			2.52454			3
37562	20	34110282	3.0683	4.00746			2.54095			3
37563	20	34158865	3.10027	4.11285		3.15871	2.38154			4
37564	20	34241862		3.13473			2.00077			2
37565	20	34314015	3.00061	3.5807		3.18853	2.0369	3.12788		5
37566	20	34343011	2.80775	3.60619			2.38126	3.39126		4
37567	20	34367833	2.79348	3.59229			2.37467	3.38475		4
37568	20	34387298	3.57679	3.88707		3.44424	2.47155	3.40876		5
37569	20	34416396	3.50567	3.82184		3.37602	2.16569	3.53525		5
37570	20	34451383	4.28106	4.81532	3.08555	3.81081	2.8824	4.03984		6
37571	20	34474873	4.24747	5.10306	3.02502	4.02631	2.63794	4.05893		6
37572	20	34499556	4.16716	4.85833	3.11357	3.94631	2.67097	4.07679		6
37573	20	34576449	3.55172	4.46039	2.91572	3.68028	2.29296	3.97633		6
37574	20	34667591	3.26439	3.80717		3.30527	2.20526	4.04523		5
37575	20	34777599	3.8892	4.40392		3.95497	2.72881	4.25007		5
37576	20	34817221	3.33199	4.18755		3.50689	2.55792	4.18647		5
37577	20	34876076	3.43303	4.30688		3.82407	2.60205	4.25904		5
37578	20	34902057	3.55834	4.37356		3.83769	2.60317	4.49446		5
37579	20	34928482	3.40868	4.30622		4.19852	2.66589	4.47699		5
37580	20	34981347	3.15158	4.42572		3.43874	2.86412	4.17934		5
37581	20	35012179	3.15784	4.30313		3.44528	2.86029	4.18839		5
37582	20	35064475	3.14831	4.23912		3.4476	2.74736	4.04442		5
37583	20	35102203	3.90495	4.77941	2.93338	3.69534	2.94962	4.59761		6
37584	20	35169183	4.37545	5.20572	3.01053	4.02953	3.01902	4.32874		6
37585	20	35212987	3.90276	5.19767	3.06276	4.09232	3.01745	4.57381		6
37586	20	35249040		4.53138			2.48779	3.65579		3
37587	20	35334580		4.68067		3.16813	2.42488	4.08457		4
37588	20	35391012		4.12185			2.35008	3.69874		3
37589	20	35440215		4.17567			2.34256	3.61121		3
37590	20	35479220		4.76919			2.54588	3.70792		3
37591	20	35511396		4.2164			2.42237	4.15783		3
37592	20	35557902		4.16462			2.35912	3.62305		3
37593	20	35639448		3.97948			2.36274	3.69303		3
37594	20	35684389		4.26743			2.46034	3.75722		3
37595	20	35720280		4.45537			2.44935	4.11666		3
37596	20	35775455		4.08407			2.35994	4.23163		3
37597	20	35812416		3.91933			2.40786	3.97813		3
37598	20	35888849		3.89851			2.40786	3.96182		3
37599	20	35912418		3.83797		3.20635	2.42731	3.92504		4
37600	20	35940949		3.79237		3.08839	2.36107	3.9731		4
37601	20	35973199		4.50491		3.43857	2.51661	4.04439		4
37602	20	36067867	2.68363	4.31225		3.42753	2.42956	3.8776		5
37603	20	36152608		4.58963		3.21869	2.37333	4.00823		4
37604	20	36197585		4.16653			2.33084	3.68856		3
37605	20	36240997		4.52271		3.08922	2.27608	4.10306		4
37606	20	36290931	3.221	4.87906		3.2706	2.50912	4.38954		5
37607	20	36311419	3.347	4.84948		3.24432	2.56194	4.24275		5
37608	20	36336225	3.18923	4.70013			2.42693	4.04049		4
37609	20	36364496		3.76			1.97188	3.54858		3
37610	20	36415509		3.32638			1.90081	3.71893		3
37611	20	36450009		3.63854			2.29877	3.66753		3
37612	20	36513431	2.71434	3.91184			2.40544	4.11997		4
37613	20	36561330		3.88282			2.43488	4.18631		3
37614	20	36570529	2.77679	4.00773			2.53277	4.26412		4
37615	20	36589334	2.777	3.98052			2.56618	4.1792		4
37616	20	36613401	2.89745	3.89714			2.53072	3.93153		4
37617	20	36674340		3.23409			2.22857	3.39091		3
37618	20	36710965	3.19532	3.64175			2.34762	3.60343		4
37619	20	36757600	3.16415	3.11373			2.20359	3.80786		4
37620	20	36840675		2.93839			2.23851	3.40526		3
37621	20	36917645		2.87762			2.10392	3.12518		3
37622	20	36957716		3.27969			2.38072	3.4971		3
37623	20	37066726		3.46792			2.33565	3.36652		3
37624	20	37119771		3.49563			2.37783	3.53873		3
37625	20	37173538		3.63447			2.46597	3.72472		3
37626	20	37237425	2.68648	3.43008			2.51044	3.59527		4
37627	20	37264477	3.03395	3.61522			2.51291	3.77445		4
37628	20	37297072	3.03821	3.6189			2.5138	3.77014		4
37629	20	37333000	2.92779	3.79226			2.51193	3.76131		4
37630	20	37374576	2.98803	3.68122			2.44432	3.78926		4
37631	20	37412305	3.15272	3.97924			2.51198	3.83904		4
37632	20	37440474	3.12958	3.75804			2.52379	3.84168		4
37633	20	37468100	3.38598	3.97927			2.48377	3.95643		4
37634	20	37498331	3.38769	3.9007			2.56251	3.94111		4
37635	20	37553988	3.07497	3.59018			2.36184	3.8098		4
37636	20	37596667	3.34478	3.75715			2.47249	3.90248		4
37637	20	37630456		2.94905			2.10842	3.61972		3
37638	20	37721846		3.02774			2.02811	3.55176		3
37639	20	37777328		2.89695			1.89684	3.40271		3
37640	20	37808047						3.47303		1
37641	20	37838938						3.69527		1
37642	20	37891152						3.67922		1
37643	20	37915840						3.74044		1
37644	20	37939597						3.57451		1
37645	20	38008347						3.51102		1
37646	20	38034106						3.45386		1
37647	20	38059359						3.695		1
37648	20	38108826						3.51627		1
37649	20	38139761						3.28346		1
37650	20	38192514						3.40866		1
37651	20	38223488						3.27448		1
37652	20	38252896						3.28475		1
37653	20	38291179		2.52944				3.18334		2
37654	20	38341293						2.95792		1
37655	20	38397256		2.6241				3.05398		2
37656	20	38429784		2.52808				2.99358		2
37657	20	38453649						3.0571		1
37658	20	38487130						3.03127		1
37659	20	38606353		3.00792				3.11411		2
37660	20	38675350		2.92227			1.98943	3.09071		3
37661	20	38761711		3.12683			2.00057	3.21826		3
37662	20	38794140		2.90442				3.10146		2
37663	20	38815873		3.28583			1.98938	3.2263		3
37664	20	38892683		3.22435			1.92184			2
37665	20	38920878		3.22271				2.7989		2
37666	20	38960231		3.05091			1.85571			2
37667	20	38989299		2.8653						1
37668	20	39017985		3.32635						1
37669	20	39046015		2.70847						1
37670	20	39071965		2.7987						1
37671	20	39141815		2.87485						1
37676	20	39326031		2.85071						1	39300974	39744461	\
37677	20	39350230		2.83605						1
37679	20	39422828		2.85763						1
37680	20	39484887		3.01597						1
37681	20	39509383		3.02034						1
37682	20	39538676		2.99116						1
37683	20	39576637		3.18208						1
37684	20	39625124		2.82833						1
37685	20	39658427		2.9087						1
37686	20	39691234		2.71639						1
37687	20	39727100		2.51911						1
37706	20	40592909		2.58247						1	40538079	40815292	\
37707	20	40666822		2.65161						1
37708	20	40728408		2.98575						1
37709	20	40754324		2.67851						1
37710	20	40799554		2.66321						1
37718	20	41098240		2.57181						1	41085288	41724006	SUB1, GOLPH3
37719	20	41124297		2.62485						1
37720	20	41158406		2.8862						1
37721	20	41201777		2.68885						1
37722	20	41239866		2.78043						1
37723	20	41331921		2.7435						1
37725	20	41411040		2.61956						1
37726	20	41447098		2.66371						1
37727	20	41478242		2.82353			1.94727			2
37728	20	41524528		2.91318			2.38857			2
37729	20	41576197		3.11682			2.41992			2
37730	20	41596325		3.05465			2.32828			2
37732	20	41705783		2.63058						1
37767	20	43535043	2.7361							1	43523347	43704934	\
37769	20	43589165					1.85392			1
37770	20	43612963					1.90572			1
37771	20	43651941	2.81995				2.15326			2
37776	20	44188479	2.80119	2.88138			1.84747			3	44169732	44877059	\
37777	20	44233221	3.03221	3.33375			1.91381			3
37778	20	44296630	2.93003	3.32581			1.88416			3
37780	20	44414152		2.6782			1.88995			2
37781	20	44452488	2.86825	2.82921		3.09674	2.01374			4
37782	20	44473618	2.88818	2.828			2.0156			3
37783	20	44498518	2.89816	2.84334			2.07437			3
37784	20	44546300		2.81938			2.00475			2
37785	20	44694564		2.69107			2.04847			2
37786	20	44804131					1.85436			1
37787	20	44861949		2.92556		3.43266	1.97266			3
38610	21	14831844					1.86488			1	14816196	15019406	ST8SIA2
38612	21	15006863					1.76409			1
38637	21	16018560		2.6604		3.598				2	16010662	16192296	\
38638	21	16038671		2.9629		3.59669				2
38639	21	16082632		3.02747		3.17783				2
38640	21	16123475		2.6682						1
38641	21	16172731		2.27698						1
38871	21	27477084					1.99177			1	27463496	27602860	C21H15orf26, IL16
38873	21	27590165					1.72018			1
39900	22	11035354					1.70456			1	11017095	11179692	ITGA9
39901	22	11038205					1.70456			1
39902	22	11063911					1.96185			1
39903	22	11094412					1.67885			1
39904	22	11159199					1.57591			1
39942	22	13108382							2.93207	1	13060656	13188105	\
39943	22	13172658							2.83685	1
39954	22	13798228						2.85468		1	13762162	14198885	CTNNB1
39955	22	13894078						3.05767		1
39957	22	13951231							3.06793	1
39958	22	13992221						2.76296	3.03208	2
39959	22	14022499						3.00984	3.15381	2
39960	22	14056517		3.12778				2.9564	2.86494	3
39961	22	14086186		3.12404				3.00063	2.88232	3
39962	22	14133039		3.22387						1
39963	22	14179514							2.75556	1
41406	23	30574212					2.43434			1	30472090	30608460	\
41407	23	30595850					2.43308			1
41491	23	35452881					2.33204			1	35429925	35553201	HDGFL1
41492	23	35537952					2.29807			1
44280	26	20203731			2.7302				2.89445	2	20152004	20379584	CNNM1, GOT1
44282	26	20290497						2.48118		1
44283	26	20365711						2.74842		1
44286	26	20474308			2.83889					1	20459471	23111206	SLC25A28, COX15, CUTC, DNMBP, CPN1, LOC511498, ERLIN1, CHUK, CWF19L1, SCD, SEC31B, NDUFB8, HIF1AN, FAM178A, SEMA4G, MRPL43, C26H10orf2, LZTS2, SFXN3, TLX1, LBX1, BTRC, POLL, DPCD, FBXW4, FGF8, NPM3, MGEA5, KCNIP2, HPS6, PPRC1, NOLC1, ELOVL3, PITX3, GBF1, NFKB2, PSD, FBXL15, CUEDC2, MIR146B, TMEM180, ACTR1A, SUFU
44287	26	20560149			2.79643	2.94238				2
44288	26	20618884	2.97221		2.83693	3.13866		2.58787		4
44289	26	20668949	2.90941		3.12652	2.96317		2.50656	2.94606	5
44290	26	20716721	3.29013		3.19414	3.18468			3.00549	4
44291	26	20738708	3.51685		3.35181	3.47837		2.86623	3.10821	5
44292	26	20772573	3.61246		3.55279	3.62507		3.30941	2.68614	5
44293	26	20813204	3.4473		3.45217	3.62578		2.99545	2.71727	5
44294	26	20903573	3.4932		3.47914	3.53662		2.83152		4
44295	26	20952340	2.99453		3.62352	3.21563		2.56036		4
44296	26	20984335	3.00225		3.10058	2.9842		2.39543		4
44298	26	21180893			2.78391				2.7291	2
44300	26	21258113	2.82809		2.81947	3.19896		2.82469	2.86789	5
44301	26	21322557	3.45274		3.14535	3.34471		2.92254	3.03855	5
44302	26	21363670	3.83543		3.64375	3.64913		2.78856	3.20156	5
44303	26	21409429	3.64489		3.59514	3.74286		2.71638	3.1425	5
44304	26	21491243	3.78665		3.47022	3.88917			3.1414	4
44305	26	21537143	3.47414		3.44449	3.38337			3.0747	4
44306	26	21606683	3.8524		3.29048	3.3157		2.51893	2.68601	5
44307	26	21636291	2.99689		3.00267	2.85181				3
44308	26	21702714	2.93645		2.94204	2.94332			2.92881	4
44309	26	21734523	3.37606		3.72296	3.36149			3.00209	4
44310	26	21800887	3.09348		3.08966	3.18956		2.55974		4
44311	26	21832456	3.6087		3.60197	3.67444	1.93078	2.66446	3.21513	6
44312	26	21870752	3.67436		3.64304	3.92178		2.63655	3.17892	5
44313	26	21977581	3.01817		2.73956	3.25124		2.68679	3.04786	5
44314	26	22016380	3.45601		3.17656	3.39337		2.78418	3.07736	5
44315	26	22059103	2.97937		2.99627	3.25493		2.75642	3.06401	5
44316	26	22118554			3.79105	3.11141	1.905	2.78242	2.9569	5
44317	26	22148014			3.91288	3.25385	1.94779	2.85339	2.68931	5
44318	26	22215515	3.21033		4.30224	3.82511	2.09548	3.2029	3.13487	6
44319	26	22257931	3.2047		4.1749	3.82511	2.09066	3.35061	3.12859	6
44320	26	22339074			3.39299	3.69256				2
44321	26	22383645	2.85917		3.81724	3.95094	2.06335	2.61022	2.71849	6
44322	26	22446047	3.17163		3.94179	3.61115	1.92415	3.26485		5
44323	26	22526369	3.51997		3.6176	3.61753		3.29084	3.15154	5
44324	26	22550366	3.07179		3.405	3.70279		3.20968	3.11802	5
44325	26	22557427	3.16786		3.24515	3.66313		3.24925	3.37916	5
44326	26	22587068	3.70206		3.77255	4.06715		3.37648	3.51191	5
44327	26	22628269	3.09006		2.85781	3.23254		2.87763	3.1865	5
44328	26	22648404	3.09375		2.80523	3.36092	1.95649	3.4561	2.91359	6
44329	26	22781853	2.88822		2.81378	2.80637	2.0652	3.12993		5
44330	26	22826271	3.10657		3.29607	2.96465	2.0787	3.37481		5
44331	26	22889812						2.73809		1
44332	26	22913016			2.74952	2.74667		2.86515		3
44333	26	22951431	3.26659		3.49367	3.04312		3.38615	3.22545	5
44334	26	22977848	3.25665		3.41188	3.00786		3.4418	2.94296	5
44335	26	23000155	3.82284		3.66445	2.92278		3.50795	2.79222	5
44336	26	23048759			3.3869				2.79837	2
44338	26	23092563	3.34109		3.70953					2
44349	26	23461479			3.16036			2.80917		2	23452432	23595819	SUFU, TRIM8, ARL3, SFXN2
44350	26	23549756			2.70916					1
45836	28	2026966					2.06784			1	2012430	2070035	\
45837	28	2047488					2.05726			1
46233	28	23454854		2.6301						1	23438609	23515418	CTNNA3, LRRTM3
46234	28	23500352		3.01072						1
46566	28	41426446		2.65852						1	41414911	41484955	\
46567	28	41471492		2.75577						1
47376	29	37696303					1.82939		2.88388	2	37659037	37970720	MS4A18, CCDC86, PRPF19, TMEM109, TMEM132A
47378	29	37749427							2.80789	1
47379	29	37782301					2.04032	3.03076	3.16932	3
47380	29	37811748					1.95541	3.08913	2.91561	3
47381	29	37864665					2.21982	3.08254	3.233	3
47382	29	37885806					2.3028	3.03758	3.14936	3
47383	29	37913830					2.26116	2.90858	2.67481	3
47384	29	37949466							2.8634	1
47399	29	40281016							2.80365	1	40254182	40448451	PAG8
47400	29	40321510							3.06729	1
47401	29	40344120							3.16857	1
47402	29	40369589						2.81153	3.11793	2
47403	29	40402948							2.68519	1
47404	29	40430062						2.86956	2.89033	2
47407	29	40574224						2.95171		1	40541091	41964547	DAK, CYBASC3, TMEM138, TMEM216, SDHAF2, MIR2405, PPP1R32, LRRC10B, DAGLA, C29H11orf10, FEN1, FADS2, FADS3, RAB3IL1, BEST1, FTH1, SCGB1D, SCGB2A2, ASRGL1, SCGB1A1, EEF1G, TUT1, MTA2, EML3, ROM1, B3GAT3, GANAB, INTS5, C29H11orf48, METTL12, C29H11orf83, UBXN1, LRRN4CL, BSCL2, GNG3, HNRNPUL2, TTC9C, POLR2G, TAF6L, TMEM179B, TMEM223, NXF1, STX5, WDR74, SLC3A2, CHRM1
47408	29	40623384						2.9625		1
47409	29	40646639						3.34269	2.98122	2
47410	29	40695267						3.66325		1
47411	29	40726799						3.66675		1
47412	29	40758893						3.81777	2.767	2
47413	29	40782098						3.76909	3.13752	2
47414	29	40829193						3.51606	3.05565	2
47415	29	40858913						2.99939	2.93026	2
47416	29	40974549						2.94607		1
47417	29	41009717							2.94231	1
47418	29	41081057							2.70117	1
47420	29	41133252						3.01695	2.90949	2
47421	29	41166786						3.17668	2.99478	2
47422	29	41264801						2.81746	2.93569	2
47423	29	41329056						3.11151	3.14515	2
47424	29	41358437					1.85816	3.0715	3.13794	3
47425	29	41407366					2.12826		2.83717	2
47426	29	41470852					1.80081	2.95967	2.88399	3
47427	29	41512425					2.05896	2.99528	2.71167	3
47428	29	41552472					1.97169	2.97983	2.86165	3
47429	29	41592079						3.24742	2.76476	2
47430	29	41615761					1.86626	3.20442	2.7284	3
47431	29	41639786					2.19081	3.40518	2.93588	3
47432	29	41664361					1.86696	2.96639	2.73866	3
47433	29	41686158					2.20519	2.98957	2.87457	3
47434	29	41714403					2.08298	2.84306	2.62376	3
47435	29	41755825					2.17379	2.86622	2.64477	3
47436	29	41778946					1.93026	2.73163		2
47437	29	41828108					1.84414		2.72251	2
47438	29	41854768					1.94992		2.7683	2
47439	29	41891179					2.00058		2.5952	2
47440	29	41939696					2.092		2.80943	2
47443	29	42085807					1.82208			1	42060662	42239277	\
47444	29	42190604					1.83532			1
47449	29	42620218					1.8555			1	42537949	43447927	PLA2G16, ATL3, RTN3, C29H11orf84, MARK2, MIR2406, RCOR2, COX8A, OTUB1, MACROD1, NAA40, STIP1, FERMT3, NUDT22, TRPT1, VEGFB, FKBP2, PLCB3, BAD, GPR137, ESRRA, TRMT112, PRDX5, CCDC88B, RPS6KA4
47450	29	42651294					2.0199			1
47451	29	42696595					2.41174		2.62821	2
47452	29	42749808					2.30489		2.71413	2
47453	29	42842353					1.94074			1
47454	29	42897144					2.18979			1
47455	29	42921883					2.12622			1
47456	29	42985739					2.22281	2.76349		2
47457	29	43006000					2.13401			1
47458	29	43043207					2.15285			1
47459	29	43059581					1.89508			1
47460	29	43108445					2.08067			1
47462	29	43189370					1.79687			1
47463	29	43224753					1.9485			1
47464	29	43269744					1.89129			1
47465	29	43304256					1.86061			1
47466	29	43328607	3.06625				2.09095			2
47467	29	43429511	2.44208							1
47472	29	43611640	2.48851				1.85824	2.90272		3	43587693	43999282	RASGRP2, PYGM, SF1, MAP4K2, MEN1, CDC42BPG, EHD1, ATG2A, MIR194-2, MIR192, EHD1, ATG2A, PPP2R5B, GPHA2, BATF2, ARL2, SNX15, NAALADL1, CDCA5, ZFPL1, LOC788530, VPS51, TM7SF2, ZNHIT2, FAU, MRPL49, SYVN1
47473	29	43652252	2.78598	3.29088				2.92656		3
47474	29	43686401	2.50879				1.99301	2.92744		3
47475	29	43709769	2.3805					2.77073		2
47476	29	43747765	2.74305	3.62187			1.9564	2.81291		4
47477	29	43749527	2.48868	3.54405			1.98138	2.74753		4
47478	29	43777249	2.4655	3.57414				2.78449		3
47479	29	43826144	2.92184	3.65589	3.11526		2.07854	2.89199		5
47480	29	43839783	3.02699	3.68384	3.08474		2.15852	2.82864		5
47481	29	43914923	2.69545	3.51316	3.07309		2.09794			4
47482	29	43948092					2.02452			1
