# Supplementary material for: A genome-wide scan for signatures of differential artificial selection in ten cattle breeds
Source: BMC Genomics. 2013 Dec 21;14:908. doi: 10.1186/1471-2164-14-908 (PMC3878089; doi:10.1186/1471-2164-14-908)
Supplement: Additional file 7: Table S5 — Significant markers of the breed Braunvieh. Listed are all significant markers with their SNP-Number (SNP-No), representing the range of the respective SNPs within all 47,651 SNPs ordered per chromosome and position, the SNP position and corresponding Bos taurus autosom (BTA). The breed-abbreviations represent the respective control breed (DFV: German Fleckvieh, OBV: Original Braunvieh, MWF: Murnau-Werdenfelser, FGV: Franken Gelbvieh, RH: Red Holstein, GLW: Galloway, BBB: Blanc-Bleu Belge). In case of a significant comparison to the respective control breed the sXPEHH-value is shown in these columns, otherwise the field is left empty. nSC shows the overall number of significant breed comparisons for each marker. Furthermore, all genes within the signature, which starts at position (bp) “Start of Sig” and ends at “End of Sig” according to the UCSC Genome Browser, are listed. [file 1471-2164-14-908-S7.xls]

## Sheet: BBV
SNP-No	BTA	Position	DFV	OBV	MWF	FGV	RH	GLW	BBB	nSC	Start of Sig	End of Sig	Genes
2982	1	152638655		3.04388						1	152615555	152689470	\
2983	1	152673753		3.13113						1
3201	2	3950794		2.45177						1	3925488	4019881	\
3202	2	3982629		2.50738						1
8135	4	7338370				3.19835	2.83485	3.25826		3	7325953	7925641	UPP1, C4H7orf57, SUN3, CLDN12, CDK14
8136	4	7366793				3.02043		2.98263		2
8137	4	7473284	3.0204			3.38189	2.72976	3.49342		4
8138	4	7508951	3.14012			3.49686	3.09152	3.99857		4
8139	4	7530876	3.0755			3.5193	3.02707	3.95189		4
8140	4	7567292				3.4301	2.98507	3.9996		3
8141	4	7594520				3.4301	2.98507	3.9996		3
8142	4	7624594	3.04917	3.18296		3.61883	2.84319	3.52238		5
8143	4	7681542	2.99316			3.77302	2.8516	3.76917		4
8144	4	7708368				3.46558	3.12135	4.05567		3
8145	4	7736057				3.12044	2.95135	3.37077		3
8146	4	7779209	3.0567			3.29693	2.95526	3.43117		4
8147	4	7823707					2.82538	3.62955		2
8149	4	7908555	3.01705			2.88149	2.67605	3.52234		4
8158	4	8311870		3.10101		2.95657				2	8281755	8393430	CDK14
8159	4	8347493		3.12875		3.19645	2.75994			3
8160	4	8383404		3.1812		2.92092	2.87879			3
8194	4	9968578						3.21644		1	9951502	10018420	CDK6
8195	4	10000800						3.0259		1
8298	4	15947178						3.17364		1	15893838	16087113	\
8299	4	16011192						3.01929		1
8300	4	16056989						3.06132		1
10607	5	9922225		2.82076						1	9910693	10085359	PTPRQ
10608	5	9950705		2.81685						1
10610	5	10066097		2.89371						1
10627	5	10862100						2.85487		1	10850941	10914155	ACSS3
10628	5	10887603						2.6581		1
10688	5	14894403					2.90674			1	14879370	15346138	LRRIQ1, ALX1
10689	5	14953446						2.74282		1
10690	5	14975598					2.92871	2.74469		2
10691	5	15024272					2.90801	2.79126		2
10692	5	15061346						2.77835		1
10693	5	15083929						2.76599		1
10694	5	15105474						2.70424		1
10695	5	15149224						2.77426		1
10696	5	15176813				3.25302		2.75195		2
10697	5	15203201					3.07608	2.90561		2
10698	5	15224660				3.38936	3.05149			2
10699	5	15258458					3.12479	2.74355		2
10700	5	15296605						2.71		1
10701	5	15322464					3.10728	2.91951		2
10715	5	16522966				3.13344				1	16427736	17751597	\
10716	5	16545450	2.98698			3.85104	2.93141			3
10717	5	16605412	3.25027			3.78915				2
10718	5	16666769	2.97763			3.67574	2.98677			3
10719	5	16712032	2.81727			3.13831		2.80997		3
10720	5	16795347	2.88837			3.32416				2
10721	5	16952114				3.22282				1
10722	5	16982383	3.32931			3.67283				2
10723	5	17016269	3.23199			3.70742				2
10724	5	17215443	2.94728			3.46047				2
10725	5	17362801	3.31399			3.35737				2
10726	5	17507982	3.08591							1
10730	5	18075032	2.90524							1	18061086	18841729	KITLG
10731	5	18294913	3.42034							1
10732	5	18298823	3.37137					2.91632		2
10733	5	18434417	3.42813					3.16837		2
10734	5	18456049	3.17673					3.20672		2
10735	5	18477667	3.72743				3.01228	3.14296		3
10736	5	18586765	2.91633					2.81143		2
10737	5	18739471	3.01167							1
10744	5	19458651	2.9942							1	19448580	20146576	POC1B, GALNT4, ATP2B1
10745	5	19494122	3.09352							1
10746	5	19531689	3.0277							1
10747	5	19594448	2.94513							1
10748	5	19931600	2.94453							1
10750	5	20118511	2.70329							1
10754	5	20512172	2.88844							1	20442937	22276735	CCER1, EPYC, KERA, LUM, DCN, BTG1
10755	5	20609872	3.06096					2.80699		2
10756	5	20903150	2.76264							1
10757	5	20976423	3.40247					3.20387		2
10758	5	21026931	3.08064					2.86029		2
10759	5	21056843	3.28329					3.15458		2
10760	5	21114508	3.28999					3.36311		2
10761	5	21181621	2.70103					2.77449		2
10762	5	21319989	3.08988					3.32266		2
10763	5	21369408						2.98869		1
10764	5	21389684	2.87951					3.46329		2
10765	5	21484201						2.85545		1
10766	5	21523820						2.79639		1
10767	5	21561793						2.83078		1
10768	5	21645179						3.03573		1
10769	5	21707809						3.30358		1
10770	5	21768260	2.94058					3.74778		2
10771	5	21876606	2.80323					3.91064		2
10772	5	21897708	2.8293					3.30453		2
10773	5	21922004	3.21516					3.37281		2
10774	5	21947260	3.0008					3.06718		2
10775	5	21994945	3.42273					3.48414		2
10776	5	22020313	3.23417					3.61083		2
10777	5	22053661	3.36901					3.06112		2
10778	5	22076793	3.36109					3.06528		2
10779	5	22097844	2.86796					2.85635		2
10780	5	22196364	3.16702					3.18726		2
10781	5	22225486						3.06633		1
10834	5	25643874	2.83358							1	25620608	25857871	PPP1R1A, PDE1B, NCKAP1L, GTSF1, ITGA5, ZNF385A, GPR84, COPZ1, MIR148B
10835	5	25670284	2.78783							1
10837	5	25738874	3.01121							1
10838	5	25775985	3.00007							1
10839	5	25800581	2.81322							1
10959	5	33709003			3.25788					1	33698099	33991832	\
10960	5	33762720			3.33351					1
10961	5	33808700			3.32964					1
10962	5	33835067			2.99485					1
10963	5	33861705			3.03724					1
10964	5	33925229			3.01775					1
10965	5	33953799			3.16872					1
10966	5	33981125			3.11616					1
11477	5	71144630		3.0179						1	71120902	72669018	BTBD11, PWP1, C5H22orf28, BPIFC, FBXO7, SYN3, TIMP3, CHRNA3, LOC511240, MGC137211, MGC137014, LARGE
11478	5	71176757		2.8242						1
11480	5	71475195		2.80004						1
11481	5	71499453		2.9697	3.00494					2
11482	5	71526049		2.90127	2.99725					2
11483	5	71546802		2.85988						1
11484	5	71587478		2.83552						1
11485	5	71621207		2.98739	2.94076					2
11486	5	71726467		3.03279	2.97174					2
11487	5	71749375		3.03279	2.97565					2
11488	5	71778071		3.06587	3.17102					2
11489	5	71810896		3.06155	3.0956					2
11490	5	71884473		3.07926	3.03091					2
11491	5	71954328		3.00889						1
11492	5	71978791		3.14182	3.03066	3.12973	2.90909			4
11493	5	72023321		3.17201	3.14533		2.92317			3
11494	5	72044945		3.16457	3.23676		2.91582			3
11495	5	72082602		3.24467	3.2477	3.2697	2.93094			4
11496	5	72142911		3.10448	3.09803	3.12171	2.96129			4
11497	5	72185576		2.906	3.06271					2
11498	5	72243381		3.06986	3.04265					2
11499	5	72264603		3.20511	3.13903	3.16827	3.01297			4
11500	5	72300259		3.04566	3.161	3.39281	3.11717			4
11501	5	72345409		3.23317	3.26181	3.47009	3.21841			4
11502	5	72390588		3.16857	3.01944	3.394	3.05951			4
11503	5	72414582		3.16882	3.16592	3.48479				3
11504	5	72443833		2.82628	3.23768	3.18818				3
11505	5	72464363		2.78886	3.03177	3.34413				3
11506	5	72592835		2.75034	3.00819					2
11507	5	72618051		3.0581		3.1056	2.99561			3
11508	5	72646590				3.15849				1
11512	5	72938296		2.80085	3.0093					2	72878427	73432675	C17H12orf34
11513	5	72982750			2.99716					1
11515	5	73187595		2.76092						1
11516	5	73214162		2.96111	3.05199					2
11517	5	73258507		2.83547	3.10593					2
11518	5	73334655		2.78715	3.02915					2
11519	5	73419142		2.76999	2.9648					2
11522	5	73632210		2.88367	3.0334					2	73593616	74477242	HMGXB4, TOM1, HMOX1, MCM5, RASD2, MB, RBFOX2
11523	5	73664348		2.95942	3.06978					2
11524	5	73799375		3.04459	2.98908	3.14337				3
11525	5	73841338		2.85418		3.15235				2
11526	5	73939508		2.82727		3.15423				2
11527	5	73976636		2.82822		3.15645				2
11528	5	74010148		3.09118		3.3561				2
11529	5	74062827		3.30074		3.34956				2
11530	5	74087300		3.27538	3.00278	3.41823				3
11531	5	74112235		3.31455	3.14988	3.33525				3
11532	5	74170131		3.29984		3.30429				2
11533	5	74191590		3.2903	2.95825	3.25254				3
11534	5	74221369		3.21217		3.22028				2
11535	5	74275630		2.99281	2.98984					2
11536	5	74348477		3.09647	2.964					2
11537	5	74382150		2.75669	2.96458	3.29055				3
11538	5	74435895		2.94632						1
11547	5	75114559		2.76879		3.10775				2	75102734	75126190	MYH9
11550	5	75205122		2.81792		3.17719				2	75184681	75775965	TXN2, FOXRED2, EIF3D, CACNG2, IFT27, PVALB, NCF4, CSF2RB
11551	5	75227241		3.03034	3.00112	3.10301				3
11552	5	75265831		3.00783		3.09024				2
11553	5	75319473		2.83752						1
11554	5	75361846		2.99702						1
11555	5	75417666		3.07547	2.99919					2
11556	5	75461246		3.0367						1
11557	5	75518275		2.98212						1
11558	5	75548821		2.8405						1
11559	5	75599879	2.71256	2.99039		3.3812				3
11560	5	75627333				3.47422				1
11561	5	75684520				3.519				1
11562	5	75722589				3.37975				1
11563	5	75757551				3.37972				1
11567	5	76019053		2.73953		3.29137				2	76003265	76708215	RAC2, MIR1835, CYTH4, MFNG, USP18, ALG10, SYT10
11568	5	76049319				3.21589				1
11570	5	76157488	2.76664							1
11571	5	76200813	2.81564	2.7506						2
11572	5	76227370	2.81564	2.7506						2
11573	5	76286670	2.78715	2.73625						2
11574	5	76317361	3.06532	2.86584	3.15507	3.14824				4
11575	5	76339294	3.06251	2.74528						2
11576	5	76385743	2.88341							1
11577	5	76457030	2.72216							1
11578	5	76479355	2.71858							1
11579	5	76501658	2.72881							1
11580	5	76533399	2.74662							1
11581	5	76599679	2.80123							1
11582	5	76634186	2.83789			3.12926				2
11583	5	76659850	2.85028			3.12073				2
11584	5	76691828	2.75213			3.08002				2
11607	5	77563893	2.74026		2.98228	3.12952				3	77533458	77587059	DNM1L
11610	5	77733009			3.0905					1	77706358	77803080	\
11611	5	77780682			3.20883	3.12579				2
11614	5	77988054		2.76842	3.14394					2	77930942	78345928	C5H12orf35
11615	5	78115795				3.31099				1
11616	5	78158838		2.81706	2.97663	3.33576				3
11617	5	78206091				3.1368				1
11623	5	78886080	2.84295		3.19217					2	78831431	78897752	DENND5B
11633	5	79357868		2.87702						1	79335992	80752437	IPO8, TMTC1, ERGIC2, FAR2
11634	5	79436094		2.77766						1
11635	5	79459120		2.86695						1
11636	5	79545564		2.89067						1
11637	5	79585561		2.97986						1
11638	5	79640097		3.26898						1
11639	5	79695650		3.16113						1
11640	5	79722978		3.33589						1
11641	5	79743240		3.20633						1
11642	5	79770759		3.18887						1
11643	5	79799455		3.21885						1
11644	5	79860058		2.91942						1
11645	5	79921213		2.74875						1
11646	5	79954124		2.94351						1
11648	5	80194437		3.08751						1
11649	5	80256799		2.99972				2.7716		2
11651	5	80424421				3.09398		2.74878		2
11652	5	80504904				3.1381	3.02215	2.94227		3
11653	5	80573246		2.74276		3.31987	3.00798	2.81834		4
11654	5	80619649		3.01217		3.46691	3.08764	2.88769		4
11655	5	80664902		2.9836		3.14109	2.91152	2.88103		4
11656	5	80695234		2.89778						1
11665	5	81379017						2.67694		1	81360991	81461575	\
11666	5	81423037						2.71334		1
11678	5	82169774					2.92381		2.99638	2	82138348	85321546	PTHLH, KLHDC5, MRPS35, STK38L, MED21, TM7SF3, FGFR1OP2, ASUN, ITPR2, SSPN, BHLHE41, MIR2436, RASSF8, KRAS, LYRM5, CASC1
11679	5	82217101							2.86545	1
11680	5	82335857						3.0763		1
11681	5	82424524						2.99509		1
11682	5	82445649	2.78679					3.05888		2
11683	5	82466920	3.07898	2.81219				3.53401	3.23814	4
11684	5	82513431	2.95009					3.33028		2
11685	5	82631679	2.84983					3.28663	2.99407	3
11686	5	82738732						3.14782	2.99724	2
11687	5	82786530						3.37578	3.11983	2
11688	5	82818374						3.2526	2.9169	2
11689	5	82853115					3.15366	3.43927	3.29941	3
11690	5	82878525					3.15366	3.65254	3.29941	3
11691	5	82905656					2.91011	3.33065		2
11692	5	82980387						2.82104		1
11693	5	83013004						3.14161		1
11694	5	83047635						2.64498		1
11695	5	83099970						2.70587		1
11697	5	83402906						3.00408		1
11698	5	83445048						2.74878		1
11699	5	83492863						2.76766		1
11700	5	83547814						3.33855		1
11701	5	83585669						3.45053	3.20501	2
11702	5	83699791						3.60932	3.38557	2
11703	5	83712456						3.06556	2.92091	2
11704	5	83790390						3.24725	3.18638	2
11705	5	83926146						3.45959	3.35986	2
11706	5	83980264						3.50877	3.47093	2
11707	5	84011309						3.74975	3.53894	2
11708	5	84058638						3.49993	3.3411	2
11709	5	84086946						3.38533	3.23627	2
11710	5	84191490						3.00924	2.98773	2
11711	5	84229576						3.22389	2.99447	2
11712	5	84264924						2.80477	2.99956	2
11713	5	84374008						2.94488	3.34015	2
11714	5	84523411						3.10919	3.51451	2
11715	5	84578337						3.10756	3.88368	2
11716	5	84613929				3.31745		3.43899	3.7172	3
11717	5	84702280				3.12126		3.2696	3.70108	3
11718	5	84742302	2.9102			3.40109		3.12003	3.73957	4
11719	5	84744746	2.74021			3.27442		3.31202	3.4573	4
11720	5	84822082						2.72833		1
11721	5	84844630	2.83685			3.18696		2.93227	3.00264	4
11722	5	84941287	2.88886			3.34166				2
11723	5	84964936				3.1582		2.87778	2.88836	3
11725	5	85056054				3.13762		2.80864	3.22748	3
11726	5	85160180							2.93346	1
11728	5	85242380							3.14077	1
11729	5	85288739							3.40279	1
11733	5	85535871						2.86684	2.92399	2	85507137	85555225	BCAT1
13001	6	32489075		2.55357						1	32463144	33268123	\
13002	6	32548500		2.76006						1
13003	6	32682527		2.76766						1
13004	6	32732676		2.83124						1
13005	6	32761748		2.5102						1
13006	6	32805721		2.49401						1
13007	6	32850666		2.92351						1
13008	6	32904847		3.02457						1
13009	6	32927979		3.07298						1
13010	6	32948525		3.22231						1
13011	6	33002421		3.24587						1
13012	6	33026144		3.26148						1
13013	6	33097354		3.27289						1
13014	6	33128133		3.26638						1
13015	6	33165747		2.90898						1
13016	6	33189478		2.91226						1
13017	6	33229876		2.99055						1
13018	6	33251452		2.61288						1
13061	6	36930214						2.92953		1	36912771	37451628	FAM13A
13062	6	36986502						2.93593		1
13063	6	37019972						2.75691		1
13064	6	37066212						2.7932		1
13065	6	37182631						2.73223		1
13066	6	37218883						3.00128		1
13067	6	37252345						2.91966		1
13068	6	37294843						3.13321		1
13069	6	37323779						3.1072		1
13070	6	37399296					3.10587	2.78682		2
13071	6	37440207					3.01391	2.65157		2
13085	6	37925393						2.70388		1	37897068	38052662	PPM1K, ABCG2, PKD2
13087	6	38042011						2.65076		1
13092	6	38286952					4.05869	3.39212		2	38245113	39826599	MEPE, IBSP, LAP3, MED28, DCAF16, NCAPG, LCORL
13093	6	38321808					3.96783	3.37589		2
13094	6	38343712					3.90487	3.25766		2
13095	6	38366100					3.90487	3.27162		2
13096	6	38464203					4.01238	3.37527	3.20596	3
13097	6	38576012					3.73063	3.22507		2
13098	6	38627070					4.03908	3.09007	3.19843	3
13099	6	38689886					4.08252	3.30928		2
13100	6	38746212					3.80789	3.21473		2
13101	6	38825835					3.79334	3.12979		2
13102	6	38845992					3.79334	3.12979		2
13103	6	38869785					3.79334	2.94505		2
13104	6	38914175					3.76796	2.92863		2
13105	6	38939012					3.76796	2.92863		2
13106	6	39034201					3.97893	3.2037		2
13107	6	39069719					3.78738	3.28457		2
13108	6	39094340					3.81524	3.35964		2
13109	6	39114894					3.81524	3.35964		2
13110	6	39147750					3.76994	3.34442		2
13111	6	39172862					3.84515	3.31915		2
13112	6	39216868					3.89136	3.13326		2
13113	6	39257620					4.06889	3.44843		2
13114	6	39277640					3.96934	3.47779		2
13115	6	39313672					3.8848	3.3864		2
13116	6	39346170					4.0986	3.49866		2
13117	6	39371150					4.14907	3.42494		2
13118	6	39438580					4.11448	3.3508		2
13119	6	39461621					4.14234	3.15694		2
13120	6	39483217					4.65839	3.24117		2
13121	6	39503443					4.40096	3.07072		2
13122	6	39529973					3.56312			1
13123	6	39597740					3.65683			1
13124	6	39667998					3.67319			1
13125	6	39688028					3.70475			1
13126	6	39721727					3.58115	2.67953		2
13127	6	39753141					3.61324			1
13128	6	39773228					3.37226	2.69409		2
13129	6	39816133					3.37073	2.65544		2
13132	6	40063618					3.00258			1	40052358	40543805	\
13133	6	40086624					3.17157			1
13134	6	40088475					2.90189			1
13135	6	40107367					2.90189			1
13136	6	40130189					3.21769			1
13137	6	40158436					3.00971			1
13138	6	40183935					2.94835			1
13139	6	40208497					2.92228			1
13140	6	40236966					2.8965			1
13142	6	40327335					2.99766			1
13143	6	40355102					3.10666			1
13144	6	40377515					3.04753			1
13145	6	40478325					2.94264			1
13146	6	40530400					2.98002			1
13149	6	40629318					2.94979			1	40605120	40700742	\
13150	6	40684885					2.89492			1
13338	6	49166985	2.70347							1	49148930	49249485	\
13339	6	49205249	2.5153							1
13340	6	49233626	2.55038							1
13372	6	50860823	2.54828							1	50843740	50934259	\
13373	6	50887205	2.51151							1
13477	6	55462479	2.59429							1	55423510	55670461	\
13478	6	55496362	2.73234							1
13479	6	55522974	2.80626							1
13480	6	55545104	2.9331							1
13481	6	55594667	2.55747							1
13482	6	55616565	2.53485							1
13483	6	55643621	2.52834							1
13494	6	56278798	2.52203							1	56255860	56331627	\
13495	6	56317844	2.63017							1
13511	6	56928606	2.96709							1	56916030	57089894	\
13512	6	56952870	2.96187							1
13514	6	57075347	2.67013							1
13553	6	60173472		2.4981						1	60075541	60410049	KLB, RPL9, LIAS, UGDH, C6H4orf34
13554	6	60195314		2.49948			2.98804			2
13555	6	60247669					2.98997			1
13557	6	60315101					3.09746			1
13558	6	60391803					2.89432			1
13570	6	61017491					2.86501			1	61001068	62066948	RBM47, APBB2, UCHL1, LIMCH1
13571	6	61069604					2.97962			1
13572	6	61182251		2.66535			3.09882			2
13573	6	61199572		2.7218			3.1381			2
13574	6	61227843		2.65015			3.09003			2
13575	6	61260690					2.9302			1
13576	6	61289810		2.49454						1
13577	6	61364700		2.7133			3.01334			2
13578	6	61407285		2.83256			3.3402		3.18539	3
13579	6	61431768		2.78815			3.0908			2
13580	6	61454298		2.9278			3.25502		3.28452	3
13581	6	61492196		3.06427			3.35714		3.27851	3
13582	6	61523195		2.84309			3.17855		3.24875	3
13583	6	61555559		2.72974			3.23164		3.4571	3
13584	6	61591415		2.87933			3.09206			2
13585	6	61614443		2.66828			3.10042			2
13586	6	61640981		2.76796			2.97755			2
13587	6	61663496		2.57794						1
13588	6	61702884		2.62115			3.11223			2
13589	6	61733479		2.64803			3.11265			2
13590	6	61810659		2.63279						1
13591	6	61878283		2.64729						1
13592	6	61905913		2.51121						1
13593	6	61950119		2.50031						1
13594	6	61984747		2.5996						1
13596	6	62048830		2.50459						1
13778	6	72028756				2.68828				1	72011701	72244326	KDR
13779	6	72051699				2.74327				1
13780	6	72094797				2.68913				1
13781	6	72118486				2.76278				1
13782	6	72138744				2.80895				1
13783	6	72167577				2.81636				1
13784	6	72195522				2.74263				1
13785	6	72228793				2.67509				1
13889	6	79126321	2.67587			2.94813				2	79111867	80158485	LPHN3
13890	6	79150643	2.71806			2.96269				2
13891	6	79203343	2.91418			2.78527				2
13892	6	79265181	2.71741			2.71742				2
13893	6	79323845	2.75283			2.72822				2
13894	6	79350710	2.61677			2.94868				2
13895	6	79450422				2.74356				1
13896	6	79525009				2.79653				1
13897	6	79544981	2.55892			3.24777				2
13898	6	79592589				3.24044				1
13899	6	79632703				3.28957				1
13900	6	79680793				3.33059				1
13901	6	79705920				3.37768			3.19907	2
13902	6	79732129				3.34206				1
13903	6	79817258				3.13023				1
13904	6	79843283				3.06837				1
13905	6	79901183				2.85638				1
13906	6	79942163				2.75582				1
13908	6	79982917				2.68916				1
13910	6	80128784				2.70391				1
13923	6	81019581				2.85244				1	80982217	83937206	TECRL
13924	6	81042351				3.17354				1
13925	6	81057816	2.66691			3.15645				2
13926	6	81119938				3.07745				1
13927	6	81169373			2.99808	3.39204				2
13928	6	81193256			3.05263	3.24452				2
13929	6	81225864	2.66873		3.06176	3.38152				3
13930	6	81257754	2.61018		3.07885	3.30575				3
13931	6	81286240	2.69438		3.08045	3.38751				3
13932	6	81343469	2.63822		2.95149	3.10688				3
13933	6	81368675	2.63822		2.95149	3.10688				3
13934	6	81467492				3.32259				1
13935	6	81499583				3.47332				1
13936	6	81551479				3.11744				1
13937	6	81604925				3.14144				1
13938	6	81652194				3.12534				1
13939	6	81767374				3.09657				1
13940	6	82008221	2.70069	2.50352	2.98825	2.96704				4
13941	6	82047313		2.61369	2.94067	2.90411				3
13942	6	82078166		2.61369	2.94067	2.90411				3
13943	6	82128469	2.81727	2.51087	3.28627	3.02387			3.21486	5
13944	6	82167284	3.06145	2.52339	3.4019	3.06111			3.32333	5
13945	6	82207842	3.43371	3.17051	3.45817	3.50192			3.32844	5
13946	6	82253271	3.62271	3.27106	3.42332	3.53813			3.18319	5
13947	6	82314634	3.62271	3.27963	3.55354	3.56339			3.15128	5
13948	6	82350917	3.73041	3.19642	3.55504	3.50788			3.15355	5
13949	6	82388706	3.61497	3.09083	3.44843	3.48548	2.97678		3.22543	6
13950	6	82409949	3.90064	3.24009	3.50685	3.72021	3.0319		3.24622	6
13951	6	82437266	3.92853	3.20594	3.50234	3.76558	2.99143		3.24373	6
13952	6	82458774	3.98446	3.45472	3.5414	3.7744	3.19226		3.2665	6
13953	6	82480772	3.85089	3.49393	3.50691	3.60693	3.18592		3.29137	6
13954	6	82540280	3.85497	3.53421	3.53408	3.62632	2.98116		3.1787	6
13955	6	82560990	3.89846	3.45255	3.55071	3.68117	2.97713		3.19473	6
13956	6	82581449	3.77287	3.35252	3.26995	3.49498	3.03845		3.25798	6
13957	6	82605943	3.55131	3.417	3.25806	3.39516	2.88834		3.18149	6
13958	6	82659262	3.19938	3.26617	2.91851	3.02811			3.17431	5
13959	6	82679646	3.14947	3.37661		3.13492				3
13960	6	82706745	3.0615	3.30511		3.0182				3
13961	6	82773692	2.58377	2.89799		2.73302				3
13962	6	82965163	3.17235	3.29478	3.01588	3.25487			3.13282	5
13963	6	83117772	2.96634	3.20146	3.09256	3.29643			3.37883	5
13964	6	83147633	3.06589	3.50354	3.39258	3.50142			3.3169	5
13965	6	83229855		3.33642	3.53236	3.21107			3.61377	4
13966	6	83256899		3.36961	3.20197	3.45819			3.54744	4
13967	6	83290843		3.25099	2.96888	3.45422			3.2958	4
13968	6	83345994		3.25755	2.94528	3.46132			3.30443	4
13969	6	83374529		3.01995	3.14846	3.05293	2.88678		3.22089	5
13970	6	83416784		3.1115	3.15403	3.0841			3.37971	4
13971	6	83512619		3.07399	3.48731	3.03502			3.13538	4
13972	6	83681344		2.60292						1
13973	6	83919789		2.619						1
13976	6	84351311		2.98803	3.09867				3.23277	3	84205130	96165559	CENPC1, STAP1, UBA6, GNRHR, LOC785585, YTHDC1, UGT2B10, MGC152010, LOC781988, UGT2A3, SULT1B1, SULT1E1, CSN1S1, CSN2, HSTN, STATH, CSN1S2, ODAM, CSN3, CABS1, AMBN, IGJ, RUFY3, GRSF1, MOB1B, DCK, SLC4A4, GC, ADAMTS3, ANKRD17, COX18, ALB, AFP, AFM, IL8, CXCL6, PF4, CXCL2, CXCL3, GRO1, MTHFD2L, AREGB, BTC, PARM1, RCHY1, THAP6, CDKL2, G3BP2, USO1, PPEF2, NAAA, SDAD1, CXCL9, CXCL10, CXCL11, ART3, NUP5…
13977	6	84448550	2.60485	3.09774	3.00908				3.30877	4
13978	6	84575241	2.58798	2.93078	3.55566				3.5407	4
13979	6	84623437	2.58795	2.8991	3.48353				3.50872	4
13980	6	84666227	2.71113	3.26527	4.01323	3.45968	2.87344		3.99628	6
13981	6	84689991	2.627	3.22785	3.84038	3.46357	2.92879		4.36053	6
13982	6	84713584	3.27738	3.52458	3.89924	4.02256	2.96864		4.27046	6
13983	6	84789001	3.41541	3.41169	3.92754	3.88741			3.93603	5
13984	6	84819700	3.50026	3.67202	3.79886	4.00752			3.90966	5
13985	6	84889974	3.34935	3.57495	3.37925	3.80901			3.51271	5
13986	6	84968944	3.2975	3.46993	3.35715	3.91556	2.99979		3.46142	6
13987	6	84996399	3.06649	2.8409	3.14816	3.33594				4
13988	6	85142067	3.17248	2.8039	3.06963	3.35152				4
13989	6	85178107	3.27024	3.32169	3.42983	3.58265			3.17145	5
13990	6	85424500	3.28966	3.1846	3.10949	3.21469			3.15575	5
13991	6	85494324	3.76401	3.43275	3.56497	3.6831			3.8885	5
13992	6	85527109	3.53869	3.22598	3.54512	3.71372			3.64615	5
13993	6	85646902	3.44747	2.78237	3.64024	3.27246			4.17864	5
13994	6	85703164	3.51921	2.66403	3.62546	3.11175			3.91266	5
13995	6	85743833	3.23311	2.78773	3.28797	2.84812			3.52484	5
13996	6	85857083	2.89107		3.1413	2.66741			3.15388	4
13997	6	85954909	2.89182	2.48807	3.34452	2.66553				4
13998	6	86237705	3.58213	3.11111	3.66446	3.4092				4
13999	6	86354888	3.61565	3.05282	3.64497	3.31912				4
14000	6	86380834	3.14706	3.0178	3.3538	3.3321				4
14001	6	86460153	2.83841		3.40629	2.79552	2.91243			4
14002	6	86606927	2.82893		3.09486	2.75261				3
14003	6	86642355	2.82893		3.09486	2.75261	2.9157			4
14004	6	86794730	3.41138	2.88928	3.32254	3.1444	2.94118		3.24908	6
14005	6	86819633	3.42597	2.90226	3.33846	3.15926	2.9627		3.25325	6
14006	6	86904512	3.80992	3.04074	3.65318	3.41264	2.89588		3.2129	6
14007	6	87022091	4.42249	3.45892	3.53073	3.67614			3.28338	5
14008	6	87113639	4.27391	3.89086	3.68465	4.06414	2.92683		3.48419	6
14009	6	87152621	4.43786	3.85345	3.49899	4.25065	2.97111		3.8243	6
14010	6	87201599	4.40706	4.16431	3.63357	4.2717	2.9963		3.74253	6
14011	6	87222751	4.57755	4.21845	3.62595	4.42425	3.13551		4.46356	6
14012	6	87245049	4.54086	4.22032	3.73358	4.24246	3.09825		4.3497	6
14013	6	87281196	4.42542	3.90846	3.50578	4.2953	3.05251		4.27744	6
14014	6	87306797	4.17795	3.85682	3.35555	3.91127			3.8265	5
14015	6	87327708	4.4047	4.03027	3.34464	3.98352			3.97902	5
14016	6	87365840	4.59941	4.1374	3.7081	4.1637			4.29019	5
14017	6	87489912	4.02844	3.5919	3.39839	3.70448			3.92832	5
14018	6	87519317	4.41169	3.83717	3.41883	4.13591			4.45979	5
14019	6	87600892	4.66417	4.16606	3.74802	4.24575	2.96983		5.12615	6
14020	6	87715723	4.72986	4.28378	3.62032	3.9555	3.21267		5.35096	6
14021	6	87801255	4.63249	4.24831	3.87373	3.79752	3.38089		5.56642	6
14022	6	87838493	4.59069	4.15703	3.77473	3.86654	3.51913		5.83767	6
14023	6	87878364	4.50856	4.03976	3.75002	4.21587	3.50936		5.71836	6
14024	6	87907193	4.23837	3.91366	3.63372	4.01067	3.2592		5.04706	6
14025	6	87929420	4.48257	4.13512	3.65911	4.05556	3.32431		5.35924	6
14026	6	87954712	3.917	3.77608	3.47194	3.8449	3.15151		4.70998	6
14027	6	88006286	3.93743	3.73412	3.39747	3.62455	3.2045		4.8314	6
14028	6	88069548	4.1376	4.05463	3.39812	3.63972	3.42156		4.93767	6
14029	6	88111170	4.23318	4.04987	3.50941	3.77472	3.45518		5.27683	6
14030	6	88132026	3.59929	3.7931	3.80673	3.80938	3.6099		5.09522	6
14031	6	88174863	3.58088	3.67962	3.60865	3.62494	3.20519		4.82261	6
14032	6	88210451	3.62533	3.8796	3.72427	4.16918	3.24379		5.07815	6
14033	6	88242415	3.57377	3.39693	3.3888	3.66059			4.34954	5
14034	6	88307086	3.54557	3.40141	3.39166	3.6647			4.32021	5
14035	6	88421804	3.71499	3.70038	3.71677	3.63329	3.18117		5.03356	6
14036	6	88442145	4.36324	4.0562	3.8768	4.31861	3.52376		5.21543	6
14037	6	88486150	3.87021	3.72225	3.56027	4.07542	3.17848		4.94996	6
14038	6	88547858	3.855	4.0153	3.58999	4.48268	3.08496		5.23543	6
14039	6	88592295	4.30175	3.97978	3.84481	4.64124	3.2906		5.07053	6
14040	6	88656290	3.95753	4.1211	3.86208	4.69843	3.21118	2.68594	4.69624	7
14041	6	88743637	3.75342	3.517	3.64614	4.09518	2.88581		4.40425	6
14042	6	88822266	3.90981	3.70308	3.93412	4.45601	2.99113	2.64889	5.02481	7
14043	6	88858331	3.75503	3.59402	3.733	4.20991	2.9674		4.71564	6
14044	6	88891318	3.99323	4.01867	3.86094	4.55575	3.04395	2.66116	5.04373	7
14045	6	89001383	4.09161	3.9895	3.92253	4.61034	3.31202	2.85909	5.00774	7
14046	6	89075993	3.84785	3.51439	3.79443	4.20941	3.0911		5.27721	6
14047	6	89104201	4.02543	3.62684	4.51152	4.43382	3.16113		5.25199	6
14048	6	89133819	4.02979	3.63068	4.56783	4.43668	3.16413		5.2569	6
14049	6	89172293	4.04711	3.87301	4.24481	4.46051	3.66344	2.75798	5.43811	7
14050	6	89251522	4.09582	3.91666	4.17563	4.25028	3.45221	2.7397	5.0634	7
14051	6	89344775	4.04038	3.98269	4.17059	4.24119	3.47715	2.83329	5.0442	7
14052	6	89399736	3.9271	3.84017	4.20501	4.00624	3.37671	2.88371	4.68569	7
14053	6	89479553	4.02138	3.65929	4.18977	4.13973	3.39492	2.80342	4.98158	7
14054	6	89505004	4.46364	3.37622	4.07264	4.25809	3.31308	2.78233	4.53199	7
14055	6	89528071	4.32426	3.267	4.0294	4.17003	3.38356	2.82948	4.61068	7
14056	6	89550253	4.36368	3.39908	4.10933	4.40259	3.4654	2.81644	4.7448	7
14057	6	89572513	4.35126	3.39714	4.07688	4.39795	3.49786	2.81053	4.73088	7
14058	6	89772651	4.30466	3.49266	3.92687	4.23873	3.17662		4.65103	6
14059	6	89823313	4.10678	3.79982	3.98339	4.20287	3.4534	2.73655	5.11491	7
14060	6	89882766	3.91554	3.46259	3.57567	3.90664	3.06577		4.51485	6
14061	6	89912196	4.28025	3.89052	3.76195	4.08994	3.06958	2.73923	5.1004	7
14062	6	89933451	4.07027	3.79691	3.71167	4.0027	3.06747		4.70115	6
14063	6	89962889	4.27067	3.94126	3.80424	4.27477	3.30049		4.98013	6
14064	6	90006708	3.86554	3.67199	3.45522	4.00325	3.01062		4.26222	6
14065	6	90049755	3.89103	3.62758	3.43635	3.96541	3.01844		4.25522	6
14066	6	90075383	3.73075	3.79216	3.05669	4.11489	2.88839		4.23015	6
14067	6	90160155	4.02953	3.90043	3.37918	4.16047			4.12047	5
14068	6	90188972	3.99396	3.55232	3.51076	4.08202	3.13694		4.09303	6
14069	6	90217183	4.09003	3.60966	3.43607	3.66565			3.73706	5
14070	6	90325414	3.78211	3.35531	3.42252	3.64984	3.16794		3.87253	6
14071	6	90486780	3.70349	3.4879	3.42018	3.66202	3.12222		3.86888	6
14072	6	90495403	3.42971	3.02302	3.14527	3.30201			3.52894	5
14073	6	90594758	3.46118	3.03215	3.14954	3.31052			3.62913	5
14074	6	90642682	4.1088	3.11346	3.08202	3.46622			3.70299	5
14075	6	90665860	4.40766	3.74195	3.64178	3.97412	3.34354		4.54067	6
14076	6	90686870	4.12389	3.4322	3.41717	3.94319	3.31115		4.38038	6
14077	6	90730485	4.2501	3.62014	3.69129	4.12837	3.55973		4.50175	6
14078	6	90783153	4.49877	3.88865	3.69891	4.23735	3.35672		4.69714	6
14079	6	90876389	4.68294	3.93523	3.79557	4.20014	3.34688		4.30255	6
14080	6	90902316	4.77489	4.18329	4.08045	4.44388	3.71702	2.69987	4.87765	7
14081	6	90966250	4.692	4.23438	4.14689	4.60774	3.62319	2.80376	4.86635	7
14082	6	90989420	5.00782	4.25955	4.06849	4.64397	4.02646	2.8353	5.23589	7
14083	6	91023863	4.96472	4.05556	3.87247	4.53925	3.8016	2.76927	4.86193	7
14084	6	91056681	5.14416	4.14108	3.9331	4.71829	3.92045	2.78856	5.22182	7
14085	6	91066150	5.0685	4.02036	3.89389	4.57167	3.85489	2.78653	5.098	7
14086	6	91106000	4.71922	3.9586	4.01802	4.53634	3.94992	2.65637	4.60742	7
14087	6	91144565	4.52141	3.58675	3.70131	4.2271	3.9516		4.01426	6
14088	6	91187144	4.50991	3.4707	3.75721	4.25147	3.75406		4.19588	6
14089	6	91313177	4.60757	3.87569	4.08321	4.32234	3.66255		4.33333	6
14090	6	91411581	4.64171	4.04535	4.15528	4.38047	3.60431		4.33204	6
14091	6	91433227	4.47595	4.07927	4.12479	4.50577	3.58316		4.28682	6
14092	6	91480536	4.50202	4.14569	4.20486	4.61849	3.74305		4.4557	6
14093	6	91485845	4.68523	4.23962	4.23654	4.7181	3.69263		4.42691	6
14094	6	91518537	4.67495	4.14849	4.14619	4.59683	3.60775		4.23324	6
14095	6	91543840	4.67162	4.13431	4.14314	4.59344	3.60392		4.22698	6
14096	6	91578337	4.26413	4.16473	3.92929	4.47466	3.47854		4.12188	6
14097	6	91631355	4.21194	4.26403	4.11382	4.36903	3.10478	2.68883	4.00628	7
14098	6	91660390	3.96805	4.18355	4.12676	4.29164	3.15814		4.38489	6
14099	6	91684741	3.86647	4.20073	4.04077	3.97073	3.16292		4.54223	6
14100	6	91785150	4.09502	3.86551	3.64743	4.09907	3.36877	2.7512	4.48721	7
14101	6	91840239	3.76567	3.25751	3.6249	4.19495	3.32184	2.7248	4.40859	7
14102	6	91872204	3.65114	3.2234	3.52827	3.96827	3.10023		4.10261	6
14103	6	91906227	3.90698	3.4655	3.52852	4.23388	3.2284		4.2905	6
14104	6	91951608	3.64927	3.40728	3.48829	3.95701			3.79397	5
14105	6	91984771	3.62263	3.32264	3.49554	3.97984			3.77631	5
14106	6	91997279	4.06827	3.66033	3.50055	3.99353	3.02002		3.77642	6
14107	6	92153394	4.1142	3.66751	3.87237	4.11009	2.85961		3.95129	6
14108	6	92195532	4.17314	3.66536	3.90594	4.26116	3.18209		4.16778	6
14109	6	92217233	3.98703	3.70751	3.7168	4.47373	3.07893		4.04375	6
14110	6	92242383	3.9949	3.63784	3.66222	4.4027	3.38903		4.34126	6
14111	6	92279760	4.14861	3.84853	3.63661	4.50172	3.35682		4.42685	6
14112	6	92309468	3.93208	3.69086	3.63643	4.40018	3.35289		4.22643	6
14113	6	92363326	3.96877	3.73969	3.60689	4.35812	3.33364		4.17461	6
14114	6	92422088	4.11872	3.96897	3.68957	4.3743	3.45937		4.35379	6
14115	6	92465869	4.40281	3.94495	3.975	4.27377	3.38371		4.22551	6
14116	6	92497641	4.15881	3.89548	3.54874	3.95566	3.36474		3.79263	6
14117	6	92552055	4.34319	3.95766	3.79446	4.23584	3.27694		3.99587	6
14118	6	92578562	4.3456	3.96805	3.78875	4.23804	3.27954		3.99884	6
14119	6	92623916	4.33441	3.97257	3.7526	4.28362	3.37216		4.29116	6
14120	6	92690455	4.37739	3.97204	3.72245	4.25335	3.5061		4.19423	6
14121	6	92757120	4.01211	3.63206	3.48718	3.92671	3.38107		3.63188	6
14122	6	92830946	4.33498	3.93313	3.64928	4.24275	3.40051	2.71891	3.95025	7
14123	6	92855916	4.20812	3.93292	3.86275	4.16886	3.38178	2.66562	3.8269	7
14124	6	92922752	4.2781	3.92652	3.63898	4.24662	3.31274		3.90308	6
14125	6	92972074	4.34864	3.79227	3.66913	4.3515	3.20413		3.77772	6
14126	6	93039499	3.88496	3.49846	3.4906	3.99115	3.08563		3.40847	6
14127	6	93080797	3.87161	3.80426	3.73502	4.10766	3.0177		3.40794	6
14128	6	93108769	3.99066	3.73477	3.50756	4.1905			3.23862	5
14129	6	93137474	4.25899	3.70121	3.65487	4.12511	3.08932		3.55823	6
14130	6	93175994	4.27828	3.94807	3.66237	4.22511	3.08474		3.77369	6
14131	6	93243643	4.1597	3.74809	3.49127	4.25541	2.9697		3.52504	6
14132	6	93271051	4.01613	3.97435	3.63446	4.28227	3.07099		3.64322	6
14133	6	93297733	3.84352	4.0792	3.63136	4.17527	3.08449		3.70639	6
14134	6	93336330	4.11911	4.25572	3.51085	4.16507	3.13551	2.65759	3.86943	7
14135	6	93381472	3.38659	4.02507	3.133	4.1094	2.89155		3.52357	6
14136	6	93438613	3.35927	3.66396	3.00613	3.60354				4
14137	6	93486356	3.00069	3.78103	3.24604	3.97679	3.04523		3.28148	6
14138	6	93551941	3.02969	3.92953	3.17477	3.85014	3.01599			5
14139	6	93589032	3.16393	3.30363	2.94411	3.94684				4
14140	6	93611953	3.06	3.51795		3.8704	3.03007			4
14141	6	93646389	2.95406	3.05875		3.74608	2.96342			4
14142	6	93670062	2.83683	3.09817		3.55179	2.99053			4
14143	6	93737302	2.8777	3.43767		3.58906				3
14144	6	93747923	2.95751	3.39677		3.65781	2.89845			4
14145	6	93935328	2.88733	3.17998		3.56861	2.88255			4
14146	6	93961099		3.44324		3.70299				2
14147	6	94036712	2.51374	3.41961		3.8912				3
14148	6	94141326		3.42829	2.88132	3.94824				3
14149	6	94158559		3.53072		3.90287				2
14150	6	94189136		3.50382		3.9002				2
14151	6	94228599	2.88676	3.39257		3.72434				3
14152	6	94262697	2.7284	3.28354		3.52872				3
14153	6	94300826		2.70387		3.16588				2
14154	6	94334151		2.69678		3.18225				2
14155	6	94360125		2.69937		3.18588				2
14156	6	94399135		2.70905		3.19957				2
14157	6	94439594	2.55796	3.0048		3.32794				3
14158	6	94562464		3.2542		3.20347				2
14159	6	94589635	2.83919	3.70737		3.65349				3
14160	6	94627787	2.74631	3.50495		3.87483				3
14161	6	94668310	2.91054	3.84495		3.64478				3
14162	6	94691064	2.79523	3.76179		3.42999				3
14163	6	94712856	2.86279	3.91512		3.59997				3
14164	6	94737883	2.88208	3.87248		3.43968				3
14165	6	94744842		3.78269		3.33613				2
14166	6	94776926		3.37155		3.22139				2
14167	6	94817151	2.52047	3.45892		3.37397				3
14168	6	94864234	2.67574	3.5231		3.41548				3
14169	6	94890117	2.53955	3.30919		3.06601				3
14170	6	94916450	2.5825	3.26658		3.02334				3
14171	6	94948275	2.71666	3.63135		3.35917				3
14172	6	94985940		3.5568		2.92548				2
14173	6	95037527		3.32		2.85363				2
14174	6	95060260		3.37841		2.81417				2
14175	6	95080255		3.41393		2.92379				2
14176	6	95103588		2.81584		2.72067				2
14177	6	95137441		2.80688		2.84939				2
14178	6	95169963		2.79815		2.72491				2
14179	6	95200808		2.8975		2.70923				2
14180	6	95240012	2.81538	3.26042		3.12425				3
14181	6	95262964	2.66107	2.87697		2.92929				3
14182	6	95360863	2.95401	3.10961		3.02795				3
14183	6	95386878	3.01617	3.02335		2.93507				3
14184	6	95414597	2.8556	3.02355		3.15733				3
14185	6	95443904	2.98052	3.06293		3.16239				3
14186	6	95469835	2.89922	2.80364		3.15484				3
14187	6	95572055	3.13706	3.31788		3.41566	2.94081			4
14188	6	95597776	3.47178	3.45728		3.66515	3.10236			4
14189	6	95634253	3.48502	3.67671		3.83266	3.17662			4
14190	6	95670290	3.59514	3.59901		3.74137	3.09456			4
14191	6	95691580	3.51052	3.63174		3.5612	3.11312			4
14192	6	95716469	3.49143	3.62319		3.56609	3.22677			4
14193	6	95735241	3.28124	3.43194		3.218				3
14194	6	95756576	3.28124	3.43194		3.218				3
14195	6	95854352	3.01843	3.24388		3.19894				3
14196	6	95875932	2.58792	2.8717		2.82224				3
14197	6	95924980	2.64455	3.09275		2.89007				3
14198	6	95951343	2.61314	3.21788		3.01034				3
14199	6	95988438		2.93118						1
14200	6	96010472	2.76851	2.8517		2.72645				3
14202	6	96070409	2.68802							1
14207	6	96654485	2.71482			2.80961				2	96616022	97005219	PRDM8, FGF5, C6H4orf22
14208	6	96716649	2.56276							1
14209	6	96841919	2.62308			2.77613				2
14210	6	96877217				2.68558				1
14211	6	96919041				2.96089				1
14214	6	97141890				2.74724				1	97127634	97225082	C6H4orf22
14216	6	97208312				2.73272				1
14223	6	97538647	2.59262			2.77476				2	97506862	98559576	BMP3, PRKG2, RASGEF1B
14224	6	97583093	2.79876			2.8794				2
14225	6	97608564	2.76264			3.14401				2
14226	6	97637251	2.65904	2.53701		3.14657				3
14227	6	97666752				2.96116				1
14229	6	97781688				2.75804				1
14230	6	97804578		2.55872		2.7889				2
14232	6	97874422		2.52108		2.8871				2
14233	6	97937238	2.52408	2.84244		3.46503				3
14234	6	97952413	2.57367	2.82431		3.72132				3
14235	6	97970607	2.69402	2.81099		3.92833	2.97364			4
14236	6	97991558	2.89634	3.08088		4.10532				3
14237	6	98011766	2.95832	2.90533		4.12686	3.00763			4
14238	6	98033602	2.8979	2.8214		4.14982	3.02824			4
14239	6	98054956	3.39931	2.84547		3.7525	2.89403			4
14240	6	98099748	3.05138			3.06471				2
14241	6	98198721	3.01422			3.29796				2
14242	6	98200081	3.01422			3.5587				2
14243	6	98230507	3.13901	2.59145		3.44954				3
14244	6	98294826	2.98501	2.57122		3.01158				3
14245	6	98344051				2.93374				1
14246	6	98363600	2.80341			3.49268				2
14247	6	98437170				3.0257				1
14248	6	98542781				3.00279				1
18787	8	101231366							3.13588	1	101199625	101356368	\
18788	8	101251865							3.02554	1
18789	8	101272702							2.94232	1
18791	8	101339903							2.84955	1
18806	8	102123125							2.80577	1	102113626	102349737	LPAR1
18807	8	102150739							2.84799	1
18808	8	102179525							3.03263	1
18809	8	102220207							2.95872	1
18810	8	102270686							2.77165	1
18811	8	102337690							2.75287	1
22953	11	740136		2.72339						1	720128	786889	\
22954	11	776127		2.90616						1
22962	11	1075204		2.62353						1	1060547	1113526	\
22963	11	1095830		2.58369						1
22968	11	1253725		2.54468						1	1234291	1428974	\
22969	11	1284066		2.89286						1
22970	11	1310834		2.66249				3.09752		2
22971	11	1341760		2.78459				3.20661		2
22972	11	1362124		2.84815				3.4382		2
22973	11	1386226		2.76817				3.05641		2
22974	11	1417721		2.63812				2.89022		2
22991	11	1998240						2.88628		1	1980657	2211653	KCNIP3, FAHD2A, GPAT2
22992	11	2072805						3.08451		1
22993	11	2108830						3.40013		1
22994	11	2140304						2.89735		1
22995	11	2195687						2.94762		1
22998	11	2288532						3.09596		1	2274328	2391208	STARD7, TMEM127, CIAO1, SNRNP200
22999	11	2327073						2.96355		1
23000	11	2350093						2.93666		1
23001	11	2371345						3.10422		1
23033	11	3518439						2.90005		1	3498023	3684285	CNGA3
23035	11	3579324						2.89998		1
23036	11	3618078						2.89178		1
23037	11	3654963						2.91685		1
23609	11	28108669		2.55456						1	28095670	28270614	PRKCE
23610	11	28183453		2.55648						1
23611	11	28207767		2.62741						1
23612	11	28255163		2.58253						1
23704	11	31734782		2.5684						1	31653160	31828400	\
23705	11	31815858		2.63295						1
23773	11	35288276		2.89106						1	35270233	36351955	ASB3, CHAC2
23774	11	35342626		2.89402						1
23775	11	35473575		2.61401						1
23776	11	35493503		3.06328						1
23777	11	35529749		3.12764						1
23778	11	35598979		2.96778						1
23779	11	35684228		3.1267						1
23780	11	35715323		3.17624						1
23781	11	35782717		3.07672						1
23782	11	35853623		2.85157						1
23783	11	35897464		3.13508						1
23784	11	35951082		3.03748						1
23785	11	35988982		3.34788						1
23786	11	36028575		3.16466						1
23787	11	36067752		3.1215						1
23788	11	36088191		2.57399						1
23789	11	36247317		2.54071						1
23790	11	36332869		2.60586						1
23794	11	36808946		2.81736						1	36761209	37187976	ACYP2, C11H2orf73, SPTBN1, MIR2296
23795	11	36869041		2.81055						1
23796	11	36893723		2.74766						1
23797	11	36931716		2.72565						1
23798	11	36953495		2.74815						1
23799	11	36983331		2.81487						1
23800	11	37016893		2.80547						1
23801	11	37110008		2.98679						1
23802	11	37135843		2.61383						1
23803	11	37169269		2.71196						1
23813	11	37783495		2.59115						1	37758483	37915462	CLHC1, RPS27A, MTIF2, PRORSD1, CCDC88A
23814	11	37876375		2.57279						1
24247	11	64742252				3.00404				1	64683807	65671413	MEIS1
24248	11	64844989				3.04053	2.90791			2
24249	11	64906730				3.0766	2.94039			2
24250	11	65066890					3.08274			1
24251	11	65133710					2.95788			1
24252	11	65246700					3.01619			1
24253	11	65290109					3.14943			1
24254	11	65315609					3.32139			1
24255	11	65353177					3.05805			1
24256	11	65386179					3.27291			1
24257	11	65493222	3.12818				3.27857			2
24258	11	65565844					3.03568			1
24259	11	65656294					3.01532			1
24262	11	65975590					2.9175			1	65950461	68325688	C1D, WDR92, PNO1, PPP3R1, CNRIP1, PLEK, FBXO48, APLF, PROKR1, ARHGAP25, BMP10, GKN1, ANTXR1, GFPT1, NFU1, ANXA4, GMCL1, SNRNP27, MXD1
24263	11	66002572					3.33532			1
24264	11	66073158					3.29475			1
24265	11	66118270	3.14633				3.3163			2
24266	11	66153626					2.98997			1
24267	11	66218925					2.97413			1
24268	11	66341589					2.91236			1
24269	11	66450428	3.19878							1
24271	11	66533595	3.66994							1
24272	11	66554571	3.4873							1
24273	11	66575466	3.53362							1
24274	11	66789317	3.44495					2.86168		2
24275	11	66864873	3.51722					3.03119		2
24276	11	66946746	3.60918					2.90146		2
24277	11	66974370	3.85629		3.03638		2.83745	3.07389		4
24278	11	67016791	3.98118			2.97453		2.97627		3
24279	11	67059602	3.91848					3.18807		2
24280	11	67108521	3.38892							1
24281	11	67185874	3.70837					3.11947		2
24282	11	67257038	3.66228					3.13544		2
24283	11	67319888	3.96984					3.16094		2
24284	11	67347867	3.81914							1
24285	11	67383421	3.89781					2.85459		2
24286	11	67421419	3.68921							1
24287	11	67445963	4.00829					2.95246		2
24288	11	67498111	4.00959				2.87691			2
24289	11	67525323	4.02527				3.0439			2
24290	11	67559090	4.07845				3.09921			2
24291	11	67592479	3.85422				3.01584			2
24292	11	67626052	3.2936				3.03019			2
24293	11	67678534	3.50423				2.93349			2
24294	11	67725058	3.45067				2.86036			2
24295	11	67750746	3.45067				2.86036			2
24296	11	67803326	3.56818					2.98389		2
24297	11	67830333	3.5665					2.98428		2
24298	11	67862943	3.35872					3.07911		2
24299	11	67892519	3.6575		3.10491		2.96461	3.12797		4
24300	11	67944693	3.26969					3.007		2
24301	11	68036682	3.1712							1
24302	11	68085486	3.6259		2.98837	3.01955	2.92807			4
24303	11	68120700	3.60225				2.92473			2
24304	11	68277183	3.38028							1
24305	11	68298497	3.13093							1
24311	11	68662418	3.18665				2.88886			2	68638691	68707639	EHD3, CAPN14
24312	11	68687376					2.84123			1
24316	11	68860065	3.14256							1	68840437	68955249	GALNT14
24317	11	68938216	3.32019							1
24321	11	69103108					2.86271			1	69071517	69255697	CAPN13
24322	11	69155670					2.86412			1
24323	11	69190084					2.96372			1
24324	11	69216078					2.96038			1
24325	11	69240871					2.98559			1
24698	11	89627301		2.61992				2.89664		2	89608187	89668343	\
24699	11	89655918						3.02905		1
24705	11	89973106		2.5759						1	89953214	90377052	RSAD2
24707	11	90100118		2.93485						1
24708	11	90131383		2.86235				2.88144		2
24709	11	90175621		2.84341						1
24710	11	90215622		2.8205						1
24711	11	90280832		2.63366				3.06753		2
24712	11	90343975						3.1439		1
24713	11	90365254						3.09547		1
24721	11	90876399						2.98445		1	90846434	90990184	\
24722	11	90911719						2.85517		1
24731	11	91459488		2.83817						1	91449201	91659676	\
24732	11	91501099		2.79889						1
24733	11	91525186		2.74925				2.86406		2
24735	11	91578841		2.64161						1
24737	11	91639283		2.6459						1
25869	12	50125707	2.78848				2.68419			2	50083111	50380755	\
25870	12	50155758	2.7688				2.67432			2
25871	12	50220147	2.77679							1
25872	12	50266455	2.79905							1
25874	12	50320265	2.7885							1
25875	12	50324576	2.74379							1
25876	12	50376022	2.71879							1
25886	12	50808182					2.60352			1	50780946	51231544	TBC1D4, COMMD6, UCHL3
25887	12	50838618	2.78575				2.61007			2
25888	12	50865733	2.79224				2.66007			2
25889	12	50889752					2.60908			1
25890	12	50918873					2.61131			1
25891	12	50951910	2.72616							1
25892	12	50970937					2.67942			1
25893	12	50997608	2.8402				2.60426			2
25894	12	51027028	2.77801				2.695			2
25895	12	51067836	2.85752							1
25896	12	51105985	2.89496				2.59768			2
25897	12	51128057	3.0797							1
25898	12	51165056	2.89883				2.66408			2
25899	12	51218435	2.80273							1
25934	12	52573538				3.09808				1	52560177	52629738	MYCBP2
25935	12	52598114				3.02631				1
25936	12	52618243				2.94481				1
26007	12	55389189	2.91077			3.30731				2	55361360	55683625	\
26008	12	55410460	3.01562			3.18538				2
26009	12	55438943	2.86848			2.93544				2
26010	12	55525519	2.87629							1
26012	12	55583608	2.77041			3.15071				2
26013	12	55627174	2.75257			3.14512				2
26014	12	55654241	2.73582			3.06736				2
26015	12	55674695				2.96026				1
26023	12	55982934	2.77399							1	55970174	56674088	\
26024	12	56005485	2.71157					2.34961		2
26025	12	56055676						2.32438		1
26027	12	56173146						2.3092		1
26028	12	56289541		2.34673				2.56948		2
26029	12	56326750						2.37952		1
26030	12	56367819		2.53902		3.02228		2.68829		3
26031	12	56380581		2.57865		2.91237				2
26032	12	56418392		2.41177						1
26034	12	56553579				2.93891				1
26036	12	56623014				3.03089				1
26037	12	56653121				2.95189				1
26059	12	57661486		2.3684						1	57576187	57786756	\
26060	12	57684714		2.53505						1
26061	12	57707362		2.51373						1
26062	12	57747455		2.40521						1
26063	12	57769768		2.46632						1
26081	12	58755730		2.34962						1	58744449	59108974	\
26082	12	58777127		2.33719						1
26084	12	58889102	2.76976							1
26085	12	58971260	2.85983	2.35943						2
26087	12	59073255		2.4759						1
26091	12	59218880		2.43295						1	59202162	59275434	\
26092	12	59239590		2.46586						1
26093	12	59264327		2.54061						1
26148	12	62450584						2.79325		1	62435077	62917784	\
26149	12	62486744						2.68484		1
26150	12	62517886						3.09363		1
26151	12	62550434						3.46413	2.7778	2
26152	12	62585226						3.11621		1
26153	12	62615139						3.06074		1
26154	12	62648430						3.57384		1
26155	12	62687453						3.63953		1
26156	12	62728009						3.41989		1
26157	12	62774302						2.89302		1
26158	12	62813820						2.93086		1
26159	12	62845006						2.5729		1
26258	12	67951346		2.76138					3.05433	2	67894411	68272478	GPC6
26259	12	67966997		2.90182					3.86187	2
26260	12	67990785							2.82103	1
26262	12	68085835							3.02396	1
26264	12	68202500							2.89199	1
26265	12	68227222							2.91783	1
26266	12	68249566							2.77974	1
26336	12	77347204					2.6337			1	77331571	77978571	HS6ST3
26337	12	77379757				3.3633	2.69169			2
26338	12	77388557				3.82652	2.96443			2
26339	12	77447074				3.9706	3.00973			2
26340	12	77477113				3.91538	3.14753			2
26341	12	77500623		2.36782		4.40259	3.12138			3
26342	12	77524541		2.35609		4.01774	2.97141			3
26343	12	77611452				3.72429	2.63949			2
26344	12	77695384				3.45473				1
26345	12	77725016				3.39416				1
26346	12	77746796				3.30699				1
26347	12	77816640				3.18887				1
26348	12	77964481				2.98046				1
26358	12	78367374		2.38796						1	78347415	78493630	MBNL2
26360	12	78479265		2.53965						1
26472	12	84882391		2.36008						1	84861653	85290644	\
26474	12	85040905		2.4217						1
26475	12	85063382		2.53544						1
26476	12	85097647		2.57205						1
26477	12	85134208		2.43823						1
26478	12	85172060		2.41371						1
26479	12	85206411		2.43597						1
26480	12	85272488		2.49877						1
26508	12	86501602		2.37833						1	86463929	86548088	\
26509	12	86535900		2.46133						1
26514	12	86725371		2.58299						1	86704818	87036333	MIR2301, FAM155A
26515	12	86772298		2.65443						1
26516	12	86830079		2.47352						1
26518	12	86935120		2.43412						1
26519	12	86938949		2.44334						1
26520	12	86961976		2.41805						1
26524	12	87226140		2.45609						1	87209682	87965869	FAM155A, LIG4, ABHD13, TNFSF13B
26525	12	87254702		2.67069						1
26526	12	87266494		2.77842						1
26527	12	87293129		2.80508						1
26528	12	87319015		2.68898						1
26529	12	87341395		2.91115						1
26530	12	87373604		2.50833						1
26531	12	87400412		2.79443						1
26532	12	87433191		2.77263						1
26533	12	87468430		2.71214						1
26534	12	87503547		2.63549						1
26535	12	87579030		2.48546						1
26536	12	87672871		2.75926		3.04805	2.93044			3
26537	12	87694731		2.36876			3.15075			2
26538	12	87717675		2.53516			2.67301			2
26539	12	87824321	2.74665				3.01156			2
26540	12	87855136	2.80198	2.39357			3.16136			3
26541	12	87891233					2.74347			1
26542	12	87954568					2.71699			1
26546	12	88162862		2.54387						1	88146713	89448476	COL4A1, RAB20, CARS2, ANKRD10, ING1
26547	12	88204550		2.46666						1
26548	12	88245784		3.10018						1
26549	12	88319342		3.73846						1
26550	12	88347846		3.861						1
26551	12	88373671		3.57287						1
26552	12	88394447		2.96286						1
26553	12	88434154		2.88533						1
26554	12	88586618		3.31746			2.74139			2
26555	12	88638167		3.4555			2.69535			2
26556	12	88677992		3.0694			2.72837			2
26557	12	88703946		3.03203						1
26558	12	88731306		2.90321						1
26559	12	88759054		3.16704						1
26560	12	88810078		2.73581						1
26561	12	88834796		2.70073						1
26562	12	88862272		3.28566			2.65856			2
26563	12	88894609		3.22365						1
26564	12	88935274		2.89374			2.63785			2
26565	12	89006700		3.30372			2.69441			2
26566	12	89095085		2.73688						1
26567	12	89117682		3.03727			2.7618			2
26568	12	89154911		3.11693			2.90279			2
26569	12	89207011		2.64249						1
26570	12	89256023		2.81614			2.77966			2
26571	12	89304609		3.25882						1
26572	12	89364618		3.16614						1
26573	12	89377897		2.72494						1
26574	12	89404996		2.88427						1
26578	12	89584635		2.56916						1	89567917	90262147	TEX29, SPACA7, TUBGCP3
26579	12	89621011		2.95064						1
26580	12	89655152		2.66069						1
26581	12	89781241		2.68517						1
26582	12	89844449		2.5496						1
26583	12	90015695		2.50678						1
26585	12	90077862		2.4662						1
26586	12	90101327		2.38542						1
26588	12	90156582		2.46288						1
26589	12	90179467		2.34511						1
26590	12	90243573		2.40036						1
26593	12	90483656		2.57387						1	90466500	91163125	F7, F10, PCID2, LAMP1, GRTP1, MIR2302, ADPRHL1, TMCO3, TFDP1, ATP4B, GRK1, MGC134473, RASA3, CDC16, MIR2303, CHAMP1
26595	12	90569614		2.4387						1
26597	12	90621015		2.55281						1
26599	12	90704572		2.34052						1
26601	12	90778028		2.67951			2.70294			2
26602	12	90805949		2.68861			2.68028			2
26603	12	90826206		2.59283			2.75032			2
26604	12	90858277		2.39142						1
26605	12	90888686		2.48606		2.95408	2.71875			3
26606	12	90936162		2.97473		3.0141				2
26607	12	90957287		2.82388		2.9962				2
26608	12	90983897		2.5687						1
26609	12	91017026		2.69009		3.1835				2
26610	12	91057879		3.02318		3.1791	2.88161			3
26611	12	91091598		2.97141		3.31934	2.83144			3
27051	13	25057651						2.60267		1	25025404	25310734	\
27052	13	25101088						2.72711		1
27053	13	25138665						2.8793		1
27054	13	25212012						2.56652		1
27055	13	25254394						2.54102		1
27056	13	25298145						2.67938		1
27064	13	25652793						2.57477		1	25642067	25695928	\
27065	13	25681327						2.88904		1
27251	13	36008671		3.05501						1	35991716	36778687	BAMBI, MPP7
27252	13	36043347		3.06549						1
27253	13	36079542		2.9093						1
27254	13	36117082		3.35231						1
27255	13	36143388		3.03693						1
27256	13	36197476		3.59566						1
27257	13	36224197		3.70206						1
27258	13	36289664		3.51354						1
27259	13	36405903		3.26866						1
27260	13	36480046		3.31963						1
27261	13	36530872		3.32781						1
27262	13	36576754		3.32769						1
27263	13	36623846		2.92977						1
27264	13	36648107		3.10573						1
27265	13	36672545		2.88572						1
27266	13	36730055		2.87076						1
27277	13	37498503		3.13804						1	37464058	37784206	\
27278	13	37571088		3.37208						1
27279	13	37602219		2.97748						1
27280	13	37675851		3.09277						1
27281	13	37725131		3.3428						1
27282	13	37757395	2.98675	3.3018						2
27321	13	39513558		2.87055						1	39466741	39557328	\
27322	13	39545522		2.91425						1
27401	13	42892971	3.13013							1	42855230	43343654	SYNDIG1, APMAP, ENTPD6, ACSS1, VSX1, PYGB, ABHD12, ANKRD16, GDI2
27402	13	42927726	3.33317	2.98533				2.61164		3
27403	13	42966892	3.24811	2.97344				2.66786		3
27404	13	42984032	3.08529	2.98517				2.62269		3
27405	13	43009513	3.00731	2.96739				2.63155		3
27406	13	43033627	3.03291	2.93575						2
27407	13	43054682	3.03291	2.93575						2
27408	13	43113693	3.08427	2.86572				2.54109		3
27409	13	43152577	3.31194	2.96997				2.57601		3
27411	13	43319313	2.97878							1
27436	13	44876436						2.90775		1	44862019	46708007	KLF6, PFKP, ADARB2, WDR37, IDI1, GTPBP4
27437	13	44912266						2.83588		1
27438	13	45022063						2.93409		1
27439	13	45032736						2.70998		1
27440	13	45075195						2.88962		1
27441	13	45112117	3.02139					2.91015		2
27442	13	45158832	3.30308					2.89621		2
27443	13	45192844	3.32152					3.01762		2
27444	13	45234264	3.34442					2.82815		2
27445	13	45276113	3.38248					3.14172		2
27446	13	45325633	3.48886					3.21955		2
27447	13	45346133	3.24928					3.12851		2
27448	13	45381514						2.9746		1
27449	13	45404283	3.39012					3.02019		2
27450	13	45425348	3.677			2.52771		3.06697		3
27451	13	45454317	3.5505					3.05568		2
27452	13	45475151	3.83747			2.53155		3.09855		3
27453	13	45510831	3.73662			2.55583		2.93595		3
27454	13	45554661	3.5573					3.06551		2
27455	13	45582166	3.66716			2.62933		2.96173		3
27456	13	45611537	3.46536			2.59018		3.00261		3
27457	13	45694404	3.37739					2.84449		2
27458	13	45801942	3.41613					2.71433		2
27459	13	45845581	3.11271							1
27460	13	45889425	3.25414			2.52479		2.58432		3
27461	13	45925987	3.21028			2.58187		2.66071		3
27463	13	46001887	2.96637							1
27464	13	46038764	3.12034			2.57795		2.70711		3
27465	13	46079192						2.61575		1
27466	13	46150079	3.29641					2.55336		2
27467	13	46181219	3.38661			2.59479		2.57338		3
27468	13	46203780	3.4389			2.66577		2.61789		3
27469	13	46239050	3.36119			2.6021				2
27470	13	46280482	3.42548			2.68847				2
27471	13	46315926	3.42693			2.68179				2
27472	13	46353847	3.45461			2.68863				2
27473	13	46393168	3.43304			2.78249				2
27474	13	46433697	3.32313			2.65661				2
27475	13	46472930	3.26068			2.59233				2
27476	13	46510476	3.02736							1
27477	13	46543726	3.14773							1
27478	13	46577054	3.165							1
27480	13	46638190	2.97226							1
27481	13	46692521	2.95845					2.61609		2
27492	13	47101933				2.57011				1	47084686	47829187	DIP2C, ZMYND11, PRNP, PRND, RASSF2, SLC23A2, TMEM230, PCNA, CDS2
27494	13	47211871				2.70584				1
27495	13	47256972				2.54781				1
27496	13	47289669				2.67218				1
27497	13	47368346				2.607				1
27498	13	47397987				2.7006				1
27499	13	47415727				2.79772				1
27500	13	47450332				2.75987				1
27501	13	47485051				2.63831		2.55751		2
27502	13	47515126				2.74348				1
27503	13	47546608				2.87246		2.63448		2
27504	13	47576311				2.7551				1
27505	13	47583553				2.93054				1
27506	13	47680091				2.64119				1
27507	13	47728879				2.61794				1
27508	13	47778392				2.69347				1
27511	13	47990990				2.72923				1	47953304	48373919	C13H20orf196
27512	13	48091318				2.62588				1
27513	13	48179394				2.58926				1
27514	13	48233706				2.75855				1
27515	13	48305310				2.72872				1
27516	13	48318066				2.71739				1
27558	13	51254301				2.5039				1	51233178	51971076	ADRA1D, SMOX, RNF24, MIR103-2, MAVS, AP5S1, CDC25B, SPEF1, C13H20orf27, HSPA12B
27559	13	51301669				2.51788				1
27560	13	51415790				2.70788				1
27561	13	51513229				2.67705				1
27562	13	51621880				2.63764				1
27563	13	51647814				2.54246				1
27564	13	51732402	3.09495			2.68852				2
27565	13	51753146	3.18146			2.72639				2
27566	13	51852671	3.1671			2.72436				2
27568	13	51901646	3.0198			2.59016				2
27569	13	51953691	3.03818							1
27573	13	52098338	3.0634							1	52082050	52226721	ATRN
27575	13	52211663	2.96992							1
27589	13	53003864	3.18481					2.67874		2	52993072	53702349	TMC2, SNRPB, TGM3, STK35, PDYN, SIRPA
27590	13	53045127	3.00391							1
27591	13	53091922	3.36285					2.63626		2
27592	13	53121791	3.47559					2.58183		2
27593	13	53167293	3.51194			2.59032				2
27594	13	53205470	3.66498			2.85244				2
27595	13	53245417	3.71291			2.9615				2
27596	13	53266833	3.457			2.96786		2.5989		3
27597	13	53306364	3.46786			2.79231				2
27598	13	53347036	3.51947			2.8379				2
27599	13	53401870	3.06966			2.90731		2.62204		3
27600	13	53435281	3.00659			3.1127		2.64885		3
27601	13	53489269				2.80015				1
27602	13	53550674				2.57556				1
27603	13	53618441				2.55146				1
27604	13	53618942				2.55146				1
27605	13	53657996				2.56905				1
27606	13	53684993				2.56918				1
29234	14	47996787		2.44752						1	47980263	48037452	SAMD12
29235	14	48021988		2.48463						1
29279	14	50363994		2.27611						1	50343877	50450966	\
29280	14	50416742		2.22641						1
29341	14	53654349					2.57116			1	53593290	53700669	\
29342	14	53683729					2.67385			1
29367	14	55173462		2.20169						1	55157702	57897367	KCNV1, SYBU, EBAG9, ENY2, NUDCD1, TRHR
29369	14	55354229		2.2026						1
29370	14	55393184					2.52188			1
29371	14	55422320					2.59402			1
29372	14	55450528		2.39549			2.64993			2
29373	14	55491643		2.4189			2.65403			2
29374	14	55516881		2.41246			2.65688			2
29375	14	55554111		2.33177			2.6074			2
29376	14	55720233		2.3192			2.60347			2
29377	14	55765964		2.35075			2.75103			2
29378	14	55786309		2.43586			2.89526			2
29379	14	55811575	2.73777	2.52168			2.96975			3
29380	14	55834821		2.2792		2.62509	2.94279			3
29381	14	55855832		2.30819			2.97072			2
29382	14	55910671				2.74989	2.7992			2
29383	14	55954337	2.71855				2.54021			2
29384	14	56031029				2.64193	2.81269			2
29385	14	56053388				2.66508	2.81961			2
29386	14	56075435					2.60891			1
29387	14	56156340				2.63518	2.7732			2
29388	14	56180308		2.2498		2.78969	2.94405			3
29389	14	56203511	2.77594	2.26467		2.68089	3.00449			4
29390	14	56224870		2.44717			2.66012			2
29391	14	56301087	2.74447	2.38918		2.64201	2.66811			4
29392	14	56347190				2.68725	2.70292			2
29393	14	56379138	2.75078	2.44163		2.79645	2.88327			4
29394	14	56409644		2.28114		2.68452	2.63758			3
29395	14	56433241	2.75644	2.38209		2.74999	2.90128			4
29396	14	56458130		2.23377			2.66178			2
29397	14	56498711					2.5057			1
29398	14	56529013					2.53034			1
29399	14	56559431	2.7089				2.69161			2
29400	14	56606239	2.75999	2.24382		2.62313	2.76853			4
29401	14	56645668					2.7397			1
29402	14	56668991					3.00691			1
29403	14	56715621	2.90875				3.10107			2
29404	14	56761589	3.01747			2.67832	3.1884			3
29405	14	56839528	3.08581	2.43856		2.70192	3.25168			4
29406	14	56860568	3.15749	2.47064		2.79414	3.33178			4
29407	14	56918255	2.91685	2.30978			3.08063			3
29408	14	56941551	2.89777	2.55244			3.02935			3
29409	14	56968450	3.25307	2.68595		2.7577	3.24324			4
29410	14	57002027	3.03912	2.65997			3.297	2.97629		4
29411	14	57052007	2.96971	2.5693		2.70799	3.23221	3.25905		5
29412	14	57082692	2.82171	2.30816		2.62975	3.23362	3.26457		5
29413	14	57145781					3.11146	3.24295		2
29414	14	57178588					3.09761	3.19698		2
29415	14	57214188					3.30029	3.2904		2
29416	14	57234606					3.17717	3.19771		2
29417	14	57267677					3.43868	3.30787		2
29418	14	57289041					3.53843	3.23556		2
29419	14	57340508					3.44294	3.19689		2
29420	14	57367330					3.34871	2.91713		2
29421	14	57418340					3.42396	2.91596		2
29422	14	57438757					3.30017	2.82984		2
29423	14	57469150		2.20844			3.0816	3.03209		3
29424	14	57489773					3.17415	3.06645		2
29425	14	57510609		2.24405			3.29322	3.1485		3
29426	14	57541911		2.5084			3.41194	3.04038		3
29427	14	57584280		2.26431			3.3208	2.86624		3
29428	14	57607935		2.26431			3.30628	2.84828		3
29429	14	57631331		2.41897			3.18196			2
29430	14	57672324					3.13595	2.66699		2
29431	14	57728143					3.12833			1
29432	14	57785040					2.80017			1
29433	14	57836412					2.74839			1
29434	14	57874703					2.54887			1
29440	14	58342794					2.65898			1	58302801	58714275	EIF3E, RSPO2
29441	14	58377209					2.76989			1
29442	14	58408381					2.82429			1
29443	14	58444194					2.64015			1
29444	14	58491253					2.90642	2.68782		2
29445	14	58547750					2.63657	2.79864		2
29446	14	58589050					2.52158	2.75203		2
29447	14	58687826						2.62401		1
29451	14	58967114						2.69465		1	58945874	61256707	ANGPT1, ABRA, OXR1
29452	14	58994475						2.59646		1
29454	14	59049305						2.77327		1
29455	14	59077923						2.8053		1
29456	14	59112331						2.61112		1
29458	14	59225067						2.63108		1
29459	14	59280392					2.972	2.72366		2
29460	14	59308078					2.89972	2.65917		2
29461	14	59355486					3.01846	2.72424		2
29462	14	59398170					2.87933	2.65497		2
29463	14	59458267					3.12959	2.93266		2
29464	14	59502755					3.03014	2.60742		2
29465	14	59539237					3.29168	3.06691		2
29466	14	59577845					3.33141	2.99907		2
29467	14	59611567					3.27513	3.00027		2
29468	14	59641762					3.16477	3.05224		2
29469	14	59709849		2.37756		2.79674	3.21153	3.38608		4
29470	14	59732398		2.32371		2.78167	3.19946	3.37902		4
29471	14	59770268		2.31791			2.90407	3.20636		3
29472	14	59814118		2.26722			2.53442	2.94049		3
29473	14	59884595		2.35879			2.53642	2.83528		3
29474	14	59929251					2.50176	2.66431		2
29475	14	59967665					2.65779	2.61521		2
29476	14	60014440						2.63125		1
29477	14	60126156						2.58522		1
29478	14	60181171		2.19969			2.60879	2.85665		3
29479	14	60240153					2.62623	2.88504		2
29480	14	60269059				2.69641	2.58306	3.17191		3
29481	14	60333729						3.07093		1
29482	14	60370199						3.08493		1
29483	14	60402699						3.00154		1
29484	14	60570338						2.71919		1
29485	14	60595238				2.95575	2.62375	3.46226		3
29486	14	60609481					2.70873	3.18494		2
29487	14	60682230	2.80411				2.77362	3.40741		3
29488	14	60743292					2.88896	2.88405		2
29489	14	60826131	2.82517	2.24648		2.76318	2.51344	3.28622		5
29490	14	60858220	2.73421				2.52784	3.05464		3
29491	14	60893281	2.87001			2.75108	2.77434	3.64391		4
29492	14	60992958	2.79637	2.22678			2.77323	3.42216		4
29493	14	61034113		2.24604			2.79223	3.06213		3
29494	14	61068246				2.75577	2.55258			2
29496	14	61136853		2.30518			2.50436			2
29497	14	61175089		2.31585			2.7026			2
29498	14	61213865				2.97464				1
29502	14	61394781				2.84481				1	61369572	61521161	\
29503	14	61449078				2.65205				1
29504	14	61506966					2.61012			1
29507	14	61886828				2.86743	2.70079			2	61867645	63245071	LRP12, DPYS, RIMS2
29508	14	61924770				2.95588	2.77038			2
29509	14	61965465				2.70918				1
29510	14	62025584				2.69795	2.59605			2
29511	14	62081472					2.6671	2.61211		2
29512	14	62114406	2.89821			2.64665	2.63167			3
29513	14	62166389	3.16541	2.28601		2.6444		2.79226		4
29514	14	62216852	3.07929	2.24408				2.77479		3
29515	14	62286878	2.96722	2.25532				2.7285		3
29516	14	62321772	2.77417					2.99203		2
29517	14	62361079	3.17255					2.77406		2
29518	14	62420816	3.05228			2.64146				2
29519	14	62478242	3.25113			2.84838		2.64684		3
29520	14	62508173	3.26387			2.93162	2.68845	2.83725		4
29521	14	62549674	3.13044			2.94948	2.50921	2.81074		4
29522	14	62601499	3.08744							1
29523	14	62650972	3.26426			2.73365		2.65191		3
29524	14	62676800	2.85913							1
29525	14	62698714	3.25569							1
29526	14	62751254	3.17422							1
29527	14	62794502	3.31682					2.58492		2
29528	14	62830899	3.35634			2.71048				2
29529	14	62887920	3.27743							1
29530	14	62960995	3.29887							1
29531	14	63004255	3.08098							1
29532	14	63056074	2.94305							1
29533	14	63155852	3.06101							1
29534	14	63192356	2.83423							1
29535	14	63213438	2.80473							1
29538	14	63412220	2.78606							1	63382787	64021349	BAALC, ATP6V1C1, AZIN1, KLF10
29539	14	63431800	2.80814							1
29541	14	63510240	3.07643					2.6302		2
29542	14	63559721	2.91046							1
29543	14	63587920	2.82299							1
29544	14	63695912		2.26608						1
29545	14	63725761		2.41359						1
29546	14	63777156		2.48574				2.66245		2
29547	14	63827753		2.50893				2.65774		2
29548	14	63869311		2.47408				2.63386		2
29549	14	63917588	2.76887	2.53597				2.74008		3
29550	14	63946731		2.61842						1
29552	14	64005605		2.38221						1
29622	14	68578968		2.59493						1	68564464	68702932	MATN2, LAPTM4B
29623	14	68599010		2.80993						1
29624	14	68642901		2.58558						1
29625	14	68683259		2.53299						1
29628	14	68817604		2.29283						1	68788852	68995465	MTDH
29629	14	68858195		2.30052						1
29631	14	68962221		2.34112						1
29835	14	80893135		2.25278						1	80878005	81020179	\
29837	14	81002892		2.20957						1
31756	16	19313882					2.66492			1	19273070	19358590	\
31757	16	19340691					2.43551			1
31761	16	19483245							2.55855	1	19460680	22961352	KCTD3, USH2A, GPATCH2, RRP15, TGFB2
31762	16	19516867							2.59165	1
31764	16	19712926							2.62423	1
31765	16	19828569							2.86636	1
31766	16	19882683					2.50998		2.63729	2
31767	16	20056325					2.70744		2.98868	2
31768	16	20077937					2.6097		2.98169	2
31769	16	20099741					2.68998		3.05997	2
31770	16	20122425					2.71853		3.05457	2
31771	16	20182187							2.48986	1
31772	16	20232360							2.64359	1
31773	16	20254692					2.36854		2.71508	2
31774	16	20358990					2.63142		3.20742	2
31775	16	20449555		3.10891			2.41886		3.41765	3
31776	16	20472340		3.54121					3.50082	2
31777	16	20521527		3.37367					3.09721	2
31778	16	20663521	2.98044	3.78592			2.80524		3.40206	4
31779	16	20704034	3.13501	3.92551		2.94142	2.67157		3.89086	5
31780	16	20731806	3.10144	3.99659		2.93271	2.80323		4.1116	5
31781	16	20775986		3.61742		2.94174	2.97661		3.72	4
31782	16	20816100		3.12605			3.16138		3.14863	3
31783	16	20868185		3.44848			2.89697		3.06122	3
31784	16	20908000		3.40719			2.91953		3.42087	3
31785	16	20962779					3.13924		2.95117	2
31786	16	20985573	2.94591	3.85555			2.85944		2.9794	4
31787	16	21019333		3.4513		2.91968	2.93462		3.09908	4
31788	16	21055497	2.9988	3.48922			3.01978		3.70835	4
31789	16	21092478	3.52023	4.26173	3.21494	3.27166	3.5153		3.92885	6
31790	16	21134492	3.58755	4.23096	3.39861	3.49	3.73216		3.83941	6
31791	16	21155402	3.76902	4.53614	3.43567	3.73962	3.80329		4.04577	6
31792	16	21190645	3.8954	4.18103	3.44345	4.08125	3.87352		4.07764	6
31793	16	21212680	3.58883	4.2769	3.40242	3.57176	3.58323		3.74506	6
31794	16	21253270	3.63362	3.93779	3.45175	3.6523	3.77051		3.96527	6
31795	16	21289097	3.37968	3.83509	3.17987	3.22026	3.47643		3.70191	6
31796	16	21326517	3.32635	4.26477	3.16494	3.19337	3.29948		4.07006	6
31797	16	21371452	3.22425	3.90486		3.09978	3.17791		4.09687	5
31798	16	21420260	2.95912	3.35492			2.86486		3.60303	4
31799	16	21443335	2.97034	3.35492			2.86486		3.63756	4
31800	16	21466208		3.80811			2.50864		3.79069	3
31801	16	21498689		3.87733			2.74065		3.96202	3
31802	16	21529188		3.87267			2.5863		3.80761	3
31803	16	21551688		3.40511		2.94225	2.92839		3.32302	4
31804	16	21613370		3.68091		2.97681	2.96008		3.43375	4
31805	16	21652188		3.93438			2.45305		3.23354	3
31806	16	21708659		3.77876					2.90007	2
31807	16	21741980		3.78569					3.23847	2
31808	16	21772991		3.59044					3.40662	2
31809	16	21805454		3.76186					3.68469	2
31810	16	21821449		3.5228					3.57907	2
31811	16	21896386	3.09071	3.42224			2.36563		3.51485	4
31812	16	21956237					2.4979		3.00905	2
31813	16	22014868		3.16654			2.4979		3.00013	3
31814	16	22035867		3.17381			2.66524		3.30804	3
31815	16	22067096		3.29998			2.7255		3.52597	3
31816	16	22101902		3.76514		3.03552	2.72617		3.48873	4
31817	16	22147468		3.53278	3.1815	3.08314	2.58439		3.71284	5
31818	16	22179895		3.36806		3.00909	2.6833		3.78754	4
31819	16	22272329		3.72516	3.27389	2.98094	2.67672		3.70812	5
31820	16	22302686		3.50359			2.39665		3.52905	3
31821	16	22406467							3.11998	1
31822	16	22547469							2.60229	1
31823	16	22581533		3.10425					3.01537	2
31824	16	22765317		3.0588					2.77901	2
31825	16	22833343		3.06679					2.66475	2
31826	16	22866281							2.56353	1
31827	16	22942419							3.08466	1
31830	16	23037476							2.51085	1	23020452	28679503	LYPLAL1, SLC30A10, EPRS, BPNT1, IARS2, MIR215, MIR194-1, RAB3GAP2, MARK1, C16H1orf115, MOSC2, HLX, DUSP10, TAF1A, MIA3, AIDA, BROX, DISP1, AUH, TLR5, SUSD4, C16H1orf65, CAPN8, CAPN2, FBXO28, DEGS1, CNIH4, WDR26, CNIH3
31831	16	23108285		3.11681			2.5293		2.9084	3
31832	16	23136618					2.37156		3.08043	2
31833	16	23162818		3.10723			2.4437		2.66473	3
31834	16	23305801							2.58888	1
31835	16	23328862					2.44358		2.84424	2
31836	16	23471049					2.66853		3.14029	2
31837	16	23703210					2.69196		2.68893	2
31838	16	23793827					2.67949		2.99335	2
31839	16	23830920					2.67014		3.17696	2
31840	16	23957117					2.71959		2.90452	2
31841	16	23985319	3.13096			2.94524	2.64065		2.78538	4
31842	16	24014992	3.21667	3.13598			2.81855		2.90274	4
31843	16	24108481		3.24312			2.63879		2.62222	3
31844	16	24241296	3.02681		3.22653		2.63489		3.10965	4
31845	16	24323587	3.21794	3.37633	3.50181		2.7144		3.1618	5
31846	16	24345227	3.14786	3.3079	3.42415		2.65351		3.10855	5
31847	16	24379313	3.12943	3.36264	3.45491		2.66086		3.10078	5
31848	16	24401108	3.07664	3.2124	3.39062		2.71808		2.92661	5
31849	16	24521888		3.29635	3.15916		2.45528		2.78553	4
31850	16	24546670		3.66317			2.9487		2.56802	3
31851	16	24613337	3.08607	3.76419	3.19032		3.10668			4
31852	16	24721294		3.27427			2.87357			2
31853	16	24750363		3.27427			3.01834			2
31854	16	24810362	3.29602	3.92916	3.39953		3.53709		3.00663	5
31855	16	24903725	3.42104	3.85897	3.5997		3.67044		3.20484	5
31856	16	24926022		4.09932	3.33803		3.78258		2.96524	4
31857	16	24948459		3.33783			3.17932		3.06547	3
31858	16	25000153		3.2867			3.06836		2.97797	3
31859	16	25185581		3.10198			3.22796		2.98194	3
31860	16	25223828					2.7499			1
31861	16	25493327					2.7736		2.96788	2
31862	16	25529322	2.96419				2.92455		2.64759	3
31863	16	25590916	3.1631	3.49063			3.17249		2.8153	4
31864	16	25648232					3.04959		2.88809	2
31865	16	25748026	3.11483	3.52236	3.41548		2.89346		2.76137	5
31866	16	25915302	2.99646	3.38333	3.27847		3.11341		2.74494	5
31867	16	25935999	3.0654	3.36859	3.28698		2.66153			4
31868	16	26100450					2.70799			1
31869	16	26379899					3.11628			1
31870	16	26455382					3.17185			1
31871	16	26579651					2.6406			1
31872	16	26613598	3.42886	3.4267	3.2008		2.74812			4
31873	16	26636738	3.08941	3.40204	3.65561		2.63117			4
31874	16	26671488	3.08697	3.38372	3.35352		2.98776		2.56571	5
31875	16	26701780	3.25577	3.47689	3.55348		3.05641		2.55287	5
31876	16	26736540	3.30957	3.68841	3.46573	2.83199	3.02302		2.50973	6
31877	16	26818129	3.63834	3.45522			2.72691			3
31878	16	26851364	3.38897	3.37335			2.57932			3
31879	16	26930864	3.77752	3.98022	3.2493		2.73419			4
31880	16	26993543	3.76934	4.21401	3.20803		2.75635			4
31881	16	27024889	3.77575	4.16914			2.7879			3
31882	16	27049399	3.70879	3.45802			2.89601		2.55025	4
31883	16	27107809	3.49122	3.44518			2.59592			3
31884	16	27164390	3.34891	3.46363			2.62897			3
31885	16	27248557	3.4011	3.5589			2.57234			3
31886	16	27277052	3.71894	3.97066	3.28563		2.93158			4
31887	16	27334730	3.60768	4.21286		3.19486	2.86766		2.53098	5
31888	16	27401728	3.26759	3.65132			2.73411			3
31889	16	27432134	3.45913	4.41147		3.05104	3.02695			4
31890	16	27489237	3.04953	3.91075		2.89362	3.27981			4
31891	16	27527228	3.32346	4.1347		3.01023	3.30588			4
31892	16	27572128	3.24328	4.60143	3.20784	3.27145	3.2641			5
31893	16	27602073		4.37598	3.34796	3.29955	3.26524		2.55247	5
31894	16	27629566		4.64653	3.40675	3.38653	3.2498		2.62771	5
31895	16	27671754		4.0053	3.42993	3.4405	3.10713		2.5591	5
31896	16	27692042		4.00592	3.42513	3.28186	2.75113			4
31897	16	27720210		3.89008	3.36874	3.22277	2.62464			4
31898	16	27752636		3.99167	3.35364		2.63414			3
31899	16	27805751		4.17752		2.84465	2.60483			3
31900	16	27833776		4.05773						1
31901	16	27894801		4.08195			2.52816			2
31902	16	27929423		3.9686			2.80232		2.51208	3
31903	16	27978288		3.35605			2.53011			2
31904	16	28006296		3.70677		3.0292	2.81518			3
31905	16	28155110		3.10399			2.37866			2
31906	16	28319407		3.24811			2.42683			2
31907	16	28384914		3.9062		2.90948				2
31908	16	28495969	2.95086	3.76855		2.95885				3
31909	16	28557616		3.53485						1
31910	16	28586798		3.58303						1
31911	16	28622486		4.03461	3.13472	3.13916	2.6781			4
31912	16	28644553	2.95403	3.81624	3.12938	3.18172	2.60807			5
31922	16	29549475				2.87418				1	29495266	32357691	SRP9, EPHX1, TMEM63A, LEFTY2, PYCR2, SDE2, H3F3A, ACBD3, PARP1, C16H1orf95, PSEN2, ADCK3, CDC42BPA, AHCTF1, SCCPDH, H3F3C, CNST, TFB2M, SMYD3
31923	16	29600490		3.21718	3.16715					2
31924	16	29636822		3.72345	3.23888	2.8406				3
31925	16	29661958		3.75544	3.22594	2.84544				3
31926	16	29689166		3.79691	3.25514	2.95501				3
31927	16	29768264		3.59432	3.19724	3.06445				3
31928	16	29812601		3.48599						1
31929	16	29890723		3.59583	3.16423	2.9463				3
31931	16	30085992		3.57793						1
31932	16	30107699		3.53444	3.23547					2
31933	16	30137377		3.64354	3.21848	2.85951				3
31934	16	30165932		3.70781	3.40651	2.91163				3
31935	16	30186769		3.80486	3.38164	2.88597				3
31936	16	30262349		3.82625	3.38367	3.18694				3
31937	16	30333319		3.8711	3.41791	3.2112	2.39276			4
31938	16	30371064		4.21438	3.57665	3.24285	2.3992			4
31939	16	30397842		4.03304	3.48387	3.02493				3
31940	16	30436968		4.03304	3.48387	3.01778				3
31941	16	30466202		3.67409						1
31942	16	30510852		3.94077	3.39074					2
31943	16	30560924		3.6974	3.5296	3.01267				3
31944	16	30605702		3.64751	3.35303	2.94452				3
31945	16	30626532		3.66021	3.15667					2
31946	16	30656623		3.93999	3.40094					2
31947	16	30682132		3.60633	3.2154		2.4084			3
31948	16	30714356					2.37621			1
31949	16	30756856		3.2306			2.43977			2
31950	16	30859872					2.48744			1
31951	16	30885863		3.0627			2.47631			2
31952	16	30910755		3.05727			2.46243			2
31953	16	30935096					2.44511			1
31955	16	31093233					2.46265			1
31956	16	31127192					2.47015			1
31957	16	31162715		3.06591			2.47613			2
31958	16	31185282					2.45147			1
31959	16	31226564					2.61665			1
31960	16	31255320					2.709			1
31961	16	31295954					2.60084			1
31962	16	31316568		3.53786	3.21792		2.74228			3
31963	16	31338462		3.29536	3.35724		2.41297			3
31964	16	31382509		3.4837	3.41812		2.72209			3
31965	16	31418665			3.27675					1
31966	16	31462716		3.20383	3.26209		2.44773			3
31967	16	31499868			3.30736		2.63464			2
31968	16	31605270			3.15307		2.4323			2
31969	16	31630574				2.85495	2.47782			2
31970	16	31654996			3.35202	3.08574	2.37374			3
31971	16	31693254			3.12686					1
31972	16	31787385			3.13095					1
31973	16	31813761		3.33506	3.24706	2.95456	2.67108			4
31974	16	31866092		3.17143	3.21291	2.87029	2.76044			4
31975	16	31933362		3.07182	3.38103		2.61143			3
31976	16	31970204		3.52638			2.51822			2
31977	16	32019139		3.22587						1
31978	16	32063762		3.75264			2.50011			2
31979	16	32095335		3.35996						1
31980	16	32169733		3.63869			2.47465			2
31981	16	32212983		3.69264			2.49066			2
31982	16	32257121		3.45224			2.53444			2
31983	16	32341971		3.31711						1
31986	16	32517229		3.30488						1	32488035	33084692	EFCAB2
31987	16	32552886		3.71671						1
31988	16	32591482		3.7813						1
31989	16	32653232		3.96232						1
31990	16	32681586		3.83943						1
31991	16	32718173		3.80294						1
31992	16	32789225		3.97269						1
31993	16	32837610		3.96994						1
31994	16	32864171		3.81031						1
31995	16	32934632		3.47245						1
31996	16	32964319		3.47245						1
31997	16	33003888		3.54749						1
31998	16	33047843		3.29051						1
32010	16	33641966		3.17136						1	33624660	33737037	\
32011	16	33671664		3.33467						1
32012	16	33713195		3.12654						1
32016	16	33878437		3.21545						1	33846330	33998023	ZNF238
32017	16	33899133		3.06831						1
32018	16	33941793		3.24494						1
32019	16	33974438		3.28294						1
36528	19	45976816	3.26001			2.98444	3.21984			3	45955686	46160089	WNT3
36529	19	45997313					3.29369			1
36530	19	46044695	2.94183			2.69565	3.0644			3
36531	19	46075773					2.81432			1
36532	19	46117735					2.57821			1
36539	19	46552691					2.60203			1	46515530	46662982	MAPT
36540	19	46602301					2.66244			1
36560	19	47725481					2.66536			1	47693674	51182163	MRC2, MARCH10, TANC2, CYB561, ACE, KCNH6, DCAF7, TACO1, LIMD2, STRADA, CCDC47, FTSJ3, PSMC5, SMARCD2, TCAM1, GH1, TEX2, PECAM1, POLG2, DDX5, CEP95, KPNA2, NOL11, PSMD12, METRNL, TBCD, MIR2344, ZNF750, FN3K, FN3KRP, RAB40B, WDR45L, NARF, HEXDC, C19H17orf62, UTS2R, MIR2345, LOC751574, SECTM1A, SECTM1, CD7
36562	19	47798697	3.16676				2.80524			2
36563	19	47842356	3.08928				2.77785			2
36564	19	47927722					2.69525			1
36565	19	48007453	3.33367				2.70438			2
36566	19	48050643	3.37246		2.72412	2.62239	2.86399			4
36567	19	48135309	3.43716		2.86851	3.13508	2.69099		2.49726	5
36568	19	48209594	3.15144			3.16241	2.65878		2.61863	4
36569	19	48239722	3.36545		2.89844	3.22876	2.90071		2.68083	5
36570	19	48280175	3.42291		3.10866	3.5265	2.81753		2.84284	5
36571	19	48322561	3.3757		3.0818	3.39278	2.85556		2.81665	5
36572	19	48368103	3.09367		2.78918	3.01908			2.65907	4
36573	19	48405523	3.39027		2.71155	3.01744	2.63855		2.5741	5
36574	19	48536450	3.43698		2.9226	3.04453			2.64592	4
36575	19	48598256	3.72668		3.01182	3.25371	2.98868		2.93558	5
36576	19	48630588	3.76819		3.07627	3.27919	2.80798		2.95524	5
36577	19	48671543	3.74295		3.0467	3.17319	2.68961		2.99017	5
36578	19	48725899	3.73343		2.85966	3.13693	2.61779		2.96293	5
36579	19	48761018	3.4813		2.7779	3.16255	2.83317		3.00314	5
36580	19	48801884	3.30721			2.89629	2.94024		2.88301	4
36581	19	48933619	3.36171		2.69335	3.04289	2.96644		2.98775	5
36582	19	48957541	3.85409	3.03803	2.74446	3.59065	3.01347		3.09038	6
36583	19	48988244	3.69988	3.02965	2.74769	3.57311	3.0056		3.05294	6
36584	19	49013784	3.68173	3.07644	2.73905	3.65892	3.10085		3.04409	6
36585	19	49037959	3.57359	3.1557	2.878	3.57645	3.67143	2.52875	3.0634	7
36586	19	49069727	3.73914	3.01422	3.05488	3.52859	3.69496	2.35408	2.96868	7
36587	19	49138567	3.69388	2.85314	3.17554	3.57661	3.57502		3.01425	6
36588	19	49219863	3.2995		3.3364	3.42053	3.4914		2.95146	5
36589	19	49247372	3.34652		3.33905	3.62076	3.59728		2.96101	5
36590	19	49285222	3.40666		3.42602	3.63387	3.80962		3.15566	5
36591	19	49308657	3.71125	2.83062	3.34399	3.46431	3.77724		3.17105	6
36592	19	49329111	3.27416		3.1784	3.19374	3.41229		2.8324	5
36593	19	49375655	3.51833		3.2714	3.34095	3.65849		3.0349	5
36594	19	49398678	3.36205		2.8978	3.05579	3.37471		2.81863	5
36595	19	49473960	3.45716	2.81272	2.90028	3.09207	3.46169		2.85389	6
36596	19	49512814	3.65826	2.88575	3.03757	3.35159	3.63862		2.57683	6
36597	19	49559687	3.73304	3.05926	3.03293	3.6037	3.50145	2.37299	2.7456	7
36598	19	49627477	4.11148	3.17975	3.12237	3.79333	3.98138		2.73023	6
36599	19	49657396	4.37881	3.2494	3.35988	3.74354	4.05083		2.8422	6
36600	19	49704150	4.17003	3.29605	3.4625	3.77011	4.02052		3.10703	6
36601	19	49727374	4.00219	3.12688	3.45771	3.67143	3.95627		3.01984	6
36602	19	49752648	4.16063	3.09944	3.47716	3.70379	4.01696		3.05188	6
36603	19	49784054	3.85819		3.37583	3.61263	3.92295		3.02537	5
36604	19	49826620	3.57867		3.19576	3.29261	3.57383		2.67021	5
36605	19	49897165	3.89745		3.42197	3.7085	3.82768		3.04517	5
36606	19	49930085	3.58561		3.35457	3.53212	3.75851		2.91349	5
36607	19	49972344	3.49816		3.16257	3.45936	3.59224		2.83176	5
36608	19	50006747	3.7825		3.26952	3.74336	3.69016		3.10483	5
36609	19	50053727	3.71974		3.301	3.69224	3.59182		2.9434	5
36610	19	50087148	3.75788		3.30598	3.48791	3.60406	2.43425	2.94575	6
36611	19	50142080	3.61331		3.30536	3.30914	3.76101		2.82464	5
36612	19	50191355	3.62276		3.22435	3.43303	3.44803	2.35569	2.7469	6
36613	19	50295947	3.77089		3.38555	3.44328	3.2993		3.0632	5
36614	19	50336021	4.12249		3.32248	3.64669	3.46303		3.24334	5
36615	19	50364787	4.26698	2.90676	3.40715	3.81916	3.46164	2.40802	3.30575	7
36616	19	50395622	4.18189	2.87429	3.4558	3.74296	3.43534		3.27719	6
36617	19	50421201	4.18667	2.90452	3.36883	3.79868	3.44371		3.10791	6
36618	19	50447799	4.16377	2.85163	3.32857	3.77299	3.40291		2.96097	6
36619	19	50478941	4.04916	2.86274	3.24743	3.71767	2.9437		2.7123	6
36620	19	50504976	3.75773	2.89009	3.16758	3.59533	3.06809		2.74065	6
36621	19	50547082	3.51309		2.89392	3.37066	2.78807			4
36622	19	50567992	3.58568		2.97306	3.1952	2.86018			4
36623	19	50647677	3.0091			2.93043	2.89935			3
36624	19	50696008	3.11621			3.19902	2.82055			3
36625	19	50768336	3.11761			3.30713	2.95239			3
36626	19	50790404	2.99838			3.05102				2
36627	19	50821989				2.7483	2.62756			2
36628	19	50848144				2.7483	2.62756			2
36629	19	51148913							2.43273	1
36632	19	51299813	3.29612			2.99018	2.7453		2.5937	4	51284420	52622727	FASN, DUS1L, GPS1, DCXR, RAC3, LRRC45, STRA13, ASPSCR1, MIR2346, MYADML2, PYCR1, MAFG, SIRT7, PCYT2, MIR2347, NPB, ALYREF, ANAPC11, ARHGDIA, P4HB, PPP1R27, FAM195B, GCGR, MRPL12, HGS, OXLD1, CCDC137, PDE6G, NPLOC4, FSCN2, ACTG1, C19H17orf56, AZI1, MIR338, BAIAP2, CHMP6, RPTOR
36633	19	51326750	3.51968			3.11034	3.05149		2.83812	4
36634	19	51371815	3.50034		3.01351	3.32201	2.86842		2.53994	5
36635	19	51395684	3.67223		2.83055	3.24619	3.25111		3.17048	5
36636	19	51419352	3.74288		3.00211	3.37935	3.13405		3.04259	5
36637	19	51445450	3.72826		2.99132	3.36529	3.12539		3.07322	5
36638	19	51478494	3.27436		2.73248	3.0766	3.08118		3.00905	5
36639	19	51507347	3.17803			3.11689	2.94704		2.79821	4
36640	19	51538272	3.49756			2.86176	2.81476		2.50365	4
36641	19	51581082	3.41798		2.89733	3.14787	2.76613		2.85393	5
36642	19	51646923	3.12795		2.71686	2.80039	2.61992		2.5123	5
36643	19	51680150	3.50929		3.05245	3.081	2.96302		2.77401	5
36644	19	51699597	3.17531		2.79109	2.81337	2.6712		2.54188	5
36645	19	51767413	3.61401	2.85605	3.24813	3.12745	3.04632		2.73371	6
36646	19	51816153	3.69767	2.96381	3.28987	3.12962	3.03887		2.72787	6
36647	19	51842198	3.59815	2.92258	3.34369	2.91084	3.05468		2.73505	6
36648	19	51912354	3.60853	3.06951	3.24611	3.03733	3.04993			5
36649	19	51934105	3.56811	2.98129	3.02743	2.75201	2.72983			5
36650	19	51956162	3.17183		2.75049					2
36651	19	52036030	3.47219	2.96561	2.93034	2.93308				4
36652	19	52096701	3.31778	3.07834	2.74579	2.81313				4
36653	19	52152670	3.73184	2.95342	2.83494	2.92808	2.65606			5
36654	19	52204367	3.67282	2.86441	2.97214	3.14642				4
36655	19	52234974	3.50641		2.8481	3.12179	2.61487		2.56507	5
36656	19	52264019	3.58818		3.02215	3.20407	2.5977		2.51459	5
36657	19	52296011	3.47619		2.98379	3.10545	2.58162		2.47969	5
36658	19	52334083	3.41395		2.91095	2.99138				3
36659	19	52392996	3.13966		2.87471	2.94095				3
36660	19	52436005				2.82892				1
36661	19	52481850				3.03195				1
36662	19	52512166				2.9936				1
36663	19	52557638				2.59802				1
36664	19	52596925				2.75757				1
36668	19	52855192	2.91755							1	52797966	52895153	\
36669	19	52878628	2.89784							1
36678	19	53373533	2.93269							1	53352972	53553350	CBX8, CBX2
36679	19	53408428	2.92267	2.86452						2
36680	19	53441712				2.6351				1
36681	19	53473744	3.10242	3.0682		2.64326				3
36682	19	53537772	2.87767	2.95956						2
36685	19	53646934							2.50777	1	53626554	53682259	RBFOX3
36686	19	53668468		2.83394					2.59176	2
37371	20	21674110		2.57288						1	21662243	22502651	GPBP1, MAP3K1
37372	20	21764593		2.68034						1
37373	20	21796393		2.93295					2.82638	2
37374	20	21859742		3.09185					3.11348	2
37375	20	21938158		2.99335					3.02248	2
37376	20	21967184		2.61253					3.08195	2
37377	20	22093001		2.87944						1
37378	20	22114399		2.7342					2.94218	2
37379	20	22165165		2.99951					3.02138	2
37380	20	22206456		2.78438						1
37381	20	22228793		2.74203						1
37382	20	22429967		2.53133						1
37383	20	22462915		2.57198					2.71842	2
37386	20	22641142	2.78061	2.60734				2.70448	2.66847	4	22608337	23321104	ANKRD55, MIR2359, IL31RA
37387	20	22670366	2.89236							1
37388	20	22698208	2.7387	2.54886		3.15762				3
37389	20	22735390	2.81634			3.18143			2.98925	3
37390	20	22792603				3.14446			3.0264	2
37391	20	22823334	3.12618			3.17544		2.6991	3.27829	4
37392	20	22907088	3.46624	2.7736					2.97777	3
37393	20	22985128	3.66802	2.93736		3.15177			3.02475	4
37394	20	23029920	3.45892	2.76794				2.56126	2.75668	4
37395	20	23052519	3.2268	2.52198				2.58948	2.71182	4
37396	20	23085736	3.2316	2.61427					2.71021	3
37397	20	23162992	3.15241						2.78183	2
37398	20	23201226	2.79767							1
37399	20	23286971	2.84194							1
37400	20	23308640	3.03613							1
37413	20	24228836		2.88639						1	24204280	25312640	COX8A, SNX18, HSPB3, ARL15
37414	20	24266877	2.72255							1
37415	20	24292502	2.70433							1
37416	20	24445359		3.01695						1
37417	20	24503970	2.69311	3.21794						2
37418	20	24544146		3.31026						1
37419	20	24587055		3.38183					2.64784	2
37420	20	24670287		3.05921					2.71157	2
37421	20	24697526		3.05522					2.6873	2
37422	20	24744585		2.68233					2.74086	2
37423	20	24768085		3.22416					2.83092	2
37424	20	24797067		2.64895						1
37425	20	24861992		2.96582					2.68796	2
37426	20	24884879		2.53322						1
37427	20	24910653		2.55163						1
37428	20	24970604		2.84981						1
37430	20	25255282		2.66748						1
37431	20	25296510		2.89006						1
39679	21	71080360		2.57265						1	71052981	72042655	NUDT14, BTBD6, MTA1, CRIP2, CRIP1, LOC524810
39680	21	71109676		2.63145						1
39681	21	71136925		2.61112						1
43039	25	104438	2.91654				2.85731			2	1	389628	POLR3K, SNRNP25, RHBDF1, NPRL3, HBM, HBA, HBQ1, LUC7L, ITFG3, RGS11, ARHGDIG, PDIA2, AXIN1, MRPL28, TMEM8A, NME4, DECR2
43040	25	138382	2.84007				2.92149			2
43041	25	173462					2.78834			1
43042	25	202554					2.86701			1
43043	25	237319					2.76489			1
43044	25	279528					2.79804			1
43045	25	324116					2.55005			1
43046	25	373060					2.68869			1
43058	25	840143	2.98426			2.89023	2.55099	2.47613		4	826799	1239044	TEKT4, TPSB1, UBE2I, TSR3, GNPTG, C25H16orf91, CLCN7, TMEM204
43059	25	930509	3.06672			2.89659	2.78856	2.2205		4
43060	25	947823	3.06654			2.93295	3.048	2.22039		4
43061	25	983759	2.90387			3.04252	2.80412			3
43062	25	1045725	3.04912			3.05165	2.87025			3
43063	25	1086505	3.02302			3.08876	2.69965			3
43064	25	1127441	3.11385			2.82087				2
43065	25	1160378	3.10782			2.91489				2
43066	25	1184038	3.11795			2.51237				2
43067	25	1205232	2.93806			2.52262				2
43071	25	1365841	2.9874			2.61455				2	1349528	2851855	NME3, MRPS34, SPSB3, NUBP2, IGFALS, HAGH, FAHD1, SEPX1, RPL3L, NDUFB10, RPS2, RNF151, TBL3, GFER, SYNGR3, SLC9A3R2, NTHL1, MIR1225, RAB26, TRAF7, MLST8, MIR2382, PGP, E4F1, DNASE1L2, ECI1, RNPS1, MIR940, ABCA3, LOC777692, CCNF, C25H16orf59, NTN3, TBC1D24, ATP6V0C, AMDHD2, KCTD5, TCEB2, PAQR4, CLDN6, TNFRSF12A, HCFC1R1, THOC6, CCDC64B, ZSCAN10, ZNF205, ZNF200, ZNF263, ZNF75A, ZNF174
43072	25	1404930	3.13259			2.68325				2
43073	25	1416859	3.00194			2.70521				2
43074	25	1431881	3.31889			2.77139				2
43075	25	1456346	3.1954			2.62649				2
43077	25	1665327	2.82989							1
43078	25	1712523	2.89351							1
43079	25	1737669				2.6328				1
43080	25	1808056	3.03759			2.76639				2
43081	25	1837213	3.0804			3.01516				2
43082	25	1864761	3.47879			2.98229		2.44819		3
43083	25	1890992	3.38874			2.70809				2
43084	25	1919606	3.35223			2.99545		2.22898		3
43085	25	1955733	3.3494			3.04429		2.24859		3
43086	25	1990059	3.35335			3.04803		2.26458		3
43087	25	2027230	3.21867			2.82158				2
43088	25	2060211	3.21867			2.82158				2
43089	25	2084697	3.55941			3.11625		2.34404		3
43090	25	2105645	3.50597			3.0712		2.41551		3
43091	25	2152451	3.41722			3.04111		2.41063		3
43092	25	2180562	3.56136			3.1916	2.76613			3
43093	25	2201381	3.72358			3.26941	2.67979			3
43094	25	2224930	3.621			3.14745	2.58778			3
43095	25	2248143	3.63076			3.14329	2.6244			3
43096	25	2270513	3.54918			3.13119	2.6402			3
43097	25	2299373	3.24536			3.11032	2.59503			3
43098	25	2365420	2.91033			2.77229				2
43099	25	2410925	3.15957			3.15661	2.5652			3
43100	25	2481478	3.28239			3.1666				2
43101	25	2551246	2.98039			3.01092				2
43102	25	2606575	2.98872			2.88851				2
43103	25	2691937				2.81509				1
43104	25	2749266				2.933				1
43105	25	2773521				2.75614		2.3109		2
43106	25	2823458				2.67051		2.30552		2
43118	25	3503432	3.01684			2.41575				2	3492701	3877868	GLIS2, PAM16, CORO7, VASN, DNAJA3, NMRAL1, HMOX2, C25H16orf5, FAM100A, MGRN1, NUDT16L1, ANKS3, C25H16orf71, ZNF500, SEPT12
43119	25	3529726	3.0796			2.51611				2
43120	25	3558239	3.0796			2.51611				2
43121	25	3591167	3.24928							1
43122	25	3624364	3.18694							1
43123	25	3649920	3.18694							1
43124	25	3696387	3.10305							1
43125	25	3735874	2.90776							1
43126	25	3768108	2.90704							1
43127	25	3801478	2.84898							1
43128	25	3857054	2.84545							1
43135	25	4303401	2.92113							1	4276267	5396867	\
43136	25	4354023	3.33699							1
43137	25	4407311	3.19977			2.54447				2
43138	25	4485089	2.96258			2.77687			3.60245	3
43139	25	4514909	3.64143			2.91324			3.88592	3
43140	25	4544289	3.56707			3.26573			4.61856	3
43141	25	4566007	3.12732			2.93994			4.09132	3
43142	25	4589105	3.12426	3.02877		3.04969			4.53318	4
43143	25	4647188	3.55946			3.08786		2.26598	4.66603	4
43144	25	4667894	3.30287	3.09076		2.97413			4.43526	4
43145	25	4689960	3.36389			2.80595			3.86449	3
43146	25	4779974	3.73813			2.94651			4.13323	3
43147	25	4823274	3.29316			2.67321			4.11365	3
43148	25	4847733	3.17448			2.69337			4.11001	3
43149	25	4869724	3.15446			2.72189			4.12389	3
43150	25	4892529	3.06724			2.71967			4.21758	3
43151	25	4952802	3.1166			2.60949			3.78638	3
43152	25	5007707	3.27325			2.77735			4.00232	3
43153	25	5104091	2.92485			2.75508			3.57682	3
43154	25	5134416	2.77178			2.82516			3.42422	3
43155	25	5156189	3.19735			2.85108			3.85524	3
43156	25	5232320	3.11987			2.85781			3.57473	3
43157	25	5273751	3.19029			2.73471			3.50967	3
43158	25	5356622	3.27429			2.56711				2
43159	25	5385729	3.01718			2.40654				2
43164	25	5662943	2.87832							1	5605760	5848491	RBFOX1
43165	25	5683681	2.9578							1
43166	25	5728001	3.27112			2.43893				2
43167	25	5759625	3.07664							1
43168	25	5805641	2.79489							1
43169	25	5836611	3.01991			2.43901				2
43179	25	6207435	2.78565							1	6191696	6510288	RBFOX1
43180	25	6239475	2.86014							1
43182	25	6333623	2.91765							1
43184	25	6395301	2.78235							1
43186	25	6444456	2.93406							1
43187	25	6474172	2.82153							1
43188	25	6496284	2.78121							1
45038	27	7712398		2.39987						1	7699264	7811947	\
45040	27	7790117		2.38809						1
