# Supplementary material for: A genome-wide scan for signatures of differential artificial selection in ten cattle breeds
Source: BMC Genomics. 2013 Dec 21;14:908. doi: 10.1186/1471-2164-14-908 (PMC3878089; doi:10.1186/1471-2164-14-908)
Supplement: Additional file 8: Table S6 — Significant markers of the breed Original Braunvieh. Listed are all significant markers with their SNP-Number (SNP-No), representing the range of the respective SNPs within all 47,651 SNPs ordered per chromosome and position, the SNP position and corresponding Bos taurus autosom (BTA). The breed-abbreviations represent the respective control breed (DFV: German Fleckvieh, MWF: Murnau-Werdenfelser, FGV: Franken Gelbvieh, RH: Red Holstein, BBV: Braunvieh, GLW: Galloway, BBB: Blanc-Bleu Belge). In case of a significant comparison to the respective control breed the sXPEHH-value is shown in these columns, otherwise the field is left empty. nSC shows the overall number of significant breed comparisons for each marker. Furthermore, all genes within the signature, which starts at position (bp) “Start of Sig” and ends at “End of Sig” according to the UCSC Genome Browser, are listed. [file 1471-2164-14-908-S8.xls]

## Sheet: OBV
SNP-No	BTA	Position	DFV	MWF	FGV	RH	BBV	GLW	BBB	nSC	Start of Sig	End of Sig	Genes
1404	1	73077982			3.38976					1	73063064	73210615	XXYLT1
1406	1	73140918			3.49507					1
1407	1	73182063			3.39417					1
3616	2	24250783					2.11983			1	24235893	24343741	\
3617	2	24325003					2.22362			1
4052	2	44944975					2.15089			1	44905641	44986996	NMI, RBM43
4053	2	44947955					2.14754			1
4800	2	88698628			3.28608		2.60628		3.93687	3	88653914	92391797	C2H2orf47, SPATS2L, KCTD18, SGOL2, AOX1, BZW1, CLK1, PPIL3, NIF3L1, ORC2, NDUFB3, CFLAR, CASP8, ALSCR12, TRAK2, STRADB, ALSCR11, TMEM237, FZD7, LOC614993, SUMO1, NOP58, WDR12, ALSCR8, NBEAL1, CYP20A1, ABI2, CD28
4801	2	88925365	2.76489		3.66288		2.80593	2.8983	3.76285	5
4802	2	89008935		3.40125	3.49616		2.76852	2.79332	3.27477	5
4803	2	89090134					2.68606	2.77641	3.2442	3
4804	2	89240442			3.37402		2.59273		2.92834	3
4805	2	89374373	3.13304		3.11958		2.51605	2.92844		4
4806	2	89444485	3.24477		3.36181		2.60755	3.14628	3.13177	5
4807	2	89478521	3.26579	3.65239	3.16129		2.6474	3.02588	3.29623	6
4808	2	89632673		3.84826	3.2963		2.79573	3.10562	2.96128	5
4809	2	89707126		3.36142	2.94228		2.86602	3.50529	3.44822	5
4810	2	89752875	2.93167	3.76511	3.82842		2.87353	3.34254	3.82265	6
4811	2	89778173	2.93825	4.01243	3.82463		2.9437	3.31259	3.79569	6
4812	2	89801146	2.92412	3.85035	3.88146		2.97812	3.35089	4.44408	6
4813	2	89845085	2.77909	4.0409	4.05837		2.98288	3.2651	4.31708	6
4814	2	89879889		3.75288	3.76638		2.9124	2.75815	3.96272	5
4815	2	89931378		3.4801	3.5492		2.26904	2.76733	3.10729	5
4816	2	90085321			3.58084		2.37971	3.23996		3
4817	2	90112552		3.33849	3.99096		2.36992	3.11908		4
4818	2	90155450			3.80267		2.39763	3.05391		3
4819	2	90257472		3.45524	3.64432		2.36988			3
4820	2	90325351			3.64268		2.46543			2
4821	2	90355514			3.01795		2.3816			2
4822	2	90381185			3.74943		2.52082			2
4823	2	90527996			3.77993		2.28563			2
4824	2	90647574			3.25896		2.33951			2
4825	2	90808788			3.28358		2.29894			2
4826	2	90897881			3.00449		2.30612			2
4827	2	91061862					2.36322			1
4828	2	91117564					2.39638			1
4829	2	91221891					2.60505			1
4830	2	91411176					2.32069			1
4831	2	91432652					2.29831			1
4832	2	91520420					2.68607			1
4833	2	91838324					2.24769			1
4834	2	91895929					2.24769			1
4835	2	91990619					2.24769			1
4836	2	92042146					2.14521			1
4837	2	92080445					2.1628			1
4838	2	92127717					2.52608			1
4839	2	92176063					2.63356			1
4840	2	92211647					2.84276			1
4841	2	92326427					2.63363			1
4842	2	92350004					2.23448			1
4851	2	92923678						2.99515	2.95577	2	92907397	93498338	\
4852	2	92950410						2.89617	3.13162	2
4853	2	93003339						3.69746		1
4854	2	93038227						2.9039		1
4855	2	93065483					2.14562	3.12992	3.58492	3
4856	2	93144357					2.37937	2.76249	3.16759	3
4857	2	93226539					2.35468	2.67738		2
4858	2	93255549					2.32074			1
4859	2	93288386					2.31253			1
4860	2	93369611					2.31455			1
4861	2	93441283					2.40268			1
4862	2	93491488					2.25766			1
5497	2	128947842					2.11949			1	128930659	128999083	RCAN3
5498	2	128973530					2.18981			1
5759	3	4360180	2.97948							1	4347973	4461697	PBX1
5761	3	4410951					1.96788			1
5762	3	4447509					2.03902			1
5774	3	4968828					1.9318			1	4946415	5106158	\
5775	3	5056069					2.08419			1
6011	3	20851197					1.97439			1	20812374	21568819	LOC504599, FCGR1A, LOC788142, MGC134040, HFE2, TXNIP, POLR3GL, LIX1L, RBM8A, PEX11B, ITGA10
6013	3	21146877					2.04597			1
6015	3	21425525					1.98667			1
6016	3	21442043					2.08007			1
6017	3	21489190					1.95943			1
6018	3	21549827					2.00055			1
6203	3	31991477					2.1324			1	31959250	32250241	ADORA3, ATP5F1, WDR77, OVGP1, CHIA
6204	3	32053703	3.14342		3.86193		2.43745	2.64595	3.13219	5
6205	3	32077291	3.08736		4.15024		2.43745	2.5806		4
6206	3	32112753			3.16915		2.35605	2.36792		3
6207	3	32148583					1.92955			1
6208	3	32186909					2.0934			1
6209	3	32233307					2.20877			1
7789	3	110977957							3.14989	1	110962610	111227422	SFPQ, ZMYM1
7791	3	111072192							3.12535	1
7793	3	111153856							3.11296	1
7794	3	111214429							3.2425	1
9441	4	73699663					1.86447			1	73684352	73744105	ZNF804B
9442	4	73730122					1.7838			1
10154	4	111368926					1.8598			1	111323363	111467263	\
10155	4	111413395					1.86967			1
10239	4	115371486					2.0177			1	115287663	115544306	GALNTL5
10240	4	115437794					1.86214			1
10242	4	115508391					1.80788			1
10243	4	115531863					1.9107			1
10732	5	18298823	2.8987							1	18296868	18532216	KITLG
10733	5	18434417	3.04732					2.9492		2
10734	5	18456049						3.00453		1
10735	5	18477667	3.45729					2.86414		2
10905	5	30185840		2.96122						1	30172842	30396070	FAIM2, BCDIN3D, NCKAP5L, MIR2425, TMBIM6, FMNL3
10907	5	30353509		2.94762						1
10908	5	30374517		2.94762						1
10913	5	30659497		2.95527					3.06262	2	30649508	34200757	TROAP, PRPH, TUBA1C, TUBA1A, TUBA1B, RHEBL1, MIR2426, PRKAG1, DDN, WNT1, ARF3, FKBP11, CCDC65, RND1, DDX23, CACNB3, ADCY6, CCNT1, KANSL2, MIR1291, LALBA, C5H12orf54, C5H12orf68, ASB8, PFKM, SENP1, COL2A1, TMEM106C, VDR, HDAC7, SLC48A1, RAPGEF3, ENDOU, RPAP3, PCED1B, AMIGO2, SLC38A4, SLC38A2
10914	5	30838906		3.06504					3.19557	2
10916	5	30912029		3.09318						1
10917	5	30960699		3.09318						1
10919	5	31164990		3.07771						1
10921	5	31305687		3.01066						1
10923	5	31739928		3.05462						1
10924	5	32104484	2.96358	3.12122						2
10925	5	32220261	2.82253	3.14551		3.14462				3
10926	5	32242664	2.77446	3.01066						2
10927	5	32310418	2.83215	3.1068		3.15323		2.67327		4
10928	5	32426908	3.07245	3.19195						2
10929	5	32502917	3.08506	2.99787		3.09935				3
10930	5	32596644	4.00364	4.20603	3.52602					3
10931	5	32627250	3.39671	3.70124						2
10932	5	32662887	3.60614	4.0511	3.2086					3
10933	5	32688182	3.6131	4.0586	3.21613					3
10934	5	32773068	3.02351	3.49339						2
10935	5	32819286	3.03207	3.89271						2
10936	5	32861996	3.02237	3.88226						2
10937	5	32900374	3.23529	3.74893	3.21772			2.70793	3.00437	5
10938	5	32928151	3.51227	3.7542	3.5797				2.94443	4
10939	5	32983741	3.53772	3.78254	3.18574					3
10940	5	33013488	3.83044	3.31827	3.23887				2.94115	4
10941	5	33054266	3.5447	3.70456	3.42575	2.92627		2.70346	3.13828	6
10942	5	33078266	3.26014	2.9998	3.27131	2.93467			2.88594	5
10943	5	33136086	2.95167	3.0308						2
10944	5	33173961	3.08605	3.12871	3.67021	2.96966		2.84622	2.93965	6
10945	5	33195704	3.07432	3.12871	3.67021	2.96966		2.84622	2.93965	6
10946	5	33246646	3.5389	3.35985	3.92312					3
10947	5	33308772	3.33888	3.06873	3.56472					3
10948	5	33334061	3.66877	3.14181	3.60734					3
10949	5	33374776	3.68195	3.38442	4.12493			2.64594	3.36078	5
10950	5	33436079	3.68745	3.35253	4.11892				3.43147	4
10951	5	33457988	3.68689	3.33701	4.05136				3.45744	4
10952	5	33481261	3.74352	3.36359	4.13408				3.48787	4
10953	5	33508142	3.46504	3.33134	4.08255				3.37385	4
10954	5	33550213	3.10214	3.16657	3.71188					3
10955	5	33586136	3.05863	3.17431	3.8546					3
10956	5	33611572	3.33415	3.36924	4.02361				2.94132	4
10957	5	33637178	2.94769	3.337	3.88789					3
10958	5	33687195	2.70008	3.78881	3.49918					3
10959	5	33709003	2.91982	4.24802	3.9086			2.69685	3.06018	5
10960	5	33762720		4.24717	3.99125					2
10961	5	33808700		4.25958	3.93549					2
10962	5	33835067		3.97384	3.62533					2
10963	5	33861705		4.02574	3.75894			2.65932	2.97309	4
10964	5	33925229		3.99303	3.82803				3.20264	3
10965	5	33953799		4.22548	3.27108				3.13183	3
10966	5	33981125		4.1506					3.27217	2
10967	5	34002538		3.80104					3.22506	2
10968	5	34082902	2.81048	3.8099					3.02759	3
10969	5	34101843	2.85127	3.8254					3.02308	3
10970	5	34142015	2.76671	3.4304					2.97414	3
10971	5	34180584	2.83459	3.57008						2
10976	5	34446901		3.12114					2.947	2	34433398	34458969	SCAF11
12053	5	106375105			3.13916					1	106335983	106450444	\
12054	5	106405677			3.33297					1
12131	5	109333059					1.98066			1	109316658	109577022	CECR5, ATP6V1E1
12132	5	109382111					2.17962			1
12133	5	109499140					1.98311			1
12134	5	109560984					2.34241			1
12143	5	109912860					2.05023			1	109878354	109989303	TUBA8, CDC42EP1, GGA1
12144	5	109934870					1.9739			1
13066	6	37218883						2.66151		1	37200757	37539268	FAM13A, HERC3, NAP1L5
13068	6	37294843				3.24517		3.30052		2
13069	6	37323779				3.28051		3.04065	3.62504	3
13070	6	37399296				3.67519		2.64917	3.50434	3
13071	6	37440207				3.49587				1
13072	6	37463048				2.96949				1
13074	6	37526622				2.87443				1
13078	6	37653391				2.89168				1	37642516	38052662	PYURF, PIGY, HERC5, HERC6, PPM1K, ABCG2, PKD2
13079	6	37704254				3.10764				1
13080	6	37742740				3.25598				1
13081	6	37762973				2.9904				1
13082	6	37801349				3.09403				1
13083	6	37839427				3.13096				1
13084	6	37868743				3.04419				1
13085	6	37925393						2.84622	3.35528	2
13086	6	37983812				3.0348				1
13087	6	38042011				2.96028				1
13090	6	38173166				3.04294			3.3391	2	38153455	41044294	MEPE, IBSP, LAP3, MED28, DCAF16, NCAPG, LCORL
13091	6	38203273				3.45817		2.65655	3.4764	3
13092	6	38286952				4.83251		3.72363	4.03034	3
13093	6	38321808				4.65604		3.70155	3.92131	3
13094	6	38343712				4.44131		3.47611	3.67941	3
13095	6	38366100				4.44131		3.49854	4.08748	3
13096	6	38464203				5.15127		4.10267	4.86979	3
13097	6	38576012				4.68866		3.91162	4.47534	3
13098	6	38627070				5.25208		3.76687	4.92837	3
13099	6	38689886				5.27763		4.04734	4.17035	3
13100	6	38746212				4.86439		3.93643	3.66242	3
13101	6	38825835				4.80005		3.81905	3.95705	3
13102	6	38845992				4.80005		3.81905	3.95705	3
13103	6	38869785				4.80002		3.5686	3.97176	3
13104	6	38914175				4.75956		3.5686	3.82327	3
13105	6	38939012				4.75956		3.5686	3.90038	3
13106	6	39034201				5.10044		3.9493	3.98018	3
13107	6	39069719				4.79051		4.06038	4.16793	3
13108	6	39094340				4.83507		4.16423	3.97317	3
13109	6	39114894				4.83507		4.16423	3.97317	3
13110	6	39147750				4.76268		4.16232	3.90253	3
13111	6	39172862				4.8831		4.12734	4.01839	3
13112	6	39216868				4.98068		3.88809	3.73547	3
13113	6	39257620				5.27433		4.3353	4.04135	3
13114	6	39277640				5.10867		4.3767	4.05329	3
13115	6	39313672				4.97001		4.2557	3.79727	3
13116	6	39346170				5.32432		4.41339	3.93594	3
13117	6	39371150				5.41049		4.32953	3.94346	3
13118	6	39438580				5.35215		4.22578	3.99135	3
13119	6	39461621				5.40176		3.98889	4.1496	3
13120	6	39483217				6.12469		4.10552	3.79781	3
13121	6	39503443				5.27302		3.41659	3.17575	3
13122	6	39529973				3.61145				1
13123	6	39597740				4.14531				1
13124	6	39667998				4.04281				1
13125	6	39688028				4.09675				1
13126	6	39721727				3.9097		2.72751		2
13127	6	39753141				3.94015		2.6533		2
13128	6	39773228				3.56291		2.75463		2
13129	6	39816133				3.64849		2.68254		2
13131	6	40041098				3.37753		2.79146		2
13132	6	40063618				4.17249				1
13133	6	40086624				3.91324				1
13134	6	40088475				3.47009				1
13135	6	40107367				3.47009				1
13136	6	40130189				3.74226				1
13137	6	40158436				3.48716				1
13138	6	40183935				3.28277				1
13139	6	40208497				3.44184				1
13140	6	40236966				3.66162				1
13141	6	40303148				3.50044				1
13142	6	40327335				3.8099				1
13143	6	40355102				3.81278				1
13144	6	40377515				3.67047				1
13145	6	40478325				3.46331				1
13146	6	40530400				3.52349				1
13147	6	40557209				3.38694				1
13148	6	40580921				3.13654				1
13149	6	40629318				3.54767				1
13150	6	40684885				3.87379				1
13151	6	40716598				3.22815				1
13152	6	40770870				3.22815				1
13153	6	40840683				2.92062				1
13154	6	40893067				3.43797				1
13155	6	40922391				3.57966				1
13156	6	40961278				3.24065				1
13157	6	40983913				3.43049				1
13158	6	41004596				3.26112				1
13159	6	41025711				3.24659				1
13669	6	65865204							3.30985	1	65849478	66006862	\
13670	6	65889482							3.15879	1
13671	6	65925664							3.17861	1
13672	6	65978639							3.25626	1
13685	6	66509207							3.13422	1	66491005	66685520	GABRA2
13686	6	66549547		3.00532					3.65946	2
13687	6	66572393		3.1102					3.80817	2
13688	6	66594604		2.90127					3.5533	2
13689	6	66632373							3.80217	1
13690	6	66660028							3.40374	1
13693	6	66773186				3.01119			3.2442	2	66760560	67369973	COX7B2, GABRA4, LOC536190, GABRB1
13694	6	66802712				2.89683				1
13696	6	67024345							3.17986	1
13697	6	67049861							3.26593	1
13698	6	67070334							3.26593	1
13699	6	67105986							3.2777	1
13700	6	67170035							3.13714	1
13701	6	67193418							3.50512	1
13702	6	67213645							3.50327	1
13703	6	67239769							3.48434	1
13704	6	67265213							3.43643	1
13705	6	67286349							3.39266	1
13706	6	67316480							3.13631	1
13712	6	67752994							3.20446	1	67737269	67841560	ATP10D
13713	6	67780297				2.89755			3.24504	2
13714	6	67805804							3.1684	1
17236	8	23409295						2.35685		1	23364713	23523885	PTPLAD2, KIAA1797
17237	8	23448920						2.54681		1
17238	8	23493443						2.37491		1
17259	8	24288969				2.674	2.34552			2	24250130	24386480	\
17261	8	24365893						2.328		1
17277	8	25095889						2.42067		1	25065727	26373814	PLIN2, RRAGA, FAM154A
17278	8	25133019						2.58324		1
17279	8	25206821						2.74952		1
17281	8	25253083						2.6768		1
17283	8	25337315					2.31457			1
17285	8	25404712					2.29741			1
17286	8	25435054						2.48221		1
17288	8	25499941	3.43544			2.90858	2.32905	2.95571		4
17289	8	25565937	3.38463							1
17290	8	25668823	2.99392				2.30455			2
17291	8	25710676	3.14846				2.32961			2
17292	8	25740745	3.48195				2.6412	2.46633		3
17293	8	25773928	3.55327			2.6607	2.6929	3.31904		4
17294	8	25822696	2.79865			2.96503	2.61076	3.5421		4
17295	8	25850783	3.67008			3.55308	2.46481	4.09449		4
17296	8	25878710	3.48567			3.01339	2.38506	3.58994		4
17297	8	25958375	3.54358		3.34583	3.1093	2.36477	3.32253		5
17298	8	25997609	3.55149		3.17553	2.86656		3.24626		4
17299	8	26062021	3.07513					2.44432		2
17300	8	26085287	3.59889		3.18811	2.72252		2.96528		4
17301	8	26121169	3.3726			2.54491				2
17302	8	26146155	3.23156		2.94974					2
17303	8	26241724	3.01207							1
17304	8	26283932	2.97816							1
17305	8	26330491	3.07415							1
17309	8	26509592	2.73068		3.00789					2	26488941	26539756	\
17340	8	27975966	2.83927		3.15973	2.87514				3	27960523	28191821	\
17341	8	27997814				2.6274				1
17342	8	28058435	2.90117			3.18377				2
17343	8	28094157				3.20103				1
17344	8	28134263				3.13972				1
17345	8	28178007	2.89838							1
17362	8	28870291	3.12631			2.61563				2	28851069	29004745	PSIP1, SNAPC3
17363	8	28908083	3.30728			2.67735				2
17364	8	28953890	3.30728			2.71021				2
17365	8	28986164	3.14427			2.73088				2
17372	8	29425215	2.75475							1	29402286	30863262	FREM1, ZDHHC21, NFIB
17374	8	29592011					2.4782			1
17375	8	29628947					2.52902			1
17376	8	29711579	2.94357		3.18465	2.96414	2.61527			4
17377	8	29737467	3.17199			2.61797	2.56759	2.37549		4
17378	8	29767566			3.03007	2.78622	2.46927	2.48509		4
17380	8	29885309				2.7663				1
17381	8	29915312	3.0266			2.74199	2.39915	2.49961		4
17382	8	29944709	3.0266			2.74199	2.39915	2.50964		4
17383	8	30036807	2.92766		3.11485	3.21861	2.50987	2.47376		5
17384	8	30088133	3.15261		3.32292	3.09677	2.65691	2.3583		5
17385	8	30129534	3.22158		3.53435	3.17361	2.6282	2.37573		5
17386	8	30188865	3.22663		3.49812	3.15175	2.65782	2.47668	2.90288	6
17387	8	30235048	3.27923		3.25168	3.72688	2.75952		2.90581	5
17388	8	30263384	2.97273			3.90112	2.67461		2.88263	4
17389	8	30284829	2.93166		3.21965	3.8022	2.6879		2.82813	5
17390	8	30320626	2.8791		3.26517	3.83758	2.71697			4
17391	8	30369356	2.87148			3.41145	2.57357			3
17392	8	30407640	2.87001		2.96055	3.0365	2.66515			4
17393	8	30442371	2.78147				2.60734			2
17394	8	30479957	3.10302			2.60238	2.7236			3
17395	8	30557501	3.07836				2.67945			2
17396	8	30586021	3.11272			2.99078	2.93334			3
17397	8	30661534				2.73349	2.77251			2
17398	8	30693497	2.75903			2.69461	2.7259			3
17399	8	30739625				2.63868	2.67193			2
17400	8	30772014					2.62281			1
17401	8	30809624					2.64307			1
17405	8	31144925	3.12764							1	31134416	31303098	MPDZ
17407	8	31265066	2.74481							1
17498	8	36641920					2.31781			1	36565901	36701263	\
17500	8	36687139	2.79531							1
17504	8	36984776						2.36182		1	36940593	37175269	\
17505	8	37081128	2.80961	3.15854		2.6324				3
17506	8	37109268	3.00219			2.97257				2
17507	8	37136374				3.00605		2.3938		2
17508	8	37158190	2.96984							1
17517	8	37585486				2.56477		2.57126		2	37573154	37618007	\
17518	8	37604683	2.87352							1
18113	8	66820951					2.32379			1	66803194	66954681	\
18114	8	66929546					2.32275			1
19031	8	112673132						2.45989		1	112643317	112811033	STOM
19032	8	112720092						2.38369		1
19033	8	112758017						2.53585		1
19034	8	112797372						2.37455		1
20038	9	55980280	2.78578							1	55961200	56083491	\
20039	9	56003900	2.78578							1
20040	9	56030649	2.78578							1
20041	9	56072341	2.93392							1
20287	9	69696334					2.02234			1	69683127	70931783	AKAP7, ARG1, MED23, ENPP3, ENPP1, CTGF
20288	9	69718369					2.07295			1
20289	9	69818133					2.2654			1
20290	9	69856640					2.31391			1
20291	9	69895004					2.42684			1
20292	9	69907989					2.54612			1
20293	9	69956436					1.90743			1
20295	9	70213859					1.96335			1
20296	9	70248005					2.17536		2.765	2
20297	9	70321037					1.9798		2.94126	2
20298	9	70439087					2.261		3.62424	2
20299	9	70479528					2.23907		3.32498	2
20300	9	70491698		3.34799			2.33438		3.2842	3
20301	9	70549825					2.05918		2.96152	2
20302	9	70589381					2.05918		2.94995	2
20303	9	70612283					1.93788			1
20304	9	70645369		3.35637	2.7954		2.18999		2.64967	4
20306	9	70874966					2.05108			1
20307	9	70904362					1.98212			1
20632	9	90365450			2.84158		2.16372			2	90343941	90385476	\
20640	9	90690991					1.9129			1	90663543	90738308	\
20641	9	90719582					2.00945			1
20916	9	104473945					1.94175			1	104451638	104516416	\
20917	9	104503206					2.04428			1
21782	10	46638835			2.68289					1	46618670	46697923	\
21783	10	46665928			2.66369					1
22112	10	62463444			2.54899					1	62433141	62849684	MYEF2, SLC24A5
22113	10	62587850			2.70326					1
22115	10	62675184			2.5532					1
22116	10	62792747			2.8405					1
22117	10	62822728			2.79795					1
22127	10	63629647			2.6282					1	63608032	63767603	\
22128	10	63699098			2.61126					1
24092	11	56932696				2.93714				1	56917822	57119203	\
24093	11	56956782				3.14367				1
24094	11	56985921				3.05631				1
24096	11	57078447				2.84899				1
24097	11	57107070				2.84899				1
24205	11	62564825				3.09237				1	62551207	62747486	\
24206	11	62593469				2.92201				1
24208	11	62657356				2.9852				1
24209	11	62703167				3.28497				1
24210	11	62732451				3.12926				1
24236	11	64137185		2.98189						1	64121612	64204209	\
24237	11	64159128		3.19534						1
24238	11	64184454		3.06292						1
24241	11	64313748	5.19865	4.5155	5.51009	4.82262		3.42814		5	64291486	71493179	MEIS1, ETAA1, C1D, WDR92, PNO1, PPP3R1, CNRIP1, PLEK, FBXO48, APLF, PROKR1, ARHGAP25, BMP10, GKN1, ANTXR1, GFPT1, NFU1, ANXA4, GMCL1, SNRNP27, MXD1, PCBP1, C11H2orf42, T1A1, PCYOX1, SNRPG, EHD3, CAPN14, GALNT14, CAPN13, LBH, YPEL5, CLIP4, WDR43, SPDYA, PPP1CB, FOSL2, BRE
24242	11	64367438	4.72986	4.56815	4.9973	4.22816		3.40702		5
24243	11	64392003	4.76588	4.33143	4.98332	4.17315		3.14239		5
24244	11	64433929	5.26576	4.51925	5.65871	4.46525		3.4535		5
24245	11	64537797	4.7848	4.55039	5.21355	4.65518		3.4294	3.68756	6
24246	11	64625361	4.8407	4.22084	5.50569	4.60611		3.27714	3.93427	6
24247	11	64742252	4.45259	4.35008	5.48137	4.478		3.23589		5
24248	11	64844989	4.40569	4.40891	5.63447	4.70711		3.55635	3.42696	6
24249	11	64906730	4.60971	4.3061	5.73381	4.78389		3.67413	3.62048	6
24250	11	65066890	5.39641	4.58053	5.48448	4.97248		3.78484	3.53877	6
24251	11	65133710	5.46101	4.39617	5.46088	4.92884		3.71902	3.45852	6
24252	11	65246700	5.34717	4.10101	5.46889	4.88542		3.49693	3.38699	6
24253	11	65290109	4.83207	4.27585	4.87467	4.90808		3.41793	3.56596	6
24254	11	65315609	5.13748	4.19473	4.72715	5.07463		3.49187	3.55548	6
24255	11	65353177	4.61934	3.76559	4.65888	4.79874		3.33354	3.42995	6
24256	11	65386179	4.62844	3.71708	4.46252	5.03468		3.54406	3.50261	6
24257	11	65493222	5.22904	3.99367	5.35299	5.07695		2.97072	3.26528	6
24258	11	65565844	4.76235	3.95168	5.02895	4.91482		3.18773	3.78291	6
24259	11	65656294	5.23316	4.62302	5.19274	4.87582		3.19573	3.52536	6
24260	11	65686532	4.01861	4.09916	4.54466	4.35888		3.38553	3.48807	6
24261	11	65925331	5.43066	5.17467	5.58648	5.62712	1.851	4.59713	4.4273	7
24262	11	65975590	6.47945	5.76328	6.40581	6.05869	1.98457	4.7686	4.77954	7
24263	11	66002572	6.03818	5.51724	6.493	6.48776	1.94176	5.04707	4.97536	7
24264	11	66073158	6.80487	6.08245	6.73339	6.45866	1.96032	5.26277	5.27303	7
24265	11	66118270	6.86766	6.1431	6.75074	6.49344	1.96645	5.15449	5.08832	7
24266	11	66153626	6.1655	5.45753	6.49357	6.08323	1.96535	4.85557	5.85132	7
24267	11	66218925	6.17543	5.4627	6.29206	6.07144	1.97556	4.65098	5.40561	7
24268	11	66341589	6.98091	5.98285	6.77902	6.15775	2.09439	5.01398	5.65217	7
24269	11	66450428	7.30056	5.82165	6.91943	5.68796	2.21008	5.32179	5.77239	7
24270	11	66477233	6.949	5.81226	6.52236	5.3818	2.15565	5.10114	5.53216	7
24271	11	66533595	7.76876	6.44104	7.14136	5.58358	2.16318	5.59391	5.61214	7
24272	11	66554571	7.61121	6.09301	7.01455	5.69283	2.20307	5.6135	5.75131	7
24273	11	66575466	7.72917	6.5039	6.8969	5.2959	2.24934	5.46642	5.5281	7
24274	11	66789317	7.81157	6.74616	6.61921	5.68965	2.40223	5.89471	5.73382	7
24275	11	66864873	7.91177	6.67363	7.04059	5.70432	2.42132	6.1169	5.62103	7
24276	11	66946746	8.0179	6.91115	7.27622	5.7261	2.43854	5.96026	5.63679	7
24277	11	66974370	7.96457	6.77223	7.17434	6.11156	2.19263	5.87684	5.70385	7
24278	11	67016791	8.13732	6.69792	7.30648	5.84574	2.21585	5.78348	5.74967	7
24279	11	67059602	8.08656	6.6858	6.88384	5.92122	2.228	6.0202	5.94775	7
24280	11	67108521	7.44136	6.27912	6.52901	5.51193	2.20975	5.5659	5.60061	7
24281	11	67185874	7.90647	6.66735	6.94814	5.80464	2.28423	5.97741	5.88556	7
24282	11	67257038	7.8235	6.52919	6.8769	5.85201	2.26553	5.97327	5.91903	7
24283	11	67319888	8.16652	6.52609	6.90516	5.86155	2.26553	6.00374	5.99558	7
24284	11	67347867	7.98386	6.34009	6.64942	5.73263	2.26478	5.60633	5.80412	7
24285	11	67383421	8.20357	6.69611	6.90766	6.20059	2.35877	5.73655	6.0689	7
24286	11	67421419	7.96846	6.53147	6.67986	6.04541	2.35755	5.59671	6.05713	7
24287	11	67445963	8.26428	6.80666	6.96688	6.19081	2.32102	5.80785	6.08905	7
24288	11	67498111	8.37401	6.89816	7.27912	6.39565	2.41574	5.74263	6.27044	7
24289	11	67525323	8.37213	6.74819	7.29682	6.57426	2.40684	5.62849	6.2605	7
24290	11	67559090	8.42325	6.76249	7.17838	6.63201	2.40416	5.61245	6.37749	7
24291	11	67592479	8.16431	6.68387	7.13968	6.51845	2.41367	5.62849	6.12965	7
24292	11	67626052	7.40211	6.55976	6.8876	6.49204	2.38142	5.52819	5.94393	7
24293	11	67678534	7.74667	6.65355	7.13228	6.44665	2.43221	5.59855	5.99002	7
24294	11	67725058	7.64381	6.59658	7.15592	6.32748	2.41678	5.65564	6.0583	7
24295	11	67750746	7.64381	6.58331	7.14662	6.32748	2.41478	5.65608	6.05367	7
24296	11	67803326	7.79803	6.59829	6.91395	6.27006	2.42634	5.95453	5.99734	7
24297	11	67830333	7.79588	6.58213	6.99581	6.24651	2.42543	5.95401	6.01429	7
24298	11	67862943	7.20827	6.197	6.94921	5.84756	2.20779	5.82914	5.74301	7
24299	11	67892519	7.59058	6.7118	7.10389	6.15372	2.21008	5.88896	6.00265	7
24300	11	67944693	7.0969	6.53058	6.77466	5.92526	2.20624	5.7457	5.94632	7
24301	11	68036682	6.97244	6.21619	7.01023	5.81557	2.21021	5.2265	5.8838	7
24302	11	68085486	7.55059	6.57121	7.17845	6.11055	2.21372	5.33932	5.66089	7
24303	11	68120700	7.5148	6.20503	6.80402	6.10144	2.20922	5.07446	5.66292	7
24304	11	68277183	7.06094	5.97183	6.29756	5.64878	2.09151	4.97116	5.08146	7
24305	11	68298497	6.81878	5.99562	6.36036	5.76035	2.14067	5.27105	5.12686	7
24306	11	68352879	6.66479	5.95082	6.19271	5.80469	2.10077	5.06844	5.75913	7
24307	11	68395814	6.65437	5.95224	6.16889	5.77826	2.10789	4.97426	5.8647	7
24308	11	68484211	6.16343	5.51824	5.60471	5.31158	2.08542	4.58484	5.34921	7
24309	11	68592752	6.52863	5.75469	5.84507	5.39493	2.064	5.00525	5.43821	7
24310	11	68614963	6.63377	5.75469	5.87532	5.67115	2.06499	5.0174	5.9842	7
24311	11	68662418	6.7781	5.75051	5.9368	5.89116	2.06663	4.98187	6.01567	7
24312	11	68687376	6.69112	5.74566	5.93633	5.84084	2.07046	4.98187	6.04424	7
24313	11	68727902	6.4748	5.60532	5.79068	5.75586	2.12469	5.07493	5.90584	7
24314	11	68759678	6.57827	5.825	6.14086	5.68092	2.10397	4.99935	5.792	7
24315	11	68820809	6.74689	5.8545	6.14676	5.72494	2.09844	4.98202	5.77415	7
24316	11	68860065	6.83812	5.61681	5.78445	5.46669	2.13834	4.46721	5.71731	7
24317	11	68938216	6.96453	5.93548	5.83842	5.52372	2.07328	4.60747	5.9213	7
24318	11	68972281	6.31159	5.65826	5.52017	5.36805	2.05119	4.374	5.85646	7
24319	11	69015403	6.32497	5.63457	5.53036	5.33772	2.07523	4.2828	5.59336	7
24320	11	69039926	6.08515	5.38183	5.28997	5.61004	2.36203	4.21834	5.43313	7
24321	11	69103108	6.71489	5.74534	5.43274	6.31919	2.37651	4.394	5.75484	7
24322	11	69155670	6.97778	5.94497	6.05084	6.35003	2.38799	4.38947	5.91488	7
24323	11	69190084	6.71765	5.64592	5.90547	6.37765	2.32757	4.56865	5.84159	7
24324	11	69216078	6.53506	5.58948	5.99141	6.24461	2.22613	4.35186	5.51422	7
24325	11	69240871	6.61617	5.68238	6.07462	6.30405	2.24973	4.41503	5.71734	7
24326	11	69270522	6.44893	5.64924	5.95615	6.08278	2.28718	4.24011	5.41256	7
24327	11	69303324	6.14233	5.66586	5.86581	5.56478	2.12849	4.31483	5.14528	7
24328	11	69380054	6.14233	5.61474	5.84922	5.61397	2.15174	4.26656	5.1443	7
24329	11	69418071	5.41526	5.51521	5.63869	5.50908	2.15813	3.91211	5.40504	7
24330	11	69471955	5.33365	5.4261	5.65253	5.42404	2.04863	3.90359	4.9936	7
24331	11	69506822	5.33596	5.4347	5.58383	5.71475	2.77372	3.81848	5.26604	7
24332	11	69529012	5.31338	5.60197	5.57982	5.95517	2.66722	3.78489	5.00506	7
24333	11	69566554	5.97631	5.6527	5.44965	5.98583	2.68241	4.04888	4.9833	7
24334	11	69593730	6.0126	5.46042	5.49274	5.75761	2.67502	3.54368	4.92884	7
24335	11	69634769	5.31246	5.38379	5.64377	5.66856	2.69717	3.61074	4.92669	7
24336	11	69666879	5.09295	5.28519	5.4499	5.29702	2.70046	3.63677	4.70124	7
24337	11	69835914	5.08619	5.32814	5.39973	5.12537	2.511	3.66136	4.63547	7
24338	11	69884769	4.68651	5.14207	5.0768	5.09091	2.5107	3.63843	4.78447	7
24339	11	69918099	4.3252	4.81987	4.66414	4.51118	2.34733	3.16728	4.41721	7
24340	11	70016398	4.23848	4.91097	4.61933	4.55356	2.32055	3.09628	4.45118	7
24341	11	70065583	4.28315	5.06323	4.65996	4.55356	2.35894	3.15496	4.48334	7
24342	11	70106153	4.31611	5.14699	4.63929	4.67663	2.32635	3.10404	4.68389	7
24343	11	70134982	4.59778	5.23553	5.13791	4.55048	2.3752	3.15964	4.69177	7
24344	11	70201515	4.54274	5.27149	5.10369	4.33135	2.35415	3.02642	4.79083	7
24345	11	70244530	4.39719	4.98232	4.96425	4.25831	2.29923	2.99428	4.61639	7
24346	11	70286019	4.6585	4.9932	5.17582	4.28255	2.29113	3.00602	4.76372	7
24347	11	70309933	4.68737	5.18024	5.1475	4.33652	2.30861	2.99939	4.73724	7
24348	11	70333410	4.58898	4.95628	5.2187	4.23217	2.302	3.02383	4.79552	7
24349	11	70363411	4.7908	5.05267	5.10108	4.37415	2.31801	3.00293	4.5406	7
24350	11	70438902	4.63279	5.01753	5.1151	5.08256	2.55542	3.54773	4.82967	7
24351	11	70487203	4.52547	4.9037	4.81302	4.70826	2.49848	3.25258	4.62732	7
24352	11	70537728	4.54689	4.95585	4.94115	5.03789	2.50428	3.36954	4.76462	7
24353	11	70597052	5.04759	5.06359	5.01575	5.19844	2.49722	3.47184	4.76068	7
24354	11	70645590	5.12449	4.7843	4.68921	5.0975	2.35703	3.52856	4.57108	7
24355	11	70703633	5.17432	4.54393	4.32501	4.85521	2.2013	3.19745	4.5045	7
24356	11	70750209	5.21493	4.59891	4.40469	4.97114	2.21333	3.32883	4.45984	7
24357	11	70777171	4.65685	4.42485	4.28664	4.37665	2.16201	3.31279	4.00619	7
24358	11	70830080	4.79904	4.59373	4.56651	4.48017	2.18217	3.59046	4.01171	7
24359	11	70879221	4.07586	4.30025	4.02315	4.03392	1.90981	3.28951	3.69663	7
24360	11	71048976	3.94563	4.28041	3.81959	4.21886	1.84969	3.33312	3.7292	7
24361	11	71090191	3.9922	4.40987	3.94694	4.41705	1.91982	3.30203	4.18113	7
24362	11	71117880	4.36864	4.48147	4.31618	4.67814	1.93176	3.37821	4.24639	7
24363	11	71168249	3.94346	4.15966	3.68112	4.40115	1.76906	3.1052	3.99144	7
24364	11	71190087	3.69833	3.99278	3.48817	4.07667	1.70826	2.97324	3.79787	7
24365	11	71251616	4.43183	4.21998	3.75214	4.36073	1.75291	3.09454	3.97263	7
24366	11	71343431	4.01129	4.07351	3.28594	4.31974	1.83679		3.75123	6
24367	11	71365918	4.15605	3.89336	3.30879	4.47672	1.77339		3.76007	6
24368	11	71391284	3.64988	3.09691	3.11002	3.64174				4
24369	11	71418743	3.61497		3.10304	3.61659				3
24370	11	71465910				3.40901				1
24390	11	72555948			3.29695					1	72540086	72749881	EMILIN1, AGBL5, TMEM214, MAPRE3, DPYSL5
24392	11	72732727			3.26487					1
25028	11	106708013			3.15861					1	106695242	106787255	OLFM1
25029	11	106741315			3.49969					1
25030	11	106770252			3.10077					1
26154	12	62648430						2.53571		1	62631785	62751156	\
26155	12	62687453						2.62518		1
26156	12	62728009						2.3516		1
26757	13	7970420					1.89436			1	7892730	8366930	MACROD2, FLRT3
26758	13	7976775					1.90742			1
26759	13	8165260					1.97205			1
26760	13	8347568					2.03742			1
26966	13	19966786			2.57058					1	19951848	20030293	NRP1
26967	13	19987212			3.16274			2.58945		2
26968	13	20011204			2.9204			2.68683		2
27831	13	64953618			2.79849					1	64937129	65218932	TRPC4AP, EDEM2, PROCR, EIF6
27832	13	64977414	3.52717		3.11871					2
27833	13	65006713	3.48267		2.58448					2
27834	13	65108908						2.62783	3.23784	2
27835	13	65164792	3.27797		2.54539			2.88801		3
27836	13	65201054	3.33199		2.50092			2.59282	3.24551	4
27999	13	72807094			2.53589		1.86933			2	72793341	72863130	SRSF6
28000	13	72842894			2.58					1
28267	14	1463676	3.19623				1.96564			2	1	2228124	C14H8orf33, ZNF34, RPL8, COMMD5, ARHGAP39, MIR2308, C14H8orf82, LRRC24, LRRC14, RECQL4, MFSD3, GPT, PPP1R16A, FOXH1, KIFC2, CYHR1, TONSL, VPS28, SLC39A4, CPSF1, ADCK5, GPR172A, SCRT1, DGAT1, HSF1, HEATR7A, MIR1839, MAF1, SHARPIN, CYC1, GPAA1, EXOSC4, OPLAH, GRINA, MIR2309, NRBP2, PUF60
28268	14	1489496	2.90051				2.38721			2
28269	14	1514056	2.84833				2.34352			2
28270	14	1535099					1.61606			1
28271	14	1616618					1.61606			1
28272	14	1651311					1.7652			1
28273	14	1675278					1.73016			1
28274	14	1696470					1.72502			1
28275	14	1801116					1.59831			1
28276	14	1923292					2.13352			1
28277	14	1954317					2.13393			1
28278	14	2002873					1.80295			1
28279	14	2054457					1.96588			1
28280	14	2117455					2.04274			1
28281	14	2194228					1.90969			1
28282	14	2217163					1.84294			1
28878	14	28003576		2.60189						1	27982469	28089850	\
28879	14	28024026		2.89385						1
28880	14	28053009		2.89385						1
28881	14	28076510		2.85624						1
29013	14	35518739			2.62276					1	35495925	35618106	\
29014	14	35554436			2.62626					1
29015	14	35590232			2.63024					1
31356	15	79343616			3.17887		2.17183			2	79332415	79350912	\
31446	15	85112130						2.51157		1	85100179	85296676	LOC100271685
31448	15	85203839						2.58814		1
31449	15	85257312						2.62382		1
32418	16	55239686					2.34835			1	55224488	55293931	\
32419	16	55261770					2.47951			1
32547	16	61609265	3.06849		2.83582					2	61591368	61775331	RALGPS2, ANGPTL1
32548	16	61668331	3.00266	3.43739	3.02872		2.29027			4
32549	16	61716582		3.56215						1
32550	16	61759526		3.42569						1
32553	16	61882477		3.15364		2.48025				2	61854666	62034420	TOR3A, ABL2
32555	16	61960715				2.44812				1
32556	16	61995348		3.26277						1
33039	17	2904301				2.55514		2.19742		2	2892872	2921666	PLRG1
34085	17	59043406			3.42613					1	59023959	59434250	SUDS3, TAOK3, PEBP1, WSB2
34086	17	59090672							2.88376	1
34087	17	59112241							2.86465	1
34088	17	59196656							3.07806	1
34089	17	59241175							3.09466	1
34090	17	59320664							2.92924	1
34092	17	59418869							2.79213	1
34120	17	60679968							2.82636	1	60646302	60728769	\
34121	17	60711532				2.38947				1
34140	17	61522805				2.31611				1	61504329	61766367	\
34141	17	61555800	2.70124		3.0784	2.39443				3
34142	17	61592105				2.68682				1
34143	17	61624831				2.41702				1
34145	17	61717064				2.53868				1
34146	17	61744405	2.56892							1
34157	17	62160129						2.685		1	62143775	63101917	TBX5, RBM19
34158	17	62213889						2.49673		1
34159	17	62254497						2.27297		1
34160	17	62290698		3.21396				2.3852		2
34161	17	62311865		3.32977		2.56661		2.58451		3
34162	17	62331085	3.39493	4.3651	3.39364	3.44626		2.80894	3.04412	6
34163	17	62373110	3.48152	3.78761		3.37001		2.15296	2.91919	5
34164	17	62433322	2.93535			2.65103				2
34165	17	62454044	3.15622	3.54434	3.23903	2.91252				4
34166	17	62504788	3.20543	3.66692		2.68814		2.47889		4
34167	17	62535762						2.36687		1
34168	17	62570507				2.3026		2.51673		2
34169	17	62592605				2.75441				1
34171	17	62662034	2.72619	3.48491	3.19848	2.73241				4
34172	17	62700273		3.55478	3.71513	2.79758				3
34173	17	62758681			3.70891	2.68208				2
34174	17	62783598	3.14009	3.51863		3.07256				3
34175	17	62817914	2.84639	3.15969		2.63333				3
34176	17	62891304	2.77184	3.15831		2.70282				3
34177	17	62977480	2.64608		3.22871	2.51157				3
34178	17	63012699	3.19017		3.24205	2.57159				3
34179	17	63049154	2.71326		3.49158	2.60476				3
34180	17	63063122			3.0819					1
34457	17	74898756						2.20246		1	74857905	75158596	GNB1L, TXNRD2, COMT, ARVCF, MIR185, C17H22orf25, DGCR8, MIR1306, RANBP1, HSFY2
34458	17	74925889						2.26704		1
34459	17	74948921						2.40379		1
34460	17	74965918						2.16028		1
34461	17	74998349						2.33507		1
34719	18	13238432	2.9939		2.65664					2	13218147	13371842	JPH3, SLC7A5
34720	18	13276830	3.68554		3.24292					2
34721	18	13305495	3.86043		2.94548					2
34722	18	13346768	3.35093		2.68542					2
34801	18	18128677	2.89707	2.98245						2	18121299	18385754	ZNF423
34803	18	18192027		3.59601						1
34804	18	18217505		3.86417						1
34805	18	18238978		3.55968						1
34806	18	18267940	2.59965	3.31604						2
34807	18	18294473		2.91746						1
34808	18	18344555	2.62209							1
34809	18	18368327	2.59189							1
35003	18	28286346					1.87334			1	28250062	28535383	\
35004	18	28324801					1.87334			1
35005	18	28425238					2.03124			1
35006	18	28487717					2.0573			1
35009	18	28670292					1.85463			1	28639394	29838910	CDH8
35011	18	28734924					1.90433			1
35013	18	28999193					2.03827			1
35014	18	29078437					1.99003			1
35015	18	29106701					1.88669			1
35016	18	29181633					2.49841		3.44102	2
35017	18	29228499					2.48496			1
35018	18	29290699					2.3583			1
35019	18	29332440					2.16145			1
35020	18	29362150			2.97614		2.33463		3.46267	3
35021	18	29388562			2.95914		2.42047		3.43129	3
35022	18	29414941			3.07322		2.36918		3.47828	3
35023	18	29455032					2.10575		3.40932	2
35024	18	29583082			3.10852	2.51051	2.36333		4.19411	4
35025	18	29610795			3.03119	3.13511	2.0208		3.97039	4
35026	18	29650288			2.97864	2.95255	2.1944	2.81064	4.60263	5
35027	18	29722853				2.74805			3.89531	2
35028	18	29795214							3.19966	1
35279	18	43502109					2.04938			1	43486185	43601732	C18H19orf40, RHPN2
35280	18	43568128					2.31297			1
35281	18	43588701					2.4859		3.21838	2
36149	19	26950041		2.94357						1	26938160	27115780	ZFP3, KIF1C, CAMTA2, LOC100848357, SPAG7, ENO3, PFN1, RNF167, SLC25A11
36150	19	27035421		2.90952						1
36151	19	27099600		2.76604						1
36155	19	27369763		2.70293	2.97212					2	27348168	27407224	ALOX12E, CUEDC2
36259	19	32390042							2.4996	1	32369079	32522004	HS3ST3A1
36260	19	32420816						2.98577		1
36261	19	32468831						2.50617	2.6842	2
36263	19	32508700						2.56688		1
36974	20	2491375	3.01099							1	2471909	2548528	KCNIP1
36975	20	2539179	3.23612							1
38495	21	8722457					1.89042			1	8650445	8763184	\
38496	21	8745180					1.85224			1
38968	21	32758644				2.63748				1	32743463	32830760	\
38970	21	32811807				2.65036				1
39161	21	43050749		2.80636	3.14636					2	42943151	43073826	\
39197	21	44836875				2.64236		2.76273		2	44814791	45042635	EGLN3
39198	21	44862140				2.61644		2.30764		2
39199	21	44907303		2.68364		2.70855		2.31871		3
39200	21	44981955				2.63056		2.23921		2
39201	21	45019363				2.6776		2.39519		2
39351	21	53525183					1.83069			1	53512761	53617194	\
39353	21	53603868					1.7373			1
44257	26	19125108		2.70581						1	19081470	23323162	LOXL4, PYROXD2, MIR1287, HPS1, CNNM1, GOT1, NKX2-3, SLC25A28, COX15, CUTC, DNMBP, CPN1, LOC511498, ERLIN1, CHUK, CWF19L1, SCD, SEC31B, NDUFB8, HIF1AN, FAM178A, SEMA4G, MRPL43, C26H10orf2, LZTS2, SFXN3, TLX1, LBX1, BTRC, POLL, DPCD, FBXW4, FGF8, NPM3, MGEA5, KCNIP2, HPS6, PPRC1, NOLC1, ELOVL3, GBF1, PITX3, NFKB2, PSD, FBXL15, CUEDC2, MIR146B, TMEM180, ACTR1A, SUFU
44258	26	19146857		3.38808					3.15138	2
44259	26	19189998						2.43881	3.00117	2
44260	26	19237604		2.79712				2.55405	2.97837	3
44261	26	19263805		2.76128				2.48942	2.92202	3
44262	26	19297164							2.85624	1
44264	26	19344348							2.69083	1
44265	26	19396842							2.72315	1
44266	26	19460476		2.72297						1
44267	26	19507012		2.82655						1
44268	26	19554675		2.97444					2.92538	2
44269	26	19605912		2.95506					3.02827	2
44270	26	19657939							2.71649	1
44271	26	19686897							2.77372	1
44272	26	19727292							2.70611	1
44273	26	19880677	3.03452	3.31219	3.02292					3
44274	26	19909212	3.03452	3.31219	3.02292					3
44275	26	19942669	3.10233	3.4053	3.07027					3
44276	26	19973761		3.25285	2.7489			2.43032	2.79672	4
44277	26	20012464		3.19142	2.73338			2.47973	2.94631	4
44278	26	20065602	2.7892	2.96078	2.89132				2.89564	4
44279	26	20100276		3.15118					3.0234	2
44280	26	20203731		3.11168					2.94597	2
44281	26	20259486		3.05106	2.77908				2.76207	3
44282	26	20290497	3.16296	3.15831	3.51325			2.94323	2.97125	5
44283	26	20365711	2.99647	3.45061	3.48982			3.10999		4
44284	26	20393457	3.02446	3.67598	3.55814			2.64043		4
44285	26	20444634	3.08224	3.7771	3.70869			2.66215	2.72677	5
44286	26	20474308	3.02547	4.23033	3.67479			2.77623	3.19524	5
44287	26	20560149	3.78561	4.12202	4.25771			2.8127	3.02007	5
44288	26	20618884	3.54589	3.59609	3.85367			2.83299	2.9013	5
44289	26	20668949	3.58584	4.00305	3.78229			2.83359	3.36439	5
44290	26	20716721	3.92539	4.03573	3.97794			2.56232	3.37645	5
44291	26	20738708	4.00226	4.0277	4.10325			2.99435	3.3552	5
44292	26	20772573	4.14161	4.27356	4.30084			3.418	2.98158	5
44293	26	20813204	3.95783	4.17332	4.30416			3.12521	3.01105	5
44294	26	20903573	3.84962	4.04244	4.04078			2.87218	2.76736	5
44295	26	20952340	3.28046	4.15274	3.646			2.59079	2.70594	5
44296	26	20984335	3.53079	3.82508	3.65416			2.58809	2.72767	5
44297	26	21056547	3.26162	3.31993	3.08301			2.62248		4
44298	26	21180893	2.84168	3.4824	3.16348				3.03792	4
44299	26	21226405	2.85819	3.21488	3.10981			2.43626	2.93005	5
44300	26	21258113	3.15599	3.34383	3.68777			2.95709	3.02963	5
44301	26	21322557	3.80773	3.68247	3.84774			3.05798	3.17467	5
44302	26	21363670	4.11567	4.11774	4.08916			2.89061	3.27128	5
44303	26	21409429	4.54904	4.7112	4.85951		1.97895	3.27846	3.77995	6
44304	26	21491243	4.38255	4.26921	4.68177		1.94958	2.56451	3.52094	6
44305	26	21537143	4.07151	4.23707	4.16129			2.60479	3.45455	5
44306	26	21606683	4.54739	4.2081	4.22016		1.987	2.95024	3.19694	6
44307	26	21636291	3.75192	3.96217	3.79302		1.94697	2.73059	3.09965	6
44308	26	21702714	3.82249	4.04426	4.0279		2.00255	2.77237	3.56414	6
44309	26	21734523	4.05796	4.58556	4.19974		2.19876	2.686	3.47542	6
44310	26	21800887	3.96518	4.17282	4.22492		2.21346	3.09709	3.26958	6
44311	26	21832456	4.42959	4.62099	4.68617		2.3407	3.16462	3.7718	6
44312	26	21870752	4.68018	4.85269	5.14467		2.42702	3.26852	3.89474	6
44313	26	21977581	4.21047	4.15185	4.62473		2.28905	3.42457	3.90486	6
44314	26	22016380	4.63107	4.57229	4.77414		2.28905	3.50992	3.93137	6
44315	26	22059103	4.17302	4.39938	4.62859		2.28905	3.48501	3.91937	6
44316	26	22118554	3.73993	4.98857	4.29186		2.47391	3.39532	3.68738	6
44317	26	22148014	3.54424	4.85187	4.16004		2.37084	3.27581	3.23196	6
44318	26	22215515	3.9959	5.23157	4.77511		2.51774	3.59973	3.64702	6
44319	26	22257931	3.99718	5.11874	4.78269		2.52251	3.72309	3.64702	6
44320	26	22339074	3.68834	4.80256	5.11306		2.34791	3.22139	3.59229	6
44321	26	22383645	3.92111	5.00997	5.16738		2.66581	3.3179	3.47807	6
44322	26	22446047	4.3377	5.2447	4.92831		2.61343	3.95133	3.39723	6
44323	26	22526369	4.7344	5.01664	5.02251		2.52151	4.03376	4.01866	6
44324	26	22550366	4.28631	4.78562	5.07909		2.50737	3.94243	3.96397	6
44325	26	22557427	4.35658	4.60629	5.02927		2.51759	3.96283	4.18238	6
44326	26	22587068	4.83029	5.09102	5.43248		2.53475	4.064	4.28863	6
44327	26	22628269	4.293	4.2391	4.56984		2.51451	3.61622	4.01234	6
44328	26	22648404	4.06584	3.97023	4.48712		2.5687	3.92012	3.58361	6
44329	26	22781853	3.6247	3.74103	3.65702		2.55906	3.46401	3.01256	6
44330	26	22826271	3.87193	4.24788	3.86215		2.59599	3.70661	3.15915	6
44331	26	22889812	3.77371	4.07404	3.82231		2.38158	3.5651	3.23062	6
44332	26	22913016	4.04853	4.33631	4.32237		2.39099	3.70708	3.57853	6
44333	26	22951431	4.59393	4.99028	4.55496		2.46385	4.12912	4.14694	6
44334	26	22977848	4.58473	4.9093	4.51584		2.46876	4.17741	3.89794	6
44335	26	23000155	5.05445	5.07518	4.3494		2.35661	4.19055	3.69418	6
44336	26	23048759	4.56904	5.46373	3.91207		2.29508	3.36855	4.31469	6
44337	26	23071595	4.51934	5.12387	3.92795		2.27712	3.37861	3.99135	6
44338	26	23092563	5.46197	6.22793	4.51065		2.73197	3.29871	3.96609	6
44339	26	23129849	5.18158	5.88561	4.24837	3.29875	2.81519	3.12117	4.4365	7
44340	26	23167656	4.31703	5.44319	3.92924		2.95955	2.74844	3.62677	6
44341	26	23180667	4.03199	5.16686	3.64836		2.8339	2.59317	3.46419	6
44342	26	23216336		4.02246	3.12874	2.95835	3.30684	2.58043	3.85557	6
44343	26	23270556		3.19278		2.94513	3.25169		4.55621	4
44344	26	23306551		2.78047			3.21822	2.48571	4.78319	4
44349	26	23461479		3.45987				3.06323		2	23452432	23997650	SUFU, TRIM8, ARL3, SFXN2, MIR2392, CYP17A1, AS3MT, CNNM2, NT5C2
44350	26	23549756		3.33829				2.98828		2
44351	26	23641881		3.05589				2.48715		2
44352	26	23689229		3.44629				2.98518		2
44353	26	23853334		2.77445				2.40231		2
44354	26	23876476	2.85685	3.6088				2.58168		3
44355	26	23920913		3.64755			2.22304			2
44356	26	23964078		2.75442						1
44362	26	24337880					2.03798			1	24285403	24589618	CALHM3, NEURL
44363	26	24401843					1.90796			1
44364	26	24446490		3.16392						1
44365	26	24477962		3.11574						1
44366	26	24507253		3.1854						1
44367	26	24531763		2.71597						1
44368	26	24575207		3.12762			1.90095			2
44375	26	24993254						2.57901		1	24969407	25102712	WDR96, GSTO1, GSTO2
44377	26	25088146				2.66461				1
44587	26	34436316						2.43469		1	34417342	34650127	PLEKHS1, NHLRC2
44589	26	34537950							2.71543	1
44590	26	34605253						2.61306		1
45272	27	19017466			2.8013					1	19004718	19166794	MTMR7, VPS37A, CNOT7
45273	27	19067353			3.0775					1
45274	27	19087624			2.97085					1
45275	27	19126734			3.30312					1
45276	27	19137853			3.04393					1
45551	27	32889433						2.5792	3.04571	2	32872431	33092719	GOT1L1, ADRB3, EIF4EBP1, ASH2L, STAR, LSM1, BAG4, WHSC1L1
45552	27	33035739							2.79047	1
45558	27	33400664						2.40456		1	33367904	33668218	\
45559	27	33435883						2.62426	2.63777	2
45561	27	33527863							2.78924	1
45562	27	33652270							2.65493	1
46116	28	16975360			3.27942					1	16936651	17051770	\
46117	28	17031531			2.98724					1
46121	28	17196687			2.85692					1	17184219	17266918	\
46122	28	17229601			3.05517					1
47061	29	21987120					2.35234		2.88564	2	21958846	22273872	\
47062	29	22019432					2.49144			1
47063	29	22161137					2.12715			1
47064	29	22203096					2.30037			1
47400	29	40321510							3.13804	1	40301263	40356855	\
47401	29	40344120							3.11252	1
