# Supplementary material for: A genome-wide scan for signatures of differential artificial selection in ten cattle breeds
Source: BMC Genomics. 2013 Dec 21;14:908. doi: 10.1186/1471-2164-14-908 (PMC3878089; doi:10.1186/1471-2164-14-908)
Supplement: Additional file 9: Table S7 — Significant markers of the breed Murnau-Werdenfelser. Listed are all significant markers with their SNP-Number (SNP-No), representing the range of the respective SNPs within all 47,651 SNPs ordered per chromosome and position, the SNP position and corresponding Bos taurus autosom (BTA). The breed-abbreviations represent the respective control breed (DFV: German Fleckvieh, OBV: Original Braunvieh, FGV: Franken Gelbvieh, RH: Red Holstein, BBV: Braunvieh, GLW: Galloway, BBB: Blanc-Bleu Belge). In case of a significant comparison to the respective control breed the sXPEHH-value is shown in these columns, otherwise the field is left empty. nSC shows the overall number of significant breed comparisons for each marker. Furthermore, all genes within the signature, which starts at position (bp) “Start of Sig” and ends at “End of Sig” according to the UCSC Genome Browser, are listed. [file 1471-2164-14-908-S9.xls]

## Sheet: MWF
SNP-No	BTA	Position	DFV	OBV	FGV	RH	BBV	GLW	BBB	nSC	Start of Sig	End of Sig	Genes
180	1	8519686				2.92527				1	8478608	8732579	\
181	1	8627862				2.57959				1
587	1	32558213						2.80054		1	32534091	32619756	\
588	1	32598751					2.09005	2.76849		2
2356	1	122452047					2.4854			1	122439570	122487897	\
2357	1	122474911					2.29287			1
2736	1	140596472					2.33862			1	140583055	140895428	PSMG1, BRWD1
2737	1	140685557					2.77809			1
2738	1	140726958					2.10822			1
2740	1	140870490				2.67884				1
2754	1	141903958				2.73019	2.24799			2	141855968	142133867	\
2755	1	141926248				2.5628	2.18905			2
2756	1	141950092					2.70652			1
2757	1	142015313					2.3974			1
2758	1	142041527					2.3974			1
2759	1	142071725					2.20712			1
2760	1	142094979					2.13804			1
2775	1	142832701					2.43804			1	142809847	143396849	BACE2, MX2, MX1, TMPRSS2
2776	1	142861361					2.30065			1
2778	1	142958416					2.13927			1
2779	1	143109768					2.31558			1
2780	1	143136809					2.66788			1
2781	1	143211930					2.18672			1
2782	1	143249389					2.97698			1
2783	1	143291643					2.43608			1
2784	1	143359127					2.36533			1
2785	1	143379850					2.18365			1
3547	2	21246316		2.41342			2.18883			2	21230286	21256932	\
3553	2	21389327					2.26865			1	21383670	21437962	\
3554	2	21427069					2.08983			1
3841	2	33023842					2.33469			1	32997834	33278890	\
3843	2	33121559					2.39363			1
3844	2	33215993					2.4316			1
3845	2	33245068					2.61782			1
3846	2	33267739					2.17983			1
3904	2	36206558		2.35086			2.44339			2	36192735	36992807	ITGB6, PLA2R1, LY75, CD302, MARCH7, BAZ2B
3905	2	36228793		2.74075			2.48158			2
3906	2	36252633		2.84273	3.07206		2.44789			3
3907	2	36329629					2.15147			1
3908	2	36393032					2.31843			1
3909	2	36441803		2.58076			2.09528			2
3911	2	36603752		2.66516			2.18861			2
3913	2	36850914					2.17331			1
3914	2	36891323		2.26391			2.31069			2
3915	2	36969965					2.13393			1
4079	2	47115547		2.25358						1	47100003	47397552	KIF5C
4080	2	47172957					2.12258			1
4081	2	47202387					2.11511			1
4082	2	47238139		2.3153			2.29715			2
4084	2	47339483					2.12411			1
4085	2	47361073					2.55985			1
4086	2	47385950					2.33291			1
4494	2	68514758				3.08833				1	68511537	68552705	\
4495	2	68551099				2.85123				1
5431	2	125653839		2.96785			2.46237			2	125643256	125665776	MED18
5444	2	126192595		2.63298						1	126175736	126305698	FAM76A, IFI6, FGR
5445	2	126249559		2.54694						1
5446	2	126270358		2.35015						1
5490	2	128580697					2.72077			1	128554900	128619197	\
5491	2	128602295					2.25497			1
5495	2	128889674					2.2939			1	128792380	129185520	RCAN3, NIPAL3
5497	2	128947842					3.10542			1
5498	2	128973530					3.20822			1
5499	2	129024635					2.83786			1
5500	2	129053865					2.73352			1
5501	2	129160558					2.13299			1
5509	2	129515246					2.158			1	129501071	129664436	SFRS13A, CNR2, FUCA1
5510	2	129554709					2.14909			1
5512	2	129651238					2.09873			1
5548	2	131347628					2.21692			1	131336800	131410873	CDC42, LOC515042
5549	2	131372857					2.29079			1
5550	2	131393741					2.29178			1
5607	2	133889239					2.29374			1	133875401	133960592	CAPZB, PQLC2, AKR7A2
5608	2	133914351					2.09573			1
5609	2	133941380					2.26385			1
5661	2	135697526			3.0854					1	135684926	135737207	\
5662	2	135723087							2.93783	1
5692	3	709349					1.93032			1	668962	908259	DCAF6, BRP44
5694	3	883580					2.10196			1
5851	3	9658384					2.0787	2.66641		2	9634571	9704251	ATP1A4, ATP1A2, IGSF8, DCAF16
5852	3	9686101						2.39221		1
5856	3	9810337	3.4183				2.21501	2.67224		3	9799311	10010691	IGSF9, TAGLN2, MIR1584, CCDC19, VSIG8, SLAMF8
5857	3	9836846					1.99124	2.48756		2
5858	3	9895847					2.17716			1
5860	3	10000411					2.18221			1
5954	3	16279733					2.1792			1	16229866	16932569	IL6R, ATP8B2, HAX1, UBAP2L, MIR2411, C3H1orf43, C3H1orf189, MIR190B, TPM3, RPS27, RAB13, JTB, SLC39A1, CRTC2, GATAD2B, INTS3, NPR1, ILF2, SNAPIN, CHTOP, S100A1, S100A13, S100A14, S100A16, S100A2, S100A3, S100A4, S100A5
5955	3	16323013					2.12511			1
5956	3	16400127						2.4603		1
5957	3	16444546						2.23576		1
5959	3	16557950					2.25333			1
5960	3	16727329					2.02444			1
5961	3	16734445		2.88744			2.52522			2
5962	3	16772763		3.08002			2.01362			2
5963	3	16881296					2.17185			1
5970	3	17422214						2.31573		1	17370700	17871977	SPRR3
5971	3	17681439						2.44949		1
5984	3	18769778	3.39296				2.18104			2	18738524	19278740	S100A11, S100A10, MIR2412, THEM4, THEM5, RORC, TDRKH, OAZ3, MRPL9, RIIAD1, CELF3, SNX27, TUFT1
5985	3	18819153	3.39094				2.41068			2
5986	3	18950151					2.19037			1
5987	3	19048207	3.68148		3.04752		2.74065			3
5988	3	19093097	3.29536				2.41987			2
5989	3	19125506					2.29378			1
5990	3	19193451					2.08484			1
5991	3	19248260	3.69778				2.41308			2
6019	3	21587811					2.15347			1	21568819	21661756	ITGA10, ANKRD35, PIAS3, NUDT17, POLR3C, RNF115
6020	3	21640254					2.03392			1
6457	3	47677836					2.15631			1	47664012	47720508	\
6458	3	47703475					2.3277			1
6695	3	62458422					2.03461			1	62444573	62496432	\
6696	3	62483581					2.13521			1
6855	3	69123629						2.28377		1	69103867	69218200	ASB17
6856	3	69157266						2.28377		1
6857	3	69182813						2.28399		1
6860	3	69315385						2.33181		1	69304026	69406633	MSH4, RABGGTB, ACADM
6862	3	69363070						2.59882		1
6863	3	69391345						2.43841		1
7361	3	92304109						2.3969		1	92293328	92354758	ACOT11
7362	3	92327315						2.2639		1
8088	4	4728423			3.59868				3.16737	2	4713807	5110209	GRB10
8089	4	4767650			3.54512					1
8090	4	4790444			3.18441					1
8091	4	4840652			2.93062					1
8093	4	4931375			3.3278					1
8094	4	4954043			3.47271					1
8095	4	4988616			3.5147					1
8096	4	5032584			3.58426					1
8097	4	5061724			3.35294					1
8098	4	5090934			3.44788	3.00499				2
8427	4	22026811					2.26172			1	22000320	22204011	ETV1
8428	4	22054301				2.77541	2.22371			2
8429	4	22093546					2.14513			1
8430	4	22180214					2.17243			1
9819	4	91899978					1.89986			1	91887151	91978733	GRM8
9820	4	91951169					1.9007			1
9828	4	92235197					1.87671			1	92218308	92310392	GRM8
9829	4	92261682					1.91986			1
9830	4	92289023					1.78941			1
10286	4	117292302					1.89931			1	117268918	118301334	DPP6, HTR5A, PAXIP1, INSIG1
10287	4	117339600					2.14758			1
10289	4	117435804					1.95004			1
10290	4	117477031			3.17963	3.06285	2.96871			3
10291	4	117523938					2.57339			1
10292	4	117545292					2.36584			1
10293	4	117571480				2.70518	2.46715			2
10294	4	117601612					2.12791			1
10295	4	117630906					2.63708			1
10296	4	117716299					2.05403			1
10297	4	117758136					1.85875			1
10298	4	117831202					2.0214			1
10300	4	117934757					2.01207			1
10302	4	117991792					2.14832			1
10303	4	118015333					2.0681			1
10304	4	118044840					2.65522			1
10305	4	118074075					2.22604			1
10306	4	118095592					2.30079			1
10307	4	118127054					1.8221			1
10309	4	118169220					1.81701			1
10310	4	118247074					2.01453			1
10311	4	118281321					2.19915			1
10363	4	120458595					1.79097			1	120435670	120543753	VIPR2
10364	4	120490292					1.88402			1
10365	4	120532487					1.78811			1
10812	5	24426434							3.04829	1	24414186	24481991	TMCC3
10813	5	24451576							2.84617	1
11560	5	75627333			3.21265					1	75613606	75703555	NCF4
11561	5	75684520			3.35229					1
12051	5	106269362			3.17626					1	106249977	106600320	CCND2
12053	5	106375105			3.45566					1
12054	5	106405677			3.80327					1
12055	5	106495211			3.26644					1
12057	5	106558376			3.18431		2.04746			2
12400	6	842324					1.99866			1	830594	889971	\
12401	6	874205					2.01621			1
13008	6	32904847		2.72234						1	32877757	33209677	\
13009	6	32927979		2.858						1
13010	6	32948525		2.94889						1
13011	6	33002421		3.38993						1
13012	6	33026144		3.13395						1
13013	6	33097354		2.99269						1
13014	6	33128133		2.90458						1
13015	6	33165747		2.49575						1
13016	6	33189478		2.49575						1
13057	6	36708862						2.74203		1	36697298	42548023	FAM13A, HERC3, NAP1L5, PYURF, PIGY, HERC5, HERC6, PPM1K, ABCG2, PKD2, SPP1, MEPE, IBSP, LAP3, MED28, DCAF16, NCAPG, LCORL, SLIT2, MIR218-1, PACRGL, KCNIP4
13058	6	36807406						3.32628		1
13059	6	36829725				3.52777		2.89408		2
13060	6	36895328				3.4573		2.96712		2
13061	6	36930214				3.65898		3.65843	3.58405	3
13062	6	36986502				2.93336		3.36159	3.26768	3
13063	6	37019972				3.58729		3.57296	3.14023	3
13064	6	37066212				2.98862		3.63911		2
13065	6	37182631						3.21674		1
13066	6	37218883						3.31645		1
13067	6	37252345						3.21528		1
13068	6	37294843						3.31631		1
13069	6	37323779						2.99891	3.25662	2
13071	6	37440207				3.08089				1
13072	6	37463048						2.67651		1
13073	6	37501365						2.81402		1
13074	6	37526622						2.81402	3.15279	2
13075	6	37551914						2.98827	3.30466	2
13076	6	37584088				3.20586		3.11272	3.19086	3
13077	6	37631640				3.08324		3.08842	3.12626	3
13078	6	37653391				3.20586		3.07081	3.15557	3
13079	6	37704254				3.04605		2.96137	3.22715	3
13080	6	37742740				3.32663		2.97588	3.229	3
13081	6	37762973				3.05554		2.96021	3.15544	3
13082	6	37801349				3.1713		2.98958	3.1759	3
13083	6	37839427				3.35897		3.11334	3.37199	3
13084	6	37868743				2.93957		2.98941	3.13716	3
13085	6	37925393						3.33717	3.61544	2
13086	6	37983812				3.16344		3.02281	3.2579	3
13087	6	38042011				2.95465		2.8584		2
13089	6	38133743							3.15941	1
13090	6	38173166				2.91408			3.51552	2
13091	6	38203273				3.5326		3.03029	3.68187	3
13092	6	38286952				4.24519		3.43777	3.55231	3
13093	6	38321808				4.07891		3.42582	3.47933	3
13094	6	38343712				3.82638		3.21334	3.28996	3
13095	6	38366100				3.82638		3.23483	3.6211	3
13096	6	38464203				5.53322		4.4379	4.76551	3
13097	6	38576012				5.04125		4.21547	4.4203	3
13098	6	38627070				5.57478		4.0466	4.76161	3
13099	6	38689886				5.63147		4.36178	4.18761	3
13100	6	38746212				5.18164		4.2349	3.70668	3
13101	6	38825835				5.10594		4.12805	3.96676	3
13102	6	38845992				5.10594		4.12805	3.96676	3
13103	6	38869785				5.08624		3.88544	3.97075	3
13104	6	38914175				5.05278		3.89098	3.83556	3
13105	6	38939012				5.04458		3.88544	3.89707	3
13106	6	39034201				5.39799		4.27351	3.96186	3
13107	6	39069719				5.10417		4.40646	4.1387	3
13108	6	39094340				5.16984		4.52658	3.98622	3
13109	6	39114894				5.16984		4.52658	3.98622	3
13110	6	39147750				5.09546		4.52881	3.91452	3
13111	6	39172862				5.21909		4.49746	4.01563	3
13112	6	39216868				5.33381		4.24611	3.77707	3
13113	6	39257620				5.62049		4.68074	4.03683	3
13114	6	39277640				5.44639		4.71347	4.03695	3
13115	6	39313672				5.32088		4.59058	3.82185	3
13116	6	39346170				5.64559		4.72686	3.9276	3
13117	6	39371150				5.7535		4.65489	3.94409	3
13118	6	39438580				5.69701		4.55567	3.98581	3
13119	6	39461621				5.65256		4.1478	3.92677	3
13120	6	39483217				6.33652		4.24507	3.54074	3
13121	6	39503443				5.86876		3.95477	3.39765	3
13122	6	39529973				5.03475		3.6073		2
13123	6	39597740				5.49376		3.70325		2
13124	6	39667998				6.31189		4.22355	3.25099	3
13125	6	39688028				6.35158		4.24465	3.22833	3
13126	6	39721727				6.15602		4.45693		2
13127	6	39753141				6.21748		4.41643	3.13588	3
13128	6	39773228				5.83591		4.47797	3.2126	3
13129	6	39816133				5.79772		4.44676	3.24198	3
13130	6	39837065				5.08505		4.31627		2
13131	6	40041098				5.39401		4.45358	3.32851	3
13132	6	40063618				5.90322		4.04695	3.73519	3
13133	6	40086624				6.10249		4.10859	3.8169	3
13134	6	40088475				5.74602		3.96607	3.67931	3
13135	6	40107367				5.74602		3.96607	3.67931	3
13136	6	40130189				6.11769		4.07483	3.79557	3
13137	6	40158436				5.92417		4.15419	3.73883	3
13138	6	40183935				5.73187		3.75584	3.58121	3
13139	6	40208497				5.89057		3.77949	3.69328	3
13140	6	40236966				5.84989		3.58574	3.48109	3
13141	6	40303148				5.79404		3.419	3.65789	3
13142	6	40327335				6.00236		3.49741	3.65882	3
13143	6	40355102				5.87264		3.31178	3.68078	3
13144	6	40377515				5.7669		3.45477	3.63191	3
13145	6	40478325				5.638		3.17904	3.65064	3
13146	6	40530400				5.68208		3.17025	3.6375	3
13147	6	40557209	2.52115			5.66474		3.16984	3.57859	4
13148	6	40580921				5.40469		3.07483	3.47722	3
13149	6	40629318				5.76986		3.29192	3.27049	3
13150	6	40684885	2.56384			5.92077		3.31528	3.29974	4
13151	6	40716598				5.37857		3.25675	3.27072	3
13152	6	40770870				5.37857		3.25675	3.27072	3
13153	6	40840683				4.98445		3.11752		2
13154	6	40893067				5.44023		3.26025		2
13155	6	40922391	2.51834			5.58396		3.37744	3.20052	4
13156	6	40961278				5.30106		3.2175	3.13856	3
13157	6	40983913				5.45431		3.29475	3.1729	3
13158	6	41004596				5.37136		3.09815		2
13159	6	41025711				5.26001		3.0951		2
13160	6	41062876				5.26483		2.96659		2
13161	6	41089471				4.7211		2.92712		2
13162	6	41123393				4.81341		2.94773		2
13163	6	41178449				5.1056		3.01577		2
13164	6	41253845				4.78885		2.93209	3.28731	3
13165	6	41282225				5.11781		2.6799	3.2665	3
13166	6	41316161				5.04254			3.23779	2
13167	6	41343408				4.90782			3.17424	2
13168	6	41379490		2.84027		5.1574			3.21193	3
13169	6	41417527		2.62982		5.32123				2
13170	6	41443081		3.0209		5.23487			3.18815	3
13171	6	41474060		2.73182		5.05298			3.12878	3
13172	6	41496235		2.82218		5.32517		2.67747	4.22441	4
13173	6	41530548		2.7171		4.93415		2.69952	3.9649	4
13174	6	41588847		2.68568		4.79678		2.98966	3.85689	4
13175	6	41611777		3.35101		5.14529		2.76122	4.07369	4
13176	6	41661490		3.5424		5.14692		2.79104	4.18317	4
13177	6	41687911		3.30328		5.15376		2.80319	4.05502	4
13178	6	41719693		3.30339		5.08189		2.7812	3.9557	4
13179	6	41752613		3.29332		5.08087		2.77281	4.00914	4
13180	6	41795944		3.93088		5.32674		2.83719	4.21386	4
13181	6	41831446		4.09936		5.27688		2.83613	4.29416	4
13182	6	41858119		4.11724		5.31072		3.74681	4.65132	4
13183	6	41890785		4.58459		5.248		3.74945	4.44539	4
13184	6	41914851		4.61913		5.437		3.83265	4.56348	4
13185	6	41942484		4.25108		4.96228		3.76851	4.24915	4
13186	6	41969496		4.21134		5.11362		3.55657	4.31321	4
13187	6	42023749		4.15452		4.96758		3.71893	4.5232	4
13188	6	42057261		4.27727		4.81487		3.65413	4.65119	4
13189	6	42095643		4.16525		4.7709		3.66098	4.57722	4
13190	6	42120804		4.23367		4.66335		3.53926	4.60973	4
13191	6	42155077		4.4378		5.12393		3.48076	4.42749	4
13192	6	42190501		4.51289		5.20389		3.49704	4.09967	4
13193	6	42216599		4.12459		5.13165		3.40633	4.09117	4
13194	6	42239393		4.15987		5.2177		3.57448	4.08919	4
13195	6	42267374		4.00551		5.40999		3.59526	4.14203	4
13196	6	42294971		3.04406		5.24416		3.92869	3.98127	4
13197	6	42319104		2.98369		5.19001		3.5355	4.09446	4
13198	6	42387759		3.06135		4.93942		3.24194	4.07046	4
13199	6	42410637		3.11424		4.69675		2.85467	3.88924	4
13200	6	42446118		3.04886		4.19758		2.86729	3.6266	4
13201	6	42493184		2.7404		3.78611			3.14064	3
13202	6	42528817				3.40614				1
13207	6	42714287						3.22647		1	42685041	42803782	\
13208	6	42758833						2.84635		1
13209	6	42782178						2.88166		1
13212	6	43037439						2.65935		1	42952006	43106362	\
13213	6	43061619						2.83132		1
13214	6	43089739						2.80309		1
13217	6	43175657	2.94715			2.90675				2	43164639	43289036	\
13218	6	43211180	2.87787							1
13219	6	43274120	3.29133			2.87566				2
13320	6	48478840	2.86891	2.63216						2	48451051	48492953	\
13329	6	48815917	2.76512							1	48796290	49249485	\
13331	6	48877739	2.68599							1
13332	6	48913327	2.63842							1
13333	6	48925313	2.96944							1
13335	6	49048876	2.59902							1
13337	6	49130874	2.5691							1
13338	6	49166985	2.93337							1
13339	6	49205249	2.56009							1
13340	6	49233626	2.66581							1
13350	6	49602059				2.86493				1	49591332	49709965	\
13352	6	49695302				2.93472				1
13369	6	50717954	2.72144							1	50695018	50934259	\
13370	6	50776023	2.52101							1
13372	6	50860823	2.71891							1
13373	6	50887205	2.59989							1
13377	6	51102728	2.80187							1	51089477	51288864	\
13378	6	51161365	2.53211							1
13379	6	51273778	2.81834							1
13382	6	51361032	2.59224							1	51348320	51467402	\
13384	6	51426541	2.52896							1
13385	6	51456453	2.52896							1
14161	6	94668310		2.70735						1	94648049	94741363	\
14162	6	94691064		2.89554						1
14163	6	94712856		3.0791						1
14164	6	94737883		2.5855						1
14431	6	105566153				2.95688				1	105543553	105607575	\
14432	6	105588440				2.95688				1
14475	6	107448382					2.00385			1	107431663	107529463	ZBTB49, LYAR, TMEM128, OTOP1
14476	6	107482728					2.02484			1
14906	7	6434821	2.81915		3.3439					2	6424070	6487203	CHERP, CALR3, EPS15L1
14907	7	6475003			3.38521					1
15210	7	26592392				3.09253				1	26576724	26751546	\
15211	7	26618374				2.91639				1
15212	7	26659653				3.09239				1
15214	7	26720606				2.68504				1
15816	7	58809602				2.67039				1	58795547	59059021	GRXCR2
15818	7	58902375				2.79578				1
15819	7	58923345				2.66407				1
15820	7	58954836				2.76036				1
15821	7	59019641				2.99943				1
15822	7	59040719				2.82056				1
16611	7	101669109					2.53257			1	101599873	101847652	\
16612	7	101697221	2.80128				3.28128			2
16613	7	101791480					3.02709			1
16616	7	102179529					2.66327			1	102080018	102492903	FAM174A, ST8SIA4
16617	7	102218650					3.05254			1
16618	7	102242251				2.71722	3.20724			2
16619	7	102342232	2.91843			2.97639	3.30075			3
16620	7	102398654	3.47675	3.20561	3.41037	2.98869	2.9001			5
16621	7	102472846	2.99438		3.38827		2.79138			3
16995	8	9009550		2.56383						1	8981452	9071074	MSRA
16996	8	9047553		2.73752						1
17072	8	14394671						2.41681		1	14375773	14650485	\
17073	8	14456413						2.83092		1
17074	8	14571777						2.88893		1
17281	8	25253083					2.36564	3.02518		2	25238217	25532939	FAM154A
17283	8	25337315					2.41742			1
17285	8	25404712					2.30114			1
17286	8	25435054						2.66782		1
17288	8	25499941						2.62869		1
17292	8	25740745					2.50326			1	25725711	26103228	\
17293	8	25773928	2.90301				2.70776	3.19061		3
17294	8	25822696					2.4014	3.33557		2
17295	8	25850783						3.83363		1
17296	8	25878710						3.77507		1
17297	8	25958375						4.17348		1
17298	8	25997609						3.89937		1
17299	8	26062021						3.06771		1
17300	8	26085287						2.70286		1
17332	8	27630256	2.833							1	27613364	27852078	\
17333	8	27710954	3.09082							1
17334	8	27749930	3.11689							1
17336	8	27831038	3.12485							1
17387	8	30235048				2.71641	2.57089			2	30211957	30274107	\
17388	8	30263384				2.97429	2.41772			2
17391	8	30369356				2.702	2.33242			2	30344991	30677516	\
17392	8	30407640				2.57143	2.63473			2
17393	8	30442371					2.81367			1
17394	8	30479957					2.82657			1
17395	8	30557501					2.58665			1
17396	8	30586021					2.88133			1
17397	8	30661534					2.56999			1
17685	8	46877924	2.87664			3.00584				2	46852116	46926437	KLF9
17686	8	46906317	2.73531			3.8524				2
17732	8	49037615					2.3112			1	49012097	49174721	\
17734	8	49160774	2.78281							1
17737	8	49283003	2.82327							1	49261989	49373274	ALDH1A1
17739	8	49356892	2.89225			2.9763				2
17822	8	52857436					2.62696			1	52833209	53194816	GCNT1
17823	8	52912873					2.65828			1
17824	8	52939275					2.60141			1
17825	8	52968995					2.6925			1
17826	8	53005429					2.44518			1
17827	8	53031744					3.0502			1
17828	8	53070787					2.78422			1
17829	8	53124621					2.31212			1
17830	8	53173129					2.56676			1
17882	8	55663248	3.55082				2.35588			2	55637224	56182739	TLE4
17883	8	55694695	3.70006				2.35355			2
17884	8	55718826	2.93847							1
17885	8	55754766	3.32997							1
17886	8	55778679	3.35133							1
17887	8	55813012	2.9538							1
17888	8	55863837	2.95213							1
17889	8	55892688	3.22781							1
17890	8	55927704	3.21368							1
17891	8	55996200	3.30253							1
17892	8	56038396	3.15419							1
17893	8	56098240	3.18807							1
17894	8	56124303	3.39455	2.71855						2
17895	8	56151592	3.28813	2.81431						2
18607	8	92447183						2.42877		1	92403656	92601808	LPPR1
18608	8	92485682						2.36188		1
18610	8	92575940						2.45586		1
18724	8	97989837	3.55283							1	97966432	98037683	\
18725	8	98018790	3.55858							1
18787	8	101231366							2.7828	1	101199625	101262284	\
18788	8	101251865							2.75535	1
18923	8	107549097						2.65211		1	107519389	107837317	TRIM32
18924	8	107586918						2.66227		1
18925	8	107623390						2.86745		1
18926	8	107658181		2.89232				2.63626		2
18927	8	107707691		2.82661						1
18928	8	107756015		2.77823						1
18929	8	107821440		2.67712						1
19581	9	29852432	3.28482							1	29817235	29929535	\
19582	9	29886258	2.86394							1
19583	9	29910981	2.91479							1
19764	9	39099376			2.79297					1	39083785	39482887	FYN, TRAF3IP2, REV3L
19765	9	39166940	3.48934	2.89074	3.33401	2.71394				4
19766	9	39187022		2.94402	3.36029	2.71835				3
19767	9	39310652	2.8297	2.53914	2.91975	2.69482				4
19768	9	39339429		2.32353		2.7196				2
19777	9	40205144	2.94133							1	40184686	40271876	SLC22A16
19778	9	40256749	2.90394							1
19803	9	42529450		2.66971						1	42450109	42806008	NR2E1, OSTM1, SEC63
19804	9	42574267		2.70172						1
19805	9	42650599		3.06467						1
19806	9	42706961		3.50968	2.97069					2
19807	9	42751764		2.44894						1
19808	9	42792078		2.5024						1
19858	9	46433336				2.6993				1	46392247	46701458	\
19859	9	46531368				3.2082				1
19860	9	46583336				3.61977				1
19861	9	46632366		2.32439		3.30571				2
19862	9	46662943				3.08205				1
19865	9	47208243		2.34912		2.51478				2	47085074	47379407	\
19866	9	47246008		2.34912		2.51478				2
19867	9	47299900		2.5374						1
19868	9	47333303		3.07358						1
20139	9	60442593	2.83707			2.52332				2	60431966	60454090	\
20147	9	60815205		2.46818						1	60800685	60873191	\
20148	9	60837285		2.40517	3.1707					2
20149	9	60860296			2.87539					1
20448	9	81277154					1.88498			1	81262266	81378801	\
20449	9	81329823					1.95084			1
20450	9	81368713					2.07728			1
20532	9	85565030					1.98781			1	85548621	85630739	STXBP5
20533	9	85585657					1.89066			1
20540	9	86310626		2.76234						1	86299806	86406616	\
20541	9	86330663		2.56881						1
20542	9	86376201		2.65774						1
20568	9	87429492					2.13363			1	87403919	87821736	UST, TAB2
20569	9	87450828					2.1183			1
20570	9	87475295					2.47213			1
20571	9	87497282					2.15613			1
20572	9	87525197					2.44961			1
20573	9	87568944					2.7737			1
20574	9	87606681					2.56106			1
20575	9	87689696					2.17972			1
20576	9	87724552					2.53433			1
20578	9	87799630					2.00468			1
20686	9	92806579					1.93719			1	92789891	92893874	\
20687	9	92878393					1.93904			1
20703	9	93884361					2.57866			1	93807916	94081193	\
20704	9	93910957					2.53346			1
20705	9	93998350					1.9752			1
20706	9	94058536					1.91538			1
20725	9	95149286					1.94766			1	95138553	95296865	MIR2481
20726	9	95169727					1.94766			1
20727	9	95194688					1.94575			1
20728	9	95264976					1.9993			1
20781	9	97901467	2.86593				1.8836			2	97887186	98109431	PLG
20782	9	97929407	2.94619				1.99692			2
20783	9	97994503					2.24695			1
20784	9	98022359					1.99356			1
20785	9	98047172	3.23994				2.58696			2
20786	9	98094492					2.22802			1
20828	9	100138190					2.285			1	100125941	100234016	\
20829	9	100163987					2.39644			1
21714	10	43982050			3.89831					1	43969234	44092857	TRIM9
21715	10	44006781			4.22586					1
21716	10	44040387			3.41084					1
21717	10	44065746			3.23332					1
21718	10	44082049			3.23332					1
22014	10	56812824					2.53957			1	56802770	57006102	\
22016	10	56924485					2.27323			1
22017	10	56946611					2.27323			1
22270	10	71266946					2.39381			1	71246786	71410140	\
22272	10	71385230					2.51843			1
22578	10	87953490				2.96225			2.77969	2	87934787	87973140	\
22584	10	88202054							2.86713	1	88167902	88367428	TGFB3, IFT43
22585	10	88249621					2.19107			1
22586	10	88310081				2.72728				1
22587	10	88350226					2.1851			1
22961	11	1045889		3.04367						1	1035583	1165881	BCL2L11
22962	11	1075204		3.14297						1
22963	11	1095830		2.96444						1
22964	11	1131222		2.82349						1
22965	11	1153551		2.7312						1
22969	11	1284066		2.62389						1	1268896	1781488	BUB1, TPC3, NPHP1, MALL
22970	11	1310834		3.15326				3.24815		2
22971	11	1341760		3.18355				3.2374		2
22972	11	1362124		3.54079				3.771		2
22973	11	1386226		3.35854				3.15334		2
22974	11	1417721		3.08039				2.89981		2
22975	11	1440227		3.24076				2.92791		2
22976	11	1500950		3.00095	3.24223			3.20684		3
22978	11	1556094		2.55777						1
22979	11	1596001		3.19282				3.3975		2
22980	11	1620190		2.56754				3.22577		2
22981	11	1666202		3.34309				3.68359		2
22982	11	1733607		3.48785	2.9998			3.92047		3
22983	11	1771290						3.05604		1
23180	11	9385008		3.30021				2.93094		2	9374109	9461333	\
23181	11	9420152		3.08934						1
23182	11	9449507		2.88046						1
23187	11	9665006		2.70629						1	9645098	9739462	POLE4
23188	11	9684328		2.59185						1
23189	11	9723257		2.65919						1
24146	11	59724651			3.01315					1	59696331	59819432	AHSA2
24147	11	59752454			3.47176					1
24148	11	59794805			3.28731					1
24209	11	62703167				3.10748				1	62680262	62747486	\
24210	11	62732451				3.11715				1
24397	11	72900738				2.90109				1	72882813	72956972	CIB4
24398	11	72940410				3.17099				1
25136	12	5026820	2.82687		3.01333					2	5011188	5062323	\
25137	12	5047421	2.9533							1
25217	12	10657641					2.03012			1	10634373	10705401	\
25218	12	10691145					2.12406			1
25262	12	12639631		2.57293			2.26291			2	12626027	12675047	\
25263	12	12664697					2.19371			1
26712	13	5300921					2.42931			1	5290691	5459638	SRY
26713	13	5324891					2.37586			1
26725	13	6028965					1.8791			1	6010793	6316474	\
26726	13	6049058					1.8791			1
26727	13	6132754					1.91986			1
26728	13	6282908					1.87534			1
26764	13	8580383					2.42438			1	8538876	8900840	MACROD2
26765	13	8737253					2.30901			1
26766	13	8831875			3.35053		2.28771			2
26767	13	8880814			3.30365		2.05611			2
27447	13	45346133						2.79754		1	45335883	45492991	\
27448	13	45381514						2.65197		1
27449	13	45404283						2.72918		1
27450	13	45425348						2.64156		1
27451	13	45454317						2.60734		1
27452	13	45475151						2.55735		1
27481	13	46692521			2.97201			2.92449		2	46665356	46708007	WDR37, IDI1, GTPBP4
27485	13	46841024			2.70666					1	46829753	47134724	LARP4B, DIP2C
27486	13	46881003			2.65099					1
27487	13	46914603			2.65099					1
27488	13	46938643			2.65099					1
27489	13	46978300			2.76935					1
27490	13	47019441			2.8144			2.63732		2
27491	13	47067438			3.02678			2.653		2
27492	13	47101933			2.50471					1
27817	13	63875561	3.28374							1	63856185	64002276	RALY
27818	13	63907611	2.97855							1
27820	13	63978193	3.15817		2.50475					2
27832	13	64977414	3.11999		2.50721					2	64965516	65457785	TRPC4AP, EDEM2, PROCR, EIF6, UQCC, GDF5, ERGIC3
27833	13	65006713	3.15697							1
27834	13	65108908	3.06359					2.69371	3.36284	3
27835	13	65164792	3.40797					2.93726		2
27836	13	65201054	3.61951		2.49975			2.74028	3.46664	4
27837	13	65236809	3.85907		3.00592	2.79995			3.66048	4
27838	13	65259649						2.6077	3.41242	2
27839	13	65324047	2.96887		2.54995				3.49151	3
27840	13	65369103							3.08128	1
27841	13	65399569						2.57542		1
27843	13	65445282							3.35265	1
27846	13	65706479	3.04524					2.55234		2	65683751	65734188	PHF20
27854	13	66080035				2.85814				1	66064933	66405468	DLGAP4, MYL9, TGIF2, C13H20orf24, SLA2, NDRG3
27855	13	66118164				2.70557				1
27856	13	66179152				3.47332				1
27857	13	66240806				3.53596				1
27858	13	66291997				3.26204				1
27859	13	66336246				3.26204				1
27860	13	66370867				3.26204				1
27861	13	66395465				3.17065				1
27975	13	71919584						2.92663		1	71908829	72007123	\
27976	13	71940899						2.63423		1
27977	13	71987095						2.93393		1
27980	13	72077698						3.10358		1	72065278	72458320	\
27981	13	72098324						3.26157		1
27982	13	72120569						3.03813		1
27983	13	72197105						3.00408		1
27985	13	72280054					1.96091	3.3689		2
27986	13	72297854						3.35801		1
27987	13	72350125						3.32926		1
27988	13	72395309						3.42731		1
27989	13	72431970						3.41556		1
28270	14	1535099					1.71486			1	1524578	2205696	COMMD5, ARHGAP39, MIR2308, C14H8orf82, LRRC24, LRRC14, RECQL4, MFSD3, GPT, PPP1R16A, FOXH1, KIFC2, CYHR1, TONSL, VPS28, SLC39A4, CPSF1, ADCK5, GPR172A, SCRT1, DGAT1, HSF1, HEATR7A, MIR1839, MAF1, SHARPIN, CYC1, GPAA1, EXOSC4, OPLAH, GRINA, MIR2309, NRBP2, PUF60
28271	14	1616618					1.71486			1
28272	14	1651311					1.80662			1
28273	14	1675278					1.80887			1
28274	14	1696470	2.84439				2.04504			2
28275	14	1801116					1.75813			1
28276	14	1923292					2.47038			1
28277	14	1954317					2.47092			1
28278	14	2002873					3.12165			1
28279	14	2054457					3.03375			1
28280	14	2117455					2.44353			1
28281	14	2194228					1.77123			1
28511	14	10271449		2.33939			1.6249			2	10253627	10289260	\
28549	14	11683342					1.68257			1	11671356	11723789	ASAP1
28550	14	11711053					1.60855			1
28574	14	12625813					1.73028			1	12614787	12804146	\
28575	14	12650659					1.73028			1
28576	14	12672880	2.71238				1.95015			2
28577	14	12694203					1.87563			1
28578	14	12786338					2.04297			1
28641	14	16732650					1.91477			1	16704886	16840858	SQLE, ZNF572
28642	14	16779216					1.89844			1
28656	14	17401030	2.81503							1	17389990	17531425	\
28657	14	17457836					2.17044			1
28658	14	17483216					1.71966			1
28659	14	17517923		2.41676			1.75893			2
28671	14	18175312					1.60434			1	18130916	18218656	ZHX1, C14H8orf76
28672	14	18208347					1.65566			1
29776	14	77274386		2.4129			2.03269			2	77264124	77395508	SLC2A5
29777	14	77292340					2.35042			1
29778	14	77315279					2.28851			1
29944	15	3833007					2.07034			1	3822131	4066863	\
29945	15	3857845					2.3184			1
29946	15	4039184					2.02283			1
30159	15	17374175				3.13052	1.98902			2	17359146	17495488	ELMOD1
30160	15	17426575					2.03123			1
30161	15	17457200				2.94291	2.24287			2
30243	15	22771789					2.70432			1	22722918	23005892	SDHD, IL18, TEX12, BCO2, PTS, LOC790811, C15H11orf34
30244	15	22809416					2.20266			1
30246	15	22960231					1.97171			1
30247	15	22990151		2.62279			2.25872			2
30477	15	32983903				2.95203				1	32963991	33117084	\
30478	15	33061734				2.84808				1
30479	15	33099529				3.23017				1
30495	15	33698965				2.77425				1	33686789	33982047	UBASH3B
30496	15	33734568				2.77966	2.08019			2
30497	15	33819859		2.90744		3.13447	1.97426			3
30498	15	33867401				2.58773				1
30499	15	33949272		2.94819						1
30556	15	36429977					2.09681			1	36420309	36621123	SOX6
30558	15	36584262					2.4438			1
30562	15	36817688					2.27872			1	36786634	36974388	SOX6
30563	15	36898323					2.18213			1
30564	15	36917900					2.18193			1
30565	15	36950873					2.00479			1
30581	15	37575605					2.62032			1	37555108	38449288	INSC, CALCA, CALCB, CYP2R1
30582	15	37664756					2.65316			1
30583	15	37701094					2.65316			1
30584	15	37726788					2.64433			1
30585	15	37756194					2.5446			1
30586	15	37814282					2.54306			1
30587	15	37856701					2.27193			1
30588	15	37893014		2.61225			2.57798			2
30589	15	37917022					2.35765			1
30590	15	37958705					2.27394			1
30591	15	38003134					2.26304			1
30592	15	38078775					2.04554			1
30593	15	38099059				2.57201	2.64322			2
30594	15	38154882		3.02622		2.64004	2.75285			3
30595	15	38178809					2.67329			1
30596	15	38251520					1.99455			1
30597	15	38281190					2.24856			1
30598	15	38333048					2.23945			1
30599	15	38379083		2.63146			2.60945			2
30602	15	38602197		2.73284			2.42575			2	38573098	38918453	PSMA1, COPB1, RRAS2
30603	15	38746059		2.68364	3.01476		2.68447			3
30604	15	38852264		3.43527	3.48209		3.14952			3
30605	15	38879030		3.45675	2.94545	2.93364	2.71649		3.49496	5
30683	15	43087409				2.61768	2.20546			2	43063596	43678514	SBF2, SWAP70, MIR2284D, WEE1
30684	15	43157919				2.57014	1.99584			2
30685	15	43220958					2.43486			1
30686	15	43308530					2.3995			1
30687	15	43336045				3.23732	2.6067			2
30689	15	43407244				2.62301				1
30690	15	43434590				2.76771				1
30691	15	43538866				2.62343	2.08484			2
30693	15	43652444				2.57017			3.16721	2
30696	15	43779412				2.55611	2.09596			2	43762828	43836106	ZNF143, IPO7
30697	15	43813899					2.09658			1
30701	15	43965117					2.0907			1	43938987	44140517	\
30702	15	43988700					2.21068			1
30703	15	44011208					2.11624			1
30704	15	44046699					2.08238			1
30705	15	44066727					2.11284			1
30707	15	44124168					2.21527			1
30713	15	44398514					2.31355			1	44379169	44503495	ST5, RPL27A
30714	15	44417808					2.31355			1
30715	15	44443083					2.09081			1
30716	15	44471231					2.06773			1
30719	15	44636772					1.98555			1	44610717	44860929	STK33
30721	15	44808240					2.05754			1
30722	15	44850860					1.97851		3.15855	2
30924	15	57566083					2.06229			1	57518321	57652760	\
30925	15	57592823					2.02334			1
30926	15	57621211					2.05425			1
31086	15	65892060					1.97365			1	65881665	65978966	\
31088	15	65946932					2.31657			1
31089	15	65967835					1.96614			1
31106	15	66734138	3.04519							1	66707751	66852481	PAMR1
31107	15	66792487	3.56189		3.00873	2.53151				3
31108	15	66836559			2.93399	2.61927	1.96814		3.31374	4
31112	15	67158145		2.99638	3.07075		2.69807			3	67144938	67230910	\
31113	15	67218852	3.29092	3.34455	3.43772		2.82181		3.16027	5
31127	15	67682968					1.96236			1	67664111	67775568	PRR5L, TRAF6
31128	15	67734760					1.96242			1
31133	15	68047712					2.37175			1	68014807	68479575	\
31135	15	68095470					2.13854			1
31136	15	68123068					2.12195			1
31137	15	68191630					2.05065			1
31139	15	68288320					2.00848			1
31141	15	68444035					2.17501			1
31153	15	68988117					2.05327			1	68933198	69111336	\
31154	15	68995903					2.03916			1
31155	15	69097946					2.40247			1
31160	15	69418001					2.53141			1	69403991	69568317	\
31161	15	69510146					2.44484			1
31223	15	72591774					2.2135			1	72557877	72813635	\
31225	15	72716471					2.47591			1
31226	15	72751515					2.301			1
31227	15	72771875					1.99428			1
31258	15	74518742					2.0824			1	74504549	74587647	MIR670, MIR129-2
31259	15	74575241					2.1665			1
31351	15	79187295					2.05531			1	79166822	79266349	OR4X1
31353	15	79252846					2.24361			1
31356	15	79343616			3.49292		2.58654			2	79332415	79350912	\
31456	16	754342	3.24331							1	722093	818725	ADORA1, MYBPH, CHI3L1
31457	16	776322	3.19668			2.64785				2
31458	16	804371	3.11568							1
31461	16	933282					2.28298			1	899788	1129429	FMOD, PRELP, OPTC
31462	16	950232	3.072							1
31464	16	1013052	3.02822							1
31465	16	1060317	3.38585							1
31467	16	1104865	3.71971		2.84981	2.60851	2.51198			4
31531	16	3843973					2.39782			1	3824673	4041630	FAM72A, SRGAP2
31533	16	4021893					2.39814			1
31638	16	11064988		4.28544			2.62913		2.65383	3	11027339	16323013	CDC73, B3GALT2, GLRX2, TROVE2, UCHL5, RGS2, RGS13, RGS1, RGS18, FAM5C
31639	16	11096101		4.25412			2.60471		2.59915	3
31640	16	11166330		3.96694			2.47208			2
31641	16	11203028		4.71209			2.51304		2.81599	3
31642	16	11221231		4.76364				3.07497	2.70722	3
31643	16	11243599		4.80002			2.2918	3.44324	2.55816	4
31644	16	11285573		3.77531				2.86996	2.52969	3
31645	16	11391026		4.32	2.861		2.51552	3.65754	3.13856	5
31646	16	11428434		4.54378	3.41182		2.50973	3.55769	3.16101	5
31647	16	11457289		3.64771	3.12826			4.02631	3.43109	4
31648	16	11478730		3.8412		2.38353		4.17698	3.35031	4
31649	16	11502567		3.33546				4.30202	3.6609	3
31650	16	11533792		3.58931	3.31936		2.25687	4.16875	3.49349	5
31651	16	11560133		3.45321	3.04525			3.63699	3.22487	4
31652	16	11590837		3.58702	3.44678		2.33046	3.66287	3.34727	5
31653	16	11618400		3.5475			2.27591	4.06807	3.56999	4
31654	16	11701699		3.82111				3.73332	3.58757	3
31655	16	11749925		3.26329		2.46188		3.31264	3.43432	4
31656	16	11797915		4.37348	2.87873	2.46852		3.67772	3.34811	5
31657	16	11847129		4.97882		2.61579		2.81737	3.33561	4
31658	16	11890570		4.36595	2.84639	2.69695		2.83489	3.22689	5
31659	16	11914844		5.17809	3.16478				3.3195	3
31660	16	11943700		5.06326					3.10446	2
31661	16	11999500		5.50379		2.4528			3.0482	3
31662	16	12024166		5.21155	3.56886	3.21609	2.69792	3.01983	3.19476	6
31663	16	12046831		5.71273	3.71166	3.23402	2.74675	3.42307	3.46747	6
31664	16	12130589		5.28768	3.71116	2.99281	2.73809	3.67929	3.45321	6
31665	16	12216824		4.07967	3.03358	2.70787		3.22942	2.86079	5
31666	16	12238539		4.68908	4.0057	3.1327	2.26436	3.28137	3.20112	6
31667	16	12365230		3.94968	3.93943	2.86035	2.35539	3.96678	3.28603	6
31668	16	12455270		3.25031	3.5455			3.40157	2.77411	4
31669	16	12539852			3.40052			3.35563		2
31670	16	12592465			3.11329		2.3898	3.55407		3
31671	16	12694384			3.2792			3.54659		2
31672	16	12741497			3.43001			3.72148		2
31673	16	12802251	3.36121	3.15864	4.05058			3.64146	2.63719	5
31674	16	12896391	2.9914	3.69519	3.49157	2.83781		3.24858	2.90975	6
31675	16	12929226	3.81164	3.95025	4.0168	2.80129		3.01317	3.16855	6
31676	16	12963666	4.24514	4.21366	4.08598	3.67065		3.70758	3.65569	6
31677	16	12989276	3.9899	4.83573	4.15605	2.62222		3.39017	3.24831	6
31678	16	13022533	3.32931	4.62979	4.55257				2.90237	4
31679	16	13052594	3.18079	4.48228	4.20739				2.92551	4
31680	16	13102367	3.82713	4.8433	4.55149	2.53671	2.33376	3.23931	3.43675	7
31681	16	13215446	3.26702	4.79856	4.23066	2.78644			2.84681	5
31682	16	13358683		4.49167	3.26193		2.45174		2.94242	4
31683	16	13436882	3.7498	4.61442	3.91378	2.89185	2.91328		3.58885	6
31684	16	13489620	3.27308	4.39264	3.98702	3.07117	2.40324	2.9746	3.67679	7
31685	16	13542437		3.56612	3.4849	2.7577		3.05924	3.24543	5
31686	16	13656858		3.58974	3.20722	2.53486		3.26931	3.22347	5
31687	16	13695211	3.85887	5.01107	4.33796	2.92583	2.89713	3.24259	3.8814	7
31688	16	13733378	4.03342	5.34832	4.57835	2.63825	2.79732	2.94626	3.64245	7
31689	16	13796398	3.84721	5.19261	4.45711	2.62056	2.72004	2.86322	3.31966	7
31690	16	13821130	3.56432	4.78126	4.10917	2.44357	2.77554		3.45791	6
31691	16	13922553	3.21363	4.31415	3.61878	2.53686	2.42051	3.09257	3.36882	7
31692	16	13944653	3.8006	5.16675	4.21051	2.63978	2.62432		3.55662	6
31693	16	13981764	3.65972	5.45545	4.26882	2.49194	2.65392		3.6998	6
31694	16	14027394	3.12465	4.99605	3.84535	2.88601	2.34292		3.41543	6
31695	16	14071161	3.52793	5.40794	4.40819	2.77906	2.39254	2.99609	3.4419	7
31696	16	14121257	2.97228	4.83737	3.31259	2.47696	2.53076		3.26084	6
31697	16	14182644	3.80776	5.4847	4.10842	2.70116	3.22209	2.98583	3.50561	7
31698	16	14214730	4.20902	5.39452	4.36574		3.0509		3.49675	5
31699	16	14243263	3.81821	5.34315	3.85298		3.20382		3.46744	5
31700	16	14272025	3.25769	4.68016	3.50856		2.26621	2.97051	3.44615	6
31701	16	14327718		4.16222	3.17626				3.11011	3
31702	16	14448472		4.35785	3.10119				2.93934	3
31703	16	14500474		3.13777					2.73002	2
31704	16	14684450		3.26076						1
31705	16	14906548		3.85086						1
31706	16	14934067		4.16572						1
31707	16	15018113		3.82582						1
31708	16	15045297		3.25185						1
31709	16	15247073			3.08193					1
31710	16	15362423			3.4712					1
31711	16	15416252		3.12128	3.42647					2
31712	16	15499049	2.99701		2.88122					2
31713	16	15631984	3.28347	3.90976	3.916					3
31714	16	15689319		4.18701	3.18019	2.51501				3
31715	16	15710360	3.06471	3.38033	3.19693	2.56354				4
31716	16	15840762		4.00201	4.04641	2.82046				3
31717	16	15922964				2.79197				1
31718	16	15984208		3.19534		3.12671				2
31719	16	16043178		3.15597		3.12671				2
31720	16	16117756		3.66904	3.85969	3.66146				3
31721	16	16152096		3.42432	3.47716	3.75908				3
31722	16	16244657				2.60601				1
31723	16	16270589		3.58403	2.83299	2.69675		2.95825	2.64316	5
32280	16	48426621				2.88426				1	48416157	48523247	\
32281	16	48454197				2.99976				1
32282	16	48501656				2.43264				1
33245	17	11072392					2.09329			1	11060838	11159458	\
33246	17	11116659					2.07721			1
33464	17	23393207					2.47497			1	23380444	24020243	\
33465	17	23431642					2.12859			1
33466	17	23590187					2.1423			1
33467	17	23616463					2.77027			1
33468	17	23657667					2.1425			1
33469	17	23694684					2.16427			1
33557	17	29636921					2.0795			1	29624572	29717363	\
33558	17	29673863					2.06947			1
33656	17	34591064					2.05787			1	34577837	34641451	\
33657	17	34624087					2.08172			1
33694	17	37709239						2.3188		1	37696359	37967172	FSTL5
33696	17	37772274						2.58097		1
33697	17	37819640						2.16721		1
33698	17	37933239						2.16721		1
33772	17	42567839						2.46602		1	42535144	42904985	GRIA2
33774	17	42661925						2.17395		1
33775	17	42688661						2.19852		1
33776	17	42711744						2.35085		1
33777	17	42783734						2.25755		1
33778	17	42809689						2.25611		1
33779	17	42837038						2.31184		1
33780	17	42892776						2.34219		1
33945	17	52156863					2.08521			1	51951595	52560736	\
33947	17	52276513					2.20184			1
33948	17	52324632	2.72557				2.28375		3.10522	3
33949	17	52366335					2.07859			1
33950	17	52416517					1.97523			1
33951	17	52544000	3.17131							1
34093	17	59449631							2.82906	1	59434250	59517175	WSB2, RFC5, KSR2
34094	17	59493419						2.35948	3.04928	2
34367	17	71058543		2.70331						1	71035332	71490433	ZMAT5, UQCR10, ASCC2, MTMR3, HORMAD2, LIF, OSM, GATSL3, TBC1D10A
34368	17	71081308		2.85404						1
34369	17	71120078		3.69419		2.96167				2
34370	17	71165342		3.97633		2.80776		2.35519		3
34371	17	71192864		4.05431		2.86635		2.32249		3
34372	17	71231159		3.61431		2.74327		2.28591		3
34373	17	71260851		3.57093		2.78257		2.31823		3
34374	17	71318673		3.80256						1
34375	17	71352459		3.49431						1
34376	17	71381577		3.79932		2.78278				2
34377	17	71407396		2.7655						1
34378	17	71438234		2.9825						1
34379	17	71477252		2.76859						1
34457	17	74898756						2.20529		1	74857905	75158596	GNB1L, TXNRD2, COMT, ARVCF, MIR185, C17H22orf25, MIR1306, DGCR8, RANBP1, HSFY2
34458	17	74925889						2.36459		1
34459	17	74948921				2.2956		2.48942		2
34460	17	74965918				2.39733		2.78977		2
34461	17	74998349				2.45417		2.92253		2
34691	18	11813752	2.56508							1	11794321	11849400	EMC8, COX4I1
34692	18	11836226	2.55087							1
35025	18	29610795				2.42898			3.25927	2	29596939	29838910	CDH8
35026	18	29650288							3.74165	1
35027	18	29722853				2.94022		3.00731	3.79506	3
35028	18	29795214						2.80959		1
35540	18	57238311			2.75267					1	57206511	57310205	CLEC11A
35541	18	57287445			2.851					1
35601	18	62427814					1.87602			1	62412239	62541800	NAT14, ZNF628, ISOC2, UBE2S
35602	18	62467006					1.89113			1
35603	18	62512168					1.88224			1
35933	19	16625451					1.97718			1	16612126	17312234	ACCN1
35934	19	16649459					2.12429			1
35935	19	16700029					2.227			1
35936	19	16750367		2.90419	3.43444		2.44616			3
35937	19	16779459					2.04115			1
35939	19	16838230						2.49424		1
35941	19	17035062					2.07059			1
35942	19	17118867					2.04434			1
35943	19	17236707					2.36954			1
35944	19	17276048					2.73761			1
35945	19	17298218					2.41467			1
36505	19	45109206	2.97046							1	45084188	45305258	GJC1, HIGD1B, EFTUD2, MIR2343, GFAP, KIF18B, C1QL1
36506	19	45122089	2.9622							1
36507	19	45164235	2.9431							1
36509	19	45238884	2.90313		2.70027					2
36510	19	45260722	3.1545		3.03196	2.58159				3
37476	20	28463308		2.59168						1	28452692	28922648	PARP8
37477	20	28538251		2.84066						1
37478	20	28773049		2.55904						1
37479	20	28803514		2.62449						1
37480	20	28850177		3.00104						1
37481	20	28887439		2.73284						1
37517	20	31195125		2.53016						1	31173080	31456023	NNT, PAIP1, C20H5orf34, C20H5orf28, CCL28, HMGCS1
37519	20	31393193		3.05585						1
37520	20	31443102		2.72949						1
37613	20	36561330					2.16707			1	36537381	36601368	\
37614	20	36570529					2.05017			1
37615	20	36589334					1.88954			1
37725	20	41411040					2.07593			1	41389671	41550363	GOLPH3
37726	20	41447098					2.22481			1
37727	20	41478242					2.23873			1
37728	20	41524528					2.4246			1
37745	20	42391962					2.1325			1	42369897	42820193	CDH6
37747	20	42779370					2.2869			1
37748	20	42804534					1.85485			1
37862	20	48242114					2.20096			1	48203753	49370182	CDH10
37863	20	48318267					2.11381			1
37864	20	48346601					2.44786			1
37865	20	48450702					2.52555			1
37866	20	48510710			3.29385		2.46698			2
37867	20	48655169			3.4316		2.35857			2
37868	20	48715588			3.45177		2.23156			2
37869	20	48772205			4.06751		2.4487			2
37870	20	48821406			3.98185		2.18097			2
37871	20	48903795					1.93751			1
37872	20	48937082		2.9633						1
37873	20	48980000		2.7054						1
37874	20	49029369		2.7054						1
37875	20	49053595		2.71892						1
37876	20	49090857		2.57531						1
37877	20	49111029		2.71496			1.88058			2
37878	20	49149560		2.64905			2.48143			2
37879	20	49190161					2.17764			1
37880	20	49220542					2.13253			1
37881	20	49251437					2.1811			1
37882	20	49339693					1.9327			1
37893	20	50001881		2.56883			1.88496			2	49980777	50377492	\
37894	20	50044555			3.22327		2.09498	2.91566		3
37895	20	50086666						2.70785		1
37896	20	50347483					1.95803	2.74603		2
37900	20	50676182						2.63161		1	50642898	51297625	CDH12
37901	20	50718981						2.56335		1
37903	20	50828117						2.76839		1
37904	20	50885247						2.80359		1
37905	20	50935019						2.80125		1
37906	20	50969848						2.8222		1
37907	20	50999239		3.06656	3.54215		1.97781	2.97369		4
37908	20	51044020		2.96353	3.36223		1.85082	2.79912		4
37909	20	51073910		2.89218	3.42935		2.11003	2.80012		4
37910	20	51118749		3.11438	3.10535		2.26817	2.85471		4
37911	20	51143018		3.02632			2.13377	2.7443		3
37912	20	51174970	2.68166	3.21216			2.52119	2.8808		4
37913	20	51205535		3.52017			2.30623	3.06138		3
37914	20	51246922	2.78078	3.73928			2.20767	3.34084		4
37915	20	51280632		3.25783			2.19073	3.18803		3
37946	20	53138554						2.88967		1	53117876	53360673	\
37947	20	53171907					1.92627			1
37949	20	53303717					1.87897			1
37950	20	53333822		2.74768			2.06231			2
38455	21	6584332					1.81002			1	6567304	7324513	LYSMD4, MEF2A
38456	21	6605641	3.19671		3.49916	2.62841	2.16553	2.55122		5
38457	21	6668348					1.98691			1
38458	21	6900116					1.85912			1
38460	21	7070882					1.64078			1
38461	21	7145068					1.70721			1
38462	21	7249456	3.39795				2.33849			2
38463	21	7283843	3.57808		3.724	2.72845	2.12856			4
38464	21	7311519	2.82504							1
38495	21	8722457					2.04397			1	8650445	8763184	\
38496	21	8745180					2.02654			1
38637	21	16018560		2.42845	3.57452					2	16010662	16306896	SV2B
38638	21	16038671		2.88674	3.66829					2
38639	21	16082632		3.27631	3.47839					2
38640	21	16123475		2.92351	3.15676					2
38641	21	16172731		2.83431	3.44411					2
38642	21	16211861		2.3733	3.35382					2
38643	21	16230075		2.69871	3.23169					2
38644	21	16272399		2.40619	2.99132					2
38871	21	27477084					2.00887			1	27463496	27602860	C21H15orf26, IL16
38872	21	27506924					1.71279			1
38873	21	27590165					1.77816			1
38960	21	31960636				2.59716			2.59982	2	31949404	32151290	C21H15orf27, ETFA, ISL2
38961	21	32113699				2.58051				1
38964	21	32598936				2.97782				1	32571569	32743463	RCN2, PSTPIP1, TSPAN3
38965	21	32648822				3.13828				1
38966	21	32669870				3.24731				1
38967	21	32728281				3.22429				1
40155	22	24078956					1.5918			1	24055771	24136784	\
40156	22	24112377					1.57249			1
41085	23	12997137		2.62534		2.90085				2	12953589	13011526	SAYSD1
41182	23	17453019	3.07501							1	17437240	17822459	AARS2, MRPL14, CDC5L
41183	23	17516357	2.83837							1
41184	23	17572459	2.87504				2.29598			2
41185	23	17632524	3.22983							1
41186	23	17671642	2.70742							1
41187	23	17735099					2.40393			1
41188	23	17811197					2.49085			1
41251	23	21246824					2.59894			1	21235626	21561921	\
41252	23	21292766					3.11469			1
41253	23	21315975					3.1746			1
41254	23	21331843					2.44623			1
41255	23	21365104					2.38437			1
41256	23	21451980					2.33012			1
41257	23	21539674					2.34534			1
41486	23	35249334					2.26732			1	35216009	35357748	\
41488	23	35354310					2.24691			1
41491	23	35452881					2.47947			1	35429925	35674594	HDGFL1, MIR2284C
41492	23	35537952					2.42597			1
41493	23	35568450					2.4173			1
41495	23	35642738					2.35428			1
41561	23	40203865		2.58217				2.20295		2	40193273	40220020	\
41652	23	44121535					2.42956			1	44097804	44354686	\
41654	23	44175062					2.40122			1
41655	23	44246320					2.37747			1
41656	23	44332733					2.70579			1
41837	23	51546522				2.82829				1	51517033	51872001	\
41838	23	51577711				2.70983				1
41839	23	51598235				3.09984				1
41840	23	51621297					2.36302			1
41842	23	51746394				2.91674			2.68147	2
41843	23	51795496				2.71584				1
41845	23	51859644				2.96549				1
41848	23	51938161				2.94051				1	51927918	52030254	EXOC2
41849	23	51991897				2.75323				1
42669	24	41579956					2.09102			1	41559992	41623757	\
42670	24	41603109					2.0526			1
43202	25	7322244	2.85899		2.76511					2	7257241	7387826	\
43203	25	7361738	3.12343		3.26853			2.82501		3
43204	25	7381787	2.82239							1
43213	25	8051126	2.88323		2.79039					2	8021699	8350381	\
43214	25	8060061	3.09109		2.55232					2
43215	25	8114873	2.91957		2.52385					2
43216	25	8165854			2.64381					1
43217	25	8209518			2.45462					1
43218	25	8272291	2.91061		2.91879					2
43219	25	8293697			2.744					1
43220	25	8317735			2.55031					1
43296	25	11960900					2.18931			1	11949150	12084208	SHISA9
43298	25	12073485					2.05991			1
43436	25	19975551						2.2981		1	19869132	20027359	UQCRC2, PDZD9
43437	25	19995956						2.53798		1
43873	25	40827689			2.4198					1	40806609	40857061	\
43874	25	40851475			2.55509					1
44572	26	33716256							2.81917	1	33703832	33940451	TCF7L2
44573	26	33778915							2.89405	1
44575	26	33836268							3.05996	1
44577	26	33918405	2.83887							1
45103	27	11365955						2.93812		1	11334103	11430198	\
45104	27	11413201			2.4949			2.74529		2
45164	27	14053471			3.31384					1	14041167	14160429	CASP3, CCDC111
45165	27	14100430			3.30114					1
45166	27	14147458			3.7655					1
45180	27	14815149				2.66084				1	14791943	14945470	PDLIM3, SORBS2
45181	27	14840414				3.1796			2.5872	2
45182	27	14876795				2.82488				1
45184	27	14931898				2.84143				1
45472	27	29037564	3.24475		2.75854					2	29023522	29054047	\
45479	27	29486131				2.81386				1	29452622	29979986	\
45480	27	29524324					2.1731			1
45481	27	29586067					1.96488			1
45483	27	29893059							2.53157	1
45484	27	29934809							3.05098	1
45530	27	32073018		2.31071						1	32053971	32143313	\
45532	27	32129484		2.41684	2.56853					2
45561	27	33527863							2.824	1	33514534	33668218	\
45562	27	33652270							2.54099	1
45823	28	1184009				2.28252				1	1159723	1271995	GALNT2
45825	28	1260704				2.52847				1
46044	28	13773877					1.8079			1	13743460	14027206	HNRNPF
46045	28	13802852					1.87041			1
46046	28	13954510					2.10248			1
46047	28	13995887		2.63488			2.24984			2
46369	28	29981371					1.7605			1	29960655	30927561	PLAU, VCL, AP3M1, ADK
46370	28	30070377					1.99977			1
46372	28	30201072					1.89765			1
46373	28	30486580					2.43216			1
46374	28	30760470					2.27733			1
46375	28	30809642					1.84769			1
46377	28	30867732					1.7299			1
46529	28	39637143				2.34948				1	39582782	39678891	\
46530	28	39657519				2.33126				1
46727	29	2630326							2.80776	1	2588767	2729688	FAT3
46728	29	2680682						2.82297	2.75932	2
46729	29	2714357						2.80573		1
46820	29	8089812				2.54126				1	8064967	8171227	\
46821	29	8111631				2.56567				1
46822	29	8136855				2.45371				1
46907	29	12433166							2.62891	1	12395871	12544745	CCDC90B
46908	29	12507544							2.77893	1
46962	29	16160945	2.80209				2.05705	2.73853		3	16146299	16188937	\
47038	29	20852895					1.84575			1	20839339	21000047	\
47040	29	20955100					1.96175			1
47043	29	21125373			3.8305	2.49583			2.62153	3	21098118	21512607	\
47044	29	21168233			3.84355					1
47045	29	21244910	2.47419		4.1002	2.82626				3
47046	29	21297809	2.74417		3.55376	2.68324	1.79244		2.859	5
47047	29	21329340	3.28274		3.47866	2.94397	2.05298		2.62518	5
47048	29	21359146	3.19264		3.44102	2.87124	2.62507		2.7324	5
47049	29	21399349	3.5359			2.84063	2.63577		2.75761	4
47050	29	21432596					2.02112			1
47051	29	21491128					2.07352			1
47055	29	21643797					1.8672			1	21627545	21705919	\
47056	29	21693781					1.9598			1
47060	29	21930571					2.19901			1	21879485	22404936	GAS2
47061	29	21987120					2.23384			1
47062	29	22019432					2.29556			1
47063	29	22161137					2.74958			1
47064	29	22203096	2.6539				2.54027			2
47065	29	22344648	2.67929							1
47066	29	22380350	2.7058							1
47075	29	22853469	2.50181							1	22828668	22914579	ANO5
47076	29	22876174	3.00617					3.05787		2
47077	29	22898633	2.62297					3.37288		2
47126	29	25286242				2.5784				1	25252927	25368310	\
47128	29	25358736				2.57709		2.73204		2
