# Supplementary material for: A genome-wide scan for signatures of differential artificial selection in ten cattle breeds
Source: BMC Genomics. 2013 Dec 21;14:908. doi: 10.1186/1471-2164-14-908 (PMC3878089; doi:10.1186/1471-2164-14-908)
Supplement: Additional file 10: Table S8 — Significant markers of the breed Franken Gelbvieh. Listed are all significant markers with their SNP-Number (SNP-No), representing the range of the respective SNPs within all 47,651 SNPs ordered per chromosome and position, the SNP position and corresponding Bos taurus autosom (BTA). The breed-abbreviations represent the respective control breed (DFV: German Fleckvieh, OBV: Original Braunvieh, MWF: Murnau-Werdenfelser, RH: Red Holstein, BBV: Braunvieh, GLW: Galloway, BBB: Blanc-Bleu Belge). In case of a significant comparison to the respective control breed the sXPEHH-value is shown in these columns, otherwise the field is left empty. nSC shows the overall number of significant breed comparisons for each marker. Furthermore, all genes within the signature, which starts at position (bp) “Start of Sig” and ends at “End of Sig” according to the UCSC Genome Browser, are listed. [file 1471-2164-14-908-S10.xls]

## Sheet: FGV
SNP-No	BTA	Position	DFV	OBV	MWF	RH	BBV	GLW	BBB	nSC	Start of Sig	End of Sig	Genes
19	1	1288510				2.62042				1	1276440	1411054	GART, TMEM50B
20	1	1336351				2.7097				1
21	1	1359951				2.71183				1
22	1	1385605				2.74791				1
30	1	1760113					2.21573			1	1714304	2016651	OLIG1
31	1	1782724					2.09153			1
33	1	1828653					2.1322			1
34	1	1851399					2.12999			1
35	1	1896112					2.17544			1
36	1	1921756					2.11081			1
38	1	1983902					2.08809			1
173	1	8169172		3.23755						1	8158607	8263653	\
175	1	8240375		3.33041						1
558	1	30987508					2.117			1	30926697	31105872	\
560	1	31038475					2.11872			1
604	1	33343019			3.28109					1	33324019	33447528	\
606	1	33407744			3.19191					1
1088	1	57170980							3.17122	1	57156269	57215250	ABHD10, TAGLN3
1089	1	57192123							3.33466	1
2142	1	110808219			3.00454	2.64903				2	110794735	111342233	PTX3, CCNL1
2143	1	110848462				2.67278				1
2144	1	110887273			3.52928	2.56088				2
2145	1	110924093				2.53199				1
2146	1	110946536			3.0814	2.57473				2
2147	1	110982956			3.17688	3.00606				2
2148	1	111030092			3.65242					1
2149	1	111039014			3.71398					1
2150	1	111060336			3.28533					1
2151	1	111122389			3.2338					1
2152	1	111265311			3.02888					1
2153	1	111289853			3.54708					1
2154	1	111326520			3.23991					1
2157	1	111495891			3.27406		2.21124			2	111442483	111607074	\
2158	1	111577424			3.03026		2.25045			2
2400	1	124464855			2.98234					1	124440844	124738774	\
2401	1	124531404			3.24286					1
2403	1	124692274			3.2439					1
2433	1	126567481					2.20173			1	126558695	126629151	SLC9A9
2434	1	126606801					2.17151			1
2571	1	132723503					2.1702			1	132710100	133005404	\
2572	1	132768483	3.40146				2.09379			2
2573	1	132883951	3.34219							1
2574	1	132896318					2.15539			1
2575	1	132940546	3.7868		3.0045		2.61537			3
2576	1	132983082			3.00614					1
2769	1	142547327				2.61134				1	142524921	142605967	\
2770	1	142595255					2.09343			1
2773	1	142711701					2.40732			1	142676363	143230660	BACE2, MX2, MX1, TMPRSS2
2774	1	142786992					2.38962			1
2775	1	142832701					2.40427			1
2776	1	142861361					2.44405			1
2778	1	142958416					2.12466			1
2779	1	143109768					2.34515			1
2780	1	143136809					2.11489			1
2781	1	143211930					2.27732			1
3169	2	1826336		2.61103						1	1810670	1881033	FAM168B, PLEKHB2
3170	2	1865988		2.3001						1
3778	2	30704175		2.32809						1	30692267	30787273	CSRNP3
3779	2	30726287		2.30921						1
3781	2	30773585		2.2907						1
5534	2	130786495					2.3836			1	130770608	130895858	EPHB2, C1QB, C1QC, C1QA
5535	2	130850007					2.42592			1
5536	2	130881681					2.19374			1
5548	2	131347628					2.35227			1	131336800	131410873	CDC42, LOC515042
5549	2	131372857					2.15093			1
5550	2	131393741					2.15176			1
5969	3	17319185						2.39525		1	17299759	17871977	LELP1, SPRR3
5970	3	17422214						2.45911		1
5971	3	17681439						2.54564		1
6111	3	27115580						2.23695		1	27097351	27193134	\
6112	3	27170513						2.27239		1
6275	3	35785053					2.15174	3.04422		2	35722293	36015264	NTNG1
6276	3	35862406					2.4832	2.56268		2
6277	3	35995151					2.14374			1
6521	3	51126976	2.97042				2.15442			2	50981254	51208937	GFI1, RPAP2
6522	3	51172850	3.09155							1
6925	3	72155223					2.01816			1	72139062	72351835	\
6926	3	72183926					2.04691			1
6932	3	73178234					2.03719	2.56697		2	73130073	73277810	NEGR1
6933	3	73229266					2.02935	2.62388		2
6942	3	73895121	2.95386							1	73881668	74041300	NEGR1
6943	3	73921609	2.95386							1
6944	3	73999306	3.29983							1
7058	3	79581142					2.05824			1	79564842	80133816	PDE4B, MGC137454, LEPR
7060	3	79698786					2.58171			1
7061	3	79753931					2.30205			1
7062	3	79777779					2.59581			1
7063	3	79800652					2.59581			1
7065	3	80099276					2.07727			1
7249	3	88170287					2.16331			1	88153524	88243387	\
7250	3	88206911					1.95263			1
7381	3	92933150	3.0866							1	92926477	93006044	YIPF1
7382	3	92963692	3.20401							1
7383	3	92986164	3.03534							1
7386	3	93116911	2.9281							1	93082063	93256607	\
7388	3	93184806	2.94737							1
7389	3	93206341	3.14784							1
7394	3	93407420	3.09199							1	93388844	93510429	LRP8
7395	3	93497168	3.1047							1
7402	3	93744226	3.33987							1	93723767	93891890	SLC1A7, PODN, SCP2
7404	3	93847303	3.15892							1
10152	4	111245497					1.90671			1	111214473	111391161	\
10154	4	111368926					1.82685			1
11251	5	54045462					1.95369			1	53986711	54632183	SLC16A7
11252	5	54171859					2.19471			1
11253	5	54209940					2.20618			1
11254	5	54231399					2.32246			1
11255	5	54310578					2.04438			1
11256	5	54333458					1.98079			1
11257	5	54369185					2.2326			1
11259	5	54477274					2.05968			1
11260	5	54613068					2.23061			1
11285	5	56585423					2.14886			1	56550246	56713876	MIR2431, STAT6, NAB2, TMEM194A, MYO1A
11286	5	56618321					2.26898			1
11287	5	56661587					2.27886			1
12382	5	121062420	3.13197							1	121045436	121155914	MLC1
12383	5	121084838	3.95822							1
12384	5	121135969	3.5903							1
12537	6	9105841		2.55389						1	9084172	9257780	\
12538	6	9148724		2.76875						1
12539	6	9228072		2.76875						1
12802	6	20693665	2.6048							1	20631293	21080501	GSTCD, INTS12, PPA2
12804	6	20811900		2.48841						1
12805	6	20854658		3.15972						1
12806	6	20904380		2.88599			1.88749			2
12807	6	20924952		3.22754			2.1358			2
12808	6	20946932	3.10168	2.80337		3.12675	1.8925			4
12809	6	20993424	2.73105	2.8975		3.16251	2.09371			4
12810	6	21034521	3.06702	3.1176		2.98695				3
12967	6	30553830		3.04898					3.34175	2	30520928	30599549	\
12968	6	30585871		2.67367					3.32716	2
12974	6	30812012			2.87229				3.31598	2	30797487	30822287	BMPR1B
12999	6	32293744		3.1231						1	32267848	42353432	FAM190A, MMRN1, SNCA, LOC790811, FAM13A, HERC3, NAP1L5, PYURF, PIGY, HERC5, HERC6, PPM1K, ABCG2, PKD2, SPP1, MEPE, IBSP, LAP3, MED28, DCAF16, NCAPG, LCORL, SLIT2, MIR218-1, PACRGL, KCNIP4
13000	6	32437212		3.85408						1
13001	6	32489075		4.14167						1
13002	6	32548500		3.95729						1
13003	6	32682527	2.55642	3.85615						2
13004	6	32732676		3.92034					3.69293	2
13005	6	32761748		3.25563						1
13006	6	32805721		3.30165					3.54042	2
13007	6	32850666		3.79825					3.48753	2
13008	6	32904847		3.95106					3.56692	2
13009	6	32927979	3.64739	5.82259		4.149			4.82951	4
13010	6	32948525	3.48507	5.89568		4.10773			4.85499	4
13011	6	33002421	3.71176	5.90369		4.03242			4.23177	4
13012	6	33026144	3.73946	6.10299		4.17594			4.26634	4
13013	6	33097354	3.82889	6.14301	2.92046	4.22698			4.44893	5
13014	6	33128133	3.78121	6.02053	2.88762	4.20138			4.38737	5
13015	6	33165747	3.53276	5.5013		4.23759			4.21204	4
13016	6	33189478	3.5983	5.51225		4.24403			4.2213	4
13017	6	33229876	3.64782	5.62801		4.22017			4.08609	4
13018	6	33251452	3.56624	5.01884		4.19004			3.47308	4
13019	6	33284794	3.57118	4.47401		3.97397			3.90005	4
13020	6	33374574	3.37031	3.87761		3.63196			3.58833	4
13021	6	33396376	3.58345	4.10795		3.55602			3.77522	4
13022	6	33441527	3.52055	3.80193		3.37609				3
13023	6	33468196	3.63243	3.67248		3.54045				3
13024	6	33509143	3.34496	3.93268		3.34418				3
13025	6	33542318	3.34903	3.94026		3.34983				3
13026	6	33581983	3.21486	3.98786		3.4478			3.41436	4
13027	6	33685443	3.21366	4.00649		3.44814			3.42649	4
13028	6	33713818	2.92954	2.87998		3.10317				3
13029	6	33768128	2.95153	2.65589		3.12624				3
13030	6	34324052		3.29069						1
13031	6	34635944	2.64892	3.13898	3.03678	3.48643		3.02292		5
13032	6	34686041	3.17002	3.44995	3.11292	2.87277			3.66696	5
13033	6	34889220				3.23957		3.19405	3.58836	3
13034	6	34967750	2.53418			3.45508		3.75034	4.31536	4
13035	6	34992275	2.96061	2.53634		3.77058		3.74779	4.48328	5
13036	6	35147153	3.04427	3.56469		3.84269		3.75964	4.1375	5
13037	6	35241752	3.22834	3.62123		3.69961		3.14248	3.86203	5
13038	6	35360248	3.21562	3.61977		3.69961		3.14248	3.86203	5
13039	6	35456685	2.9456	3.99162	3.15157	3.9186		3.41836	4.09952	6
13040	6	35524123	2.9181	4.00049	3.08854	3.86867		3.42031	3.99661	6
13041	6	35555247	2.91033	3.95342	3.04261	3.82041		3.38028	3.97944	6
13042	6	35577199	2.9181	4.00049	3.0698	3.86216		3.42353	3.99661	6
13043	6	35611267	2.74107	3.52929	2.96606	4.00279		3.78733	4.471	6
13044	6	35648890		2.86702		3.42149		3.05957	3.97593	4
13045	6	35676944		2.86586		3.23027		3.22278	4.00128	4
13046	6	35728464		2.78506		3.28278		3.15066	3.99924	4
13047	6	35788711		2.84084		3.18308			3.78493	3
13048	6	35922378		2.77807		3.24986		2.87797	3.85884	4
13049	6	36062803		2.75388		3.25546		2.9315	4.18882	4
13050	6	36277967		2.83803		3.40337			4.11508	3
13051	6	36316624		3.13965		3.08213			4.02685	3
13052	6	36518232	2.61302	3.41965		3.37485		3.25913	4.36416	5
13053	6	36580568	2.63225	3.06558		3.3697		3.29588	4.49349	5
13054	6	36606686	2.72743	3.44986		3.41304		3.36831	4.42759	5
13055	6	36655249		3.19685		3.45837		3.73002	4.61537	4
13056	6	36685733		3.06355		3.55384		3.70398	4.70264	4
13057	6	36708862		3.12285		3.69008		3.88966	4.64039	4
13058	6	36807406		3.17103		4.25933		4.41205	4.45277	4
13059	6	36829725		3.10606		4.81181		4.01739	4.18951	4
13060	6	36895328		3.69268		4.86671		4.16875	4.30443	4
13061	6	36930214		3.40445		4.94761		4.86525	4.99319	4
13062	6	36986502	2.94456	3.34922		4.83936		4.87719	5.00652	5
13063	6	37019972	2.79647	3.25531		4.91006		4.80054	4.59974	5
13064	6	37066212	2.76408	3.04289		4.59003		4.90057	4.25784	5
13065	6	37182631	2.53278			4.14323		4.51849	4.25186	4
13066	6	37218883	2.72653	2.5204		4.53453		4.91306	4.55256	5
13067	6	37252345	2.71505	2.50019		4.52846		4.80462	4.52386	5
13068	6	37294843	2.53112			4.54913		4.92209	4.51992	4
13069	6	37323779	2.72311			4.69117		4.90913	5.25563	4
13070	6	37399296				5.0311		4.4543	5.1085	3
13071	6	37440207				4.92489		4.27966	4.70399	3
13072	6	37463048				4.50899		4.21452	4.60726	3
13073	6	37501365				4.40923		4.37259	4.71154	3
13074	6	37526622				4.46648		4.36086	4.77087	3
13075	6	37551914				4.23695		4.49836	4.91698	3
13076	6	37584088				4.32135		4.12248	4.30591	3
13077	6	37631640				4.24001		4.10549	4.24579	3
13078	6	37653391				4.32517		4.08056	4.27088	3
13079	6	37704254				4.38859		4.09303	4.48538	3
13080	6	37742740				4.4354		3.98087	4.36888	3
13081	6	37762973				4.23833		3.95714	4.2801	3
13082	6	37801349				4.30222		3.96566	4.2823	3
13083	6	37839427				4.45762		4.12452	4.52908	3
13084	6	37868743				4.18806		4.0066	4.27258	3
13085	6	37925393				4.03816		4.31696	4.74618	3
13086	6	37983812				4.26058		3.98358	4.3396	3
13087	6	38042011				4.33765		4.19418	4.37985	3
13088	6	38063313				4.07085		3.84758	4.26027	3
13089	6	38133743				4.05413		3.76409	4.39962	3
13090	6	38173166				4.30534		3.8124	4.8169	3
13091	6	38203273				4.72389		4.37391	5.01486	3
13092	6	38286952				5.05529		4.50988	4.59862	3
13093	6	38321808				4.9263		4.49037	4.50472	3
13094	6	38343712				4.55359		4.03513	4.06501	3
13095	6	38366100				4.55359		4.0574	4.43646	3
13096	6	38464203				3.29799		2.69153	3.14857	3
13098	6	38627070				3.30465				1
13099	6	38689886				4.72443		3.66698	3.58678	3
13100	6	38746212				4.24115		3.52501		2
13101	6	38825835				4.15558		3.39638	3.32214	3
13102	6	38845992				4.15558		3.39638	3.32214	3
13103	6	38869785				4.15558		3.13766	3.33815	3
13104	6	38914175				4.12353		3.14603	3.20541	3
13105	6	38939012				4.11004		3.13766	3.26999	3
13106	6	39034201				4.50698		3.53864	3.35551	3
13107	6	39069719				4.20011		3.6781	3.5594	3
13108	6	39094340				4.2343		3.77381	3.36366	3
13109	6	39114894				4.2343		3.77381	3.36366	3
13110	6	39147750				4.15782		3.77498	3.29973	3
13111	6	39172862				4.28829		3.73634	3.40669	3
13112	6	39216868				4.40688		3.48577	3.15645	3
13113	6	39257620				4.61886		3.87027	3.36264	3
13114	6	39277640				3.74149		3.54719		2
13115	6	39313672				3.6278		3.45372		2
13116	6	39346170				3.61129		3.3557		2
13117	6	39371150				3.7537		3.27606		2
13118	6	39438580				3.73434		3.19883		2
13119	6	39461621				3.79894		2.93911		2
13120	6	39483217				4.08991		2.67724		2
13121	6	39503443				4.27027		2.70561		2
13122	6	39529973				3.91494		2.76798		2
13123	6	39597740				4.16269		2.7356		2
13124	6	39667998				3.9882				1
13125	6	39688028				4.04256				1
13126	6	39721727				3.93696		2.86859		2
13127	6	39753141				3.9332		2.77786		2
13128	6	39773228				3.56783		2.89489		2
13129	6	39816133				3.64659		2.81953		2
13130	6	39837065				3.86068		3.38984		2
13131	6	40041098				4.11413		3.45532		2
13132	6	40063618				4.81016		3.10192		2
13133	6	40086624				5.00956		3.1637		2
13134	6	40088475				4.61557		3.01864		2
13135	6	40107367				4.61557		3.01864		2
13136	6	40130189				4.90473		3.13993		2
13137	6	40158436				4.62144		3.1898		2
13138	6	40183935				4.41302		2.78394		2
13139	6	40208497				4.57047		2.78521		2
13140	6	40236966				4.51876				1
13141	6	40303148				4.41171				1
13142	6	40327335				4.67802				1
13143	6	40355102				4.68748				1
13144	6	40377515				4.57386				1
13145	6	40478325				4.37165				1
13146	6	40530400				4.43819				1
13147	6	40557209				3.98934				1
13148	6	40580921				3.7577				1
13149	6	40629318				4.12631				1
13150	6	40684885				4.28138				1
13151	6	40716598				3.68394				1
13152	6	40770870				3.68129				1
13153	6	40840683				3.28118				1
13154	6	40893067				3.69951				1
13155	6	40922391				3.83964				1
13156	6	40961278				3.70753				1
13157	6	40983913				3.90629				1
13158	6	41004596				4.03313				1
13159	6	41025711				3.90696				1
13160	6	41062876				4.04846				1
13161	6	41089471				3.4977				1
13162	6	41123393				3.55307				1
13163	6	41178449				3.98682				1
13164	6	41253845				3.49102				1
13165	6	41282225				4.01655				1
13166	6	41316161				3.96323				1
13167	6	41343408				3.7283				1
13168	6	41379490				4.03642				1
13169	6	41417527				4.24353				1
13170	6	41443081				4.16883				1
13171	6	41474060				3.92662				1
13172	6	41496235				3.16181				1
13173	6	41530548				2.91744				1
13175	6	41611777				3.27848				1
13176	6	41661490				3.26194				1
13177	6	41687911				3.22253				1
13178	6	41719693				3.19932				1
13179	6	41752613				3.18504				1
13180	6	41795944				3.33504				1
13181	6	41831446		2.56706		3.48143				2
13182	6	41858119		2.56772		3.43404			3.25171	3
13183	6	41890785		2.99914		3.31687				2
13184	6	41914851		2.69831		3.09751				2
13185	6	41942484		2.69524		3.05775				2
13186	6	41969496		2.64436		3.20403				2
13187	6	42023749		2.58215		3.03444				2
13188	6	42057261		2.81345		3.01057			3.31499	3
13189	6	42095643		2.69771		2.96767			3.24285	3
13190	6	42120804		2.70087					3.21394	2
13191	6	42155077		3.05119		3.40985			3.15449	3
13192	6	42190501		3.24746		3.63743				2
13193	6	42216599		2.82839		3.53052				2
13194	6	42239393		2.92235		3.69105				2
13195	6	42267374		2.71104		3.85048				2
13196	6	42294971				3.38978				1
13197	6	42319104				3.25362				1
13279	6	45813845	3.0321			3.05662				2	45803169	46953522	SOD3, CCDC149, LGI2, PI4K2B, ZCCHC4, ANAPC4, SLC34A2, SEL1L3
13281	6	45909053	2.70245			3.04937				2
13282	6	45945033	2.57629			2.86167				2
13284	6	46140090	2.78955							1
13285	6	46178717	2.52096							1
13286	6	46260375	2.89561							1
13287	6	46481458	2.64799							1
13289	6	46533015	2.69462							1
13290	6	46556246	3.56392	2.51105						2
13291	6	46599570	3.47574							1
13292	6	46680701	3.09719							1
13293	6	46702267	3.09219							1
13294	6	46750945	3.26697			2.86927				2
13295	6	46788536	3.03624							1
13296	6	46820055	3.03608							1
13297	6	46867937	2.69881							1
13298	6	46936182	2.70877							1
13302	6	47188068		2.61023						1	47164423	47456839	RBPJ
13304	6	47430694		2.51396						1
13442	6	53871559				2.9405				1	53858743	54044902	\
13443	6	53893718				2.92572				1
13445	6	54026087				2.97799				1
13480	6	55545104	2.91408							1	55534039	55670461	\
13481	6	55594667	2.97702							1
13482	6	55616565	2.89353							1
13483	6	55643621	2.52556							1
13511	6	56928606	2.60813							1	56916030	56987809	\
13512	6	56952870	2.72492							1
13572	6	61182251		2.78277						1	61125928	61244267	RBM47
13574	6	61227843		2.67414						1
14793	7	1983458					2.46393			1	1958248	2061651	ADAMTS2
14795	7	2054076					2.47623			1
15093	7	20604836	2.87557							1	20591104	20647060	\
15094	7	20631252	2.93074							1
15102	7	21048791	2.8051							1	21035536	21184162	EBI3, SIRT6, CREB3L3, MAP2K2, ZBTB7A
15103	7	21146198	2.80677							1
15655	7	48376442	3.11409							1	48364390	48548087	H2AFY
15657	7	48441476	3.38773							1
15658	7	48470968	3.65618							1
15659	7	48496273	3.60855							1
15660	7	48531566	3.69478							1
15814	7	58732575				2.99819				1	58719562	59166703	GRXCR2, PPP1R39
15815	7	58781492				2.77229				1
15816	7	58809602				3.47337				1
15817	7	58844914				3.03079				1
15818	7	58902375				3.1458				1
15819	7	58923345				2.99896				1
15820	7	58954836				2.98238				1
15821	7	59019641				3.20968				1
15822	7	59040719				3.18396				1
15823	7	59077322				2.95345				1
15824	7	59118816				2.90585				1
15825	7	59142743				2.90585				1
15834	7	59590759	3.20875			2.67801				2	59574398	59638218	\
15835	7	59624695	3.36273							1
15913	7	63007092					2.68622			1	62992584	63045010	\
15914	7	63037380					2.68622			1
15998	7	66614258	2.80442							1	66582190	66712352	\
16000	7	66702151	3.02586							1
16343	7	84537259				2.66996	2.52993			2	84529120	84559779	ATP6AP1L
16553	7	97393157	3.6452							1	97382907	97476641	SPATA9
16554	7	97430691	3.06997							1
16555	7	97451422	3.07782	3.30643						2
16594	7	100015468	3.08225				2.38439			2	100002322	100242946	\
16596	7	100226236					2.44226			1
16869	8	1794446	2.83707						2.56207	2	1781183	1834092	AADAT
16881	8	3323312							3.03433	1	3290840	3683649	\
16882	8	3397003							2.67025	1
16884	8	3501341							2.9944	1
16885	8	3533444		2.67809		2.84094		2.36188	3.24925	4
16886	8	3617253	2.94663			3.22761			3.58452	3
16887	8	3663959							2.74631	1
17033	8	11067659				2.86624			2.68289	2	11033977	11181803	CLU
17035	8	11151245				2.86068				1
17073	8	14456413						2.48426		1	14425542	14650485	\
17074	8	14571777						2.6212		1
17249	8	23907145	2.92704							1	23889063	24028347	MLLT3
17250	8	23964538	2.97482							1
17251	8	23994042	2.89718							1
17252	8	24013086	3.01294							1
17823	8	52912873					2.6073			1	52885155	53051266	\
17824	8	52939275					2.51235			1
17825	8	52968995					2.46065			1
17827	8	53031744					2.34153			1
18491	8	86560410	2.97639		3.24113					2	86549295	86630258	\
18492	8	86613020			3.00697					1
18499	8	86974867			3.36739					1	86892628	87022441	\
18500	8	87006712		2.51186	3.09696					2
18503	8	87236608	2.86133			2.7131				2	87188834	87319970	SPTLC1
18504	8	87308122		2.50928						1
18523	8	88119170			3.25025			2.61574		2	88107961	88258373	AUH
18524	8	88141495			3.2784			2.47201		2
18525	8	88181529			3.04383			2.46155		2
18526	8	88237379			3.01349					1
18688	8	96294159	2.74806							1	96280403	96405470	ABCA1
18689	8	96324054	2.79717							1
18691	8	96387986	2.89323							1
20320	9	71939142					1.99549			1	71927423	72016290	RPS12
20321	9	71970552					2.02333			1
20351	9	74223999					1.8936			1	74199744	74320134	MYB
20352	9	74265237		2.53828			2.05052			2
20353	9	74293236				2.45416				1
20363	9	74823338		2.74522					2.79591	2	74786315	75021370	\
20365	9	74961950		2.43681					2.73773	2
20579	9	87843841					1.89			1	87821736	87939127	PPIL4
20580	9	87888653					1.95263			1
20702	9	93731471					1.94715			1	93708416	93897659	\
20703	9	93884361					1.90275			1
20911	9	104265004					2.82066			1	104230737	104544815	SMOC2
20912	9	104288016			3.45484		2.49778			2
20913	9	104334228					1.97535			1
20914	9	104387825					2.36245	2.69265		2
20915	9	104429330					2.36736	2.66233		2
20916	9	104473945					2.62208			1
20917	9	104503206					2.42752			1
20918	9	104529625					2.51259			1
21179	10	13408067			2.72455					1	13397342	13525956	SMAD6
21180	10	13436362			2.88973					1
21181	10	13463275			3.33418					1
21182	10	13484569			3.44484					1
21804	10	47664187							2.86939	1	47649577	47736582	\
21806	10	47721937							2.78284	1
22269	10	71226626					2.22597			1	71201376	71313192	\
22270	10	71266946					2.21158			1
22314	10	73828302	3.1077							1	73813205	73995530	PRKCH
22315	10	73855126	3.42403							1
22316	10	73884120	3.46658							1
22317	10	73920310	3.34811		2.75767					2
22318	10	73952261	3.35807		2.67025					2
22319	10	73979984	3.35807		2.85579					2
22578	10	87953490				2.8213			3.17666	2	87934787	88394808	TGFB3, IFT43
22580	10	88035301	3.01331	3.399		2.91453			2.83947	4
22581	10	88070146		3.54353		3.16423	2.23087		3.32261	4
22582	10	88110028		3.04462			2.25872		3.14409	3
22583	10	88133750		3.04462			2.25872		3.14409	3
22584	10	88202054				3.00984			3.49235	2
22585	10	88249621		2.97142		2.75216	2.46792		3.11013	4
22586	10	88310081				3.26837			3.45568	2
22587	10	88350226				2.98561	2.21823		3.43795	3
22588	10	88384630							3.14721	1
22592	10	88605589	3.38056	2.8921		2.77802			3.54246	4	88584757	90513808	VASH1, KIAA1737, ZDHHC22, TMEM63C, NGB, POMT2, GSTZ1, TMED8, VIPAS39, AHSA1, SPTLC2, ALKBH1, SLIRP, SNW1, ADCK1
22593	10	88630762				2.8275			3.21012	2
22594	10	88673513	3.13959						3.49472	2
22595	10	88698177							3.60198	1
22596	10	88722761				2.74595			3.77531	2
22597	10	88754402	3.40738				2.46477		4.16111	3
22598	10	88777241					2.61812		3.83622	2
22599	10	88813187					2.46475		3.95107	2
22600	10	88857915					2.43769		3.86643	2
22601	10	88884981	2.97966				2.41342		3.49954	3
22602	10	88945487			2.69629		2.19213		3.0778	3
22603	10	88966467	3.30571		2.78443		2.26665		3.82722	4
22604	10	89017273	2.98304						3.41963	2
22605	10	89051298	3.49962						3.58169	2
22606	10	89093810	3.64168						3.16808	2
22607	10	89136731	3.91278	2.96311					3.02386	3
22608	10	89178634	3.37683	2.74102						2
22609	10	89207523	3.86885	3.01282	2.6894				2.86154	4
22610	10	89235558	3.23012		2.75327				3.00269	3
22611	10	89269899	3.69788	3.14543	3.35055				3.00333	4
22612	10	89365394	3.70014	3.1338	3.49721				3.04322	4
22613	10	89393861	3.69275	3.13014	3.29951				3.01587	4
22615	10	89447461	3.08928							1
22616	10	89494230	3.09526							1
22617	10	89587249	3.39574	2.79251					3.12561	3
22618	10	89619897	3.17156	2.87813	2.77977				3.04887	4
22619	10	89641780		2.8661	2.76553				2.96585	3
22620	10	89717052			2.80913					1
22621	10	89741589	3.12609		2.80867					2
22622	10	89774836	3.06777		2.80867					2
22623	10	89804719	3.05765		2.80867					2
22624	10	89826995	3.15031		2.78893					2
22625	10	89848624	3.81877	2.67038	3.20486					3
22626	10	89905548	3.47738		3.44541					2
22627	10	89923736	3.57033		3.79501					2
22628	10	89977021	3.39111	2.91222	3.34783					3
22629	10	90020110	3.15835	2.83812	2.67591					3
22631	10	90150331	3.39475	2.90077	2.7675					3
22632	10	90172460	3.5752	3.21488	3.15303	2.94066			2.8013	5
22633	10	90201001	3.14792	2.65292		2.9342				3
22634	10	90234048		2.61532						1
22635	10	90279946	2.98177							1
22636	10	90312282	4.04364	2.69096						2
22637	10	90341373	3.99167	2.67871		2.88141				3
22638	10	90379480	4.15118	2.71839						2
22639	10	90437684	3.95976	2.64104						2
22640	10	90461387	3.73204	2.61264						2
22641	10	90484606	3.15382							1
22645	10	90654364	2.98281							1	90621761	90715538	\
22646	10	90705511		2.62002						1
25415	12	20720170					2.21385			1	20665478	20969990	SERPINE3
25416	12	20800774					2.27871			1
25417	12	20866586					2.20466			1
25712	12	40797906						2.38802		1	40768273	41157473	\
25713	12	40821597						2.47667		1
25715	12	41075239						2.43149		1
26724	13	5992621					2.38313			1	5965088	6316474	\
26725	13	6028965					2.19168			1
26726	13	6049058					2.19168			1
26727	13	6132754					2.19268			1
26728	13	6282908					1.91356			1
26878	13	15411544					2.00916			1	15388795	15484744	\
26879	13	15456721					2.10847			1
27846	13	65706479	3.37359					2.62623		2	65683751	65877523	PHF20, SCAND1
27847	13	65761897	3.08351			2.72371				2
27848	13	65817864	3.19207							1
27849	13	65855988	3.31692							1
28082	13	76616107					1.91939			1	76601110	76899349	ZMYND8, SULF2
28083	13	76651389					2.1182			1
28084	13	76705709					1.8382			1
28086	13	76768919					2.23967			1
28087	13	76841156			2.76281					1
28088	13	76865730			2.99437					1
28205	13	81495674			2.88527		2.30137			2	81475400	81591022	\
28207	13	81576035			2.76371					1
28210	13	81665695					1.89413			1	81651859	81722816	\
28211	13	81701980					2.02733			1
28267	14	1463676	3.30051				1.64031			2	1	1524578	C14H8orf33, ZNF34, RPL8
28268	14	1489496	2.72662				1.96188			2
28269	14	1514056					1.92184			1
28276	14	1923292					1.90001			1	1862204	2205696	HEATR7A, MIR1839, MAF1, SHARPIN, CYC1, GPAA1, EXOSC4, OPLAH, GRINA, MIR2309, NRBP2, PUF60
28277	14	1954317					1.91088			1
28279	14	2054457					1.94493			1
28281	14	2194228					1.89582			1
28333	14	4386955					1.6225			1	4375954	4453373	TRAPPC9
28334	14	4415636					1.61668			1
28335	14	4438267					1.76432			1
28361	14	5198398		2.30217			1.77448		2.66687	3	5180053	5289366	\
28362	14	5225467		2.34352			1.76841			2
28363	14	5245003		2.29336						1
28364	14	5279283					1.67244			1
28470	14	8927881		2.41454			1.73824			2	8903846	9024963	ST3GAL1
28471	14	8951120		2.58151						1
28472	14	8984849		2.70182						1
28473	14	9006630		2.2903						1
28511	14	10271449		2.70714			1.65726			2	10253627	10326903	\
28512	14	10307071		2.31158						1
28542	14	11466299					1.86647			1	11453391	11504827	ASAP1
28543	14	11490338					2.01002			1
28546	14	11600913	2.85593							1	11587365	11865066	ASAP1, FAM49B
28547	14	11621252					1.93027			1
28548	14	11659369	2.9739				2.09653			2
28549	14	11683342	3.00792	2.35129			2.05753			3
28550	14	11711053		2.26695			2.03877			2
28551	14	11736525					1.95249			1
28552	14	11776673					1.99649			1
28553	14	11816360					1.99649			1
28554	14	11848870					1.9798			1
29150	14	43242051						2.62533		1	43170609	43322831	\
29151	14	43292662	2.96033	2.31912	2.57775					3
29775	14	77253862		2.51488			1.69413			2	77237956	77395508	SLC2A5
29776	14	77274386		3.16281			2.40894		3.11395	3
29777	14	77292340		2.5833			2.48864			2
29778	14	77315279					2.38897			1
31270	15	75065222					2.0039			1	75051114	75163587	ACCS, EXT2, ALX4
31271	15	75107863					2.11988			1
31272	15	75148353					2.20573			1
32201	16	43697344				2.84051				1	43669821	43901639	PEX14
32202	16	43742398		3.22329		2.87197				2
32203	16	43810410				2.8519				1
32204	16	43847822				2.76337				1
32205	16	43880343				2.7642				1
32220	16	45083406		3.3678						1	45050597	45420519	MIR34A, SLC2A5, CA6, ENO1
32221	16	45150817		3.57327						1
32222	16	45189489		3.90235						1
32223	16	45197527		3.90235						1
32224	16	45229504		3.98021						1
32225	16	45309651		4.32789						1
32226	16	45376614		3.60377						1
32583	16	63612072				2.46743				1	63580656	63917113	STX6, MR1
32584	16	63721883				2.46185				1
32585	16	63825968				2.41184				1
32586	16	63872811				2.46797				1
32587	16	63894221				2.46797				1
32941	16	79426578						3.06993		1	79386661	79467206	PTPRC
32942	16	79449472						2.82905		1
33036	17	2728598				2.60215				1	2707200	2921666	FGG, FGA, FGB, PLRG1
33037	17	2784904				2.66256				1
33038	17	2881443				2.41291				1
33039	17	2904301				3.08724		2.6354		2
33694	17	37709239						2.17923		1	37696359	37795957	FSTL5
33696	17	37772274						2.26094		1
33712	17	39681407					2.02557			1	39395316	39860898	\
33713	17	39739079	2.96597			2.67362	2.59883	2.81983	2.9796	5
33714	17	39773797	2.73177			3.16033	2.39947	2.78008	2.91404	5
33715	17	39802502				2.32768				1
33778	17	42809689						2.4751		1	42796712	42864907	GRIA2
33779	17	42837038						2.5417		1
34683	18	11245392	2.6066							1	11222817	11457318	VAMP2
34684	18	11377350	2.59443							1
34687	18	11652352	2.60844						3.30097	2	11636185	11761773	VAMP2
34688	18	11675551							3.23735	1
34689	18	11748656	2.854							1
35564	18	58551307		3.06728						1	58523958	58681171	\
35565	18	58622568		2.84459						1
35566	18	58666276		2.92007						1
36254	19	32055843						2.54483		1	32029860	32160221	\
36255	19	32148966						2.60581		1
36259	19	32390042							2.4653	1	32369079	32444824	HS3ST3A1
36260	19	32420816						2.69643		1
36415	19	40620048				2.61017				1	40608078	40804490	NEUROD2, PPP1R1B, STARD3, TCAP, PNMT, PGAP3, MIEN1, GRB7, IKZF3
36417	19	40716234				2.98716				1
36418	19	40733516				2.91568				1
36461	19	42976859				2.93378				1	42963326	43409013	STAT5B, STAT5A, STAT3, PTRF, ATP6V0A1, NAGLU, HSD17B1, MLX, PSMC3IP, TUBG1, TUBG2, PLEKHH3, CCR10, CNTNAP1, EZH1
36462	19	43068079		2.96462		3.12304				2
36463	19	43170256				2.63536				1
36464	19	43295532		3.15637						1
36465	19	43296546				2.58328				1
36466	19	43376032				2.88573				1
36475	19	43885395							2.79894	1	43870783	43991057	ARL4D
36476	19	43904899				3.25975			3.27688	2
36477	19	43948803				2.8331			2.5072	2
36867	19	61441042	3.47497				2.32778			2	61418289	61795775	MAP2K6
36868	19	61478388	3.74461		3.01576		2.34256			3
36869	19	61503930	3.46861		2.76753		2.10258			3
36870	19	61550668	3.02414		2.931		2.22938			3
36871	19	61585054	2.8922				2.01303			2
36872	19	61630610	3.09301							1
36873	19	61689302	3.46828	2.98979			2.15033		2.52262	4
36874	19	61709390	2.99488	2.96616	2.92903					3
36875	19	61753819	3.69591	2.97076	2.86242	2.86623	2.14265			5
36876	19	61784840		2.96489		2.77614				2
36881	19	61986430	3.55758	3.5122	2.91147	2.81325			2.64499	5	61953032	62161384	ABCA9
36882	19	62064018	3.25194	3.20777		2.63668				3
36883	19	62087156		3.16038						1
36884	19	62113537	3.10835	3.5887	2.74857	2.62166				4
36885	19	62144933		3.13874						1
37027	20	4962725	2.8411							1	4948958	5157123	\
37028	20	4989460	2.91997							1
37029	20	5015135	3.70927						3.04759	2
37030	20	5044097	3.02382						2.81205	2
37031	20	5065516	3.33833						2.8336	2
37032	20	5096097	3.81349		2.92575	3.16241			2.78844	4
37033	20	5140665	3.20221							1
37113	20	8395835							2.78242	1	8380918	8424915	TMEM171
37114	20	8410156							2.78242	1
37518	20	31293350		2.8984			1.87936			2	31244238	31456023	NNT, PAIP1, C20H5orf34, C20H5orf28, CCL28, HMGCS1
37519	20	31393193		3.50798			1.83996			2
37520	20	31443102		3.24066			1.99391			2
37642	20	37891152						2.73718		1	37865045	38272038	NADKD1, SKP2, LMBRD2, UGT3A2
37643	20	37915840						2.66722		1
37644	20	37939597						3.12417		1
37645	20	38008347						2.76293		1
37646	20	38034106						2.66045		1
37647	20	38059359						3.25089		1
37648	20	38108826						2.7989		1
37650	20	38192514						2.67679		1
37651	20	38223488						2.71175		1
37652	20	38252896						2.73068		1
39201	21	45019363						2.17522		1	45000659	45081311	\
39202	21	45065907				2.59078				1
39691	22	793826					2.04945			1	762421	881990	LANCL2
39692	22	842301					1.75036			1
40617	22	49226530							3.39837	1	49216476	49262580	TWF2, TLR9, ALAS1
40618	22	49251271							2.74013	1
40625	22	50009060					1.64269			1	49998130	50172124	\
40626	22	50047287					1.64269			1
40732	22	55511639					1.58573			1	55479873	55612825	SLC6A11
40733	22	55535817		3.07204			1.64718			2
40734	22	55556217		3.13799			1.80998			2
40735	22	55586234					1.76281			1
41073	23	12197733		3.3259						1	12164470	12534266	BTBD9, GLO1
41074	23	12227994		3.33617						1
41075	23	12255806		3.33617						1
41076	23	12343498		3.24651						1
41077	23	12384489		3.5482						1
41078	23	12447484		3.48793						1
41079	23	12519690		3.68281		2.60825				2
41083	23	12838486		2.55299						1	12750749	12953589	\
41084	23	12910040				2.61806				1
41258	23	21584168		2.97378						1	21561921	21627033	\
41259	23	21615472		2.93228			2.32843			2
41330	23	25472436				2.64959				1	25449711	25530156	BOLA-DRB3
41331	23	25507676				2.61863				1
41873	24	1401886							3.02723	1	1389338	1478775	\
41874	24	1426384						2.69996		1
41875	24	1450456					2.05586	2.98174		2
41915	24	2971794						2.75208		1	2953954	3154471	\
41916	24	3004567						2.6338		1
41917	24	3029468						2.92508		1
41918	24	3052873						3.02876		1
41919	24	3079651						3.03972		1
41921	24	3143836						2.70596		1
42104	24	11916234				2.41943				1	11902467	12001525	\
42105	24	11969012				2.41037				1
42651	24	40761481				2.45068	2.17062			2	40722923	40955410	\
42652	24	40790931					2.19707			1
42653	24	40863696					2.29447			1
42654	24	40896634				2.60495	2.41078		2.90609	3
42655	24	40927460				2.52391	2.06306			2
42673	24	41829351					2.07557			1	41761787	42082561	NDUFV2, TWSG1
42674	24	41904983					2.07557			1
42676	24	42048793					2.13517			1
43049	25	472458			2.94039					1	450424	675770	RAB40C, WFIKKN1, C25H16orf13, RHOT2, LOC516108, STUB1, WDR24, FBXL16, FAM195A, METRN, FAM173A, HAGHL, NARFL, MSLN, RPUSD1, CHTF18
43050	25	520071			2.91217					1
43051	25	609241			2.85001					1
43052	25	636274			3.03986					1
43053	25	664032			3.04781					1
43411	25	17938228	3.19904			2.88304				2	17915052	18313283	GP2, UMOD, PDILT, ACSM2A
43412	25	17974481				2.62559				1
43413	25	17998799				2.73762				1
43414	25	18029588				3.1248				1
43415	25	18067339				3.35098				1
43416	25	18100055				2.99698				1
43417	25	18124482				2.64218				1
43418	25	18153275				2.97999				1
43419	25	18206998				2.63938				1
43569	25	27028950					2.09568	2.33132		2	27005838	27073249	ZNF689, PRR14, FBRS
44159	26	14335765			2.77075					1	14310534	14422874	EXOC6
44160	26	14388255			2.68959					1
44360	26	24197702			3.05879		1.94637			2	24164050	24462226	PCGF6, TAF5, USMG5, MIR1307, PDCD11, CALHM2, CALHM3, NEURL
44362	26	24337880			2.95514		2.26133			2
44363	26	24401843			3.2066		2.1125			2
44364	26	24446490			2.72401					1
44458	26	29107702				2.9084			2.76365	2	29081261	29118345	\
44874	26	49050200					1.8904			1	49038913	49126397	\
44875	26	49115192			2.84664					1
44926	26	51638650				2.89674	2.25549			2	51589027	51681464	PWWP2B
44927	26	51680135	2.9517		2.73202	2.98969	2.16179			4
45207	27	15844909					1.97531			1	15830648	15873970	\
45208	27	15863242					1.91293			1
45708	27	41297038		2.4664					2.6837	2	41275855	41362546	\
45709	27	41341380		2.73211						1
45716	27	41613442							2.9055	1	41597896	41743399	\
45717	27	41649895	3.45984						2.69187	2
45718	27	41687452	3.42045	2.49557					3.11189	3
45719	27	41726707	3.64736						2.84443	2
45722	27	41830247	3.22058							1	41817774	41937844	RPL15, NKIRAS1
45723	27	41866129						2.46781		1
45724	27	41915821						2.57221		1
46135	28	18048845	3.01058		2.96038					2	18030764	18077955	\
46154	28	18780603		2.86429	2.95678					2	18769557	18910043	\
46155	28	18852637		2.71334	2.87092					2
46279	28	25938159					1.89163			1	25918746	26180307	HK1, TACR2, TSPAN15, C28H10orf35
46280	28	25986353					2.01516			1
46281	28	26035238					1.93527			1
46282	28	26084739					1.86479			1
46283	28	26149102					1.78778			1
46291	28	26530892		3.03083		2.39914	1.89627			3	26516706	26601379	SAR1A, PPA1
46292	28	26572687				2.75054	2.1238			2
46959	29	15902913						3.01886		1	15876150	16043780	\
46960	29	15955906						2.75088		1
47422	29	41264801	2.48802							1	41215794	41382902	SCGB1D
47423	29	41329056	2.63387							1
47424	29	41358437	2.67098							1
