# Supplementary material for: A genome-wide scan for signatures of differential artificial selection in ten cattle breeds
Source: BMC Genomics. 2013 Dec 21;14:908. doi: 10.1186/1471-2164-14-908 (PMC3878089; doi:10.1186/1471-2164-14-908)
Supplement: Additional file 11: Table S9 — Significant markers of the breed German Fleckvieh. Listed are all significant markers with their SNP-Number (SNP-No), representing the range of the respective SNPs within all 47,651 SNPs ordered per chromosome and position, the SNP position and corresponding Bos taurus autosom (BTA). The breed-abbreviations represent the respective control breed (OBV: Original Braunvieh, MWF: Murnau-Werdenfelser, FGV: Franken Gelbvieh, RH: Red Holstein, BBV: Braunvieh, GLW: Galloway, BBB: Blanc-Bleu Belge). In case of a significant comparison to the respective control breed the sXPEHH-value is shown in these columns, otherwise the field is left empty. nSC shows the overall number of significant breed comparisons for each marker. Furthermore, all genes within the signature, which starts at position (bp) “Start of Sig” and ends at “End of Sig” according to the UCSC Genome Browser, are listed. [file 1471-2164-14-908-S11.xls]

## Sheet: DFV
SNP-No	BTA	Position	OBV	MWF	FGV	RH	BBV	GLW	BBB	nSC	Start of Sig	End of Sig	Genes
370	1	21574286		3.00317						1	21556248	21643031	\
372	1	21629263		3.18106						1
463	1	25685179				2.5639	2.10209			2	25666250	25737583	ROBO1
479	1	26782245					2.4606			1	26746302	27046236	\
481	1	26873390					2.45383			1
482	1	26920553					2.45518			1
483	1	26966818					2.31094			1
484	1	27034490					2.11579			1
604	1	33343019		3.14338						1	33324019	33391968	\
605	1	33376191		3.06445						1
2023	1	105108951		3.00986						1	105068654	105703539	\
2024	1	105134888		3.22672						1
2025	1	105169245		3.09813						1
2026	1	105191465		3.00639						1
2027	1	105215796		2.98505						1
2028	1	105264358		3.03941						1
2029	1	105293236		3.03941						1
2030	1	105355814		3.03984						1
2031	1	105387594		3.26646						1
2033	1	105477614		3.0539						1
2034	1	105570832		3.08319						1
2035	1	105651348		3.33942						1
2036	1	105689048		3.13959						1
2353	1	122271495					2.32281			1	122233906	122487897	\
2354	1	122360054					2.31314			1
2355	1	122427093					2.1577			1
2356	1	122452047					2.72487			1
2357	1	122474911					2.63872			1
2559	1	132213890				2.69547				1	132198119	132276556	\
2560	1	132240437				2.69966				1
3080	1	156538750		3.18566						1	156521978	156621326	\
3081	1	156571397		3.44445						1
3082	1	156598837		3.14581						1
4118	2	50223536	2.64228							1	50194654	50347935	\
4119	2	50262148	2.27285							1
4120	2	50327795	2.76427							1
4719	2	80569319			2.93496				3.30355	2	80556142	80788481	NABP1
4720	2	80605588							3.30355	1
4721	2	80666057							3.18821	1
4722	2	80687709							3.31302	1
5427	2	125404487	2.9495							1	125391856	125840099	TAF12, SNHG12, TRNAU1AP, RCC1, SNHG3, PHACTR4, MED18, SESN2, ATPIF1, PTAFR
5428	2	125426036	2.74134							1
5429	2	125497767	2.36867							1
5430	2	125632673	2.5604							1
5431	2	125653839	3.26802				2.6942			2
5432	2	125677712	2.36378				2.22785			2
5433	2	125716884	2.43373							1
5434	2	125772675	2.34539							1
5435	2	125798507	2.93295							1
5436	2	125826843	2.89004							1
5485	2	128403663					2.2867			1	128383010	128554900	\
5486	2	128437731					2.28112			1
5488	2	128484790					2.17131			1
5489	2	128529102					2.13454			1
5497	2	128947842					2.16575			1	128930659	129107212	RCAN3, NIPAL3, STPG1
5498	2	128973530					2.25243			1
5499	2	129024635					2.31824			1
5500	2	129053865					2.2884			1
6576	3	54267761					2.16136			1	54256669	55363089	GBP5, LOC512486, GBP4, GBP6, CCBL2, GTF2B, PKN2
6577	3	55074485					2.42183			1
6578	3	55108725		3.60105			2.43537			2
6579	3	55187147		3.77509	3.04826		2.61882			3
6580	3	55218518		3.77652	3.04569		2.6149			3
6582	3	55327770					1.93798			1
6987	3	76367708				2.8554				1	76347649	76513249	\
6988	3	76406790				2.92226				1
6989	3	76429465					2.05578			1
6991	3	76481717					1.94348			1
6996	3	76685944					1.92788			1	76666889	76786569	\
6997	3	76727514					1.92788			1
6999	3	76775439					1.95062			1
7926	3	116499100						2.30269		1	116473930	116636755	IQCA1
7927	3	116527252					2.06369	2.46081		2
7928	3	116551733					1.92717	2.24521		2
7929	3	116574964					2.06822			1
7930	3	116618823						2.34961		1
8881	4	45149895					1.84742			1	45139019	45393127	RELN
8882	4	45173410					1.82043			1
8884	4	45313054					1.88769			1
8885	4	45338985					2.00986			1
8886	4	45360108					2.02077			1
8976	4	49662153					1.97866			1	49639253	50145253	TXNDC3, SFRP4, EPDR1
8977	4	49692660					2.0629			1
8978	4	49738691		2.96143			2.24257			2
8979	4	49800685		3.14681			2.39436			2
8980	4	49824079		3.01528			2.13696			2
8981	4	49857470					1.78437			1
8982	4	49907346					1.86754			1
8983	4	49957054					2.11487			1
8984	4	50001287		2.97896			2.43241			2
8985	4	50029913		2.87191			2.28898			2
8986	4	50093060					1.95189			1
8987	4	50122088					1.95189			1
9757	4	88782951					1.80324			1	88762395	88870615	WASL
9758	4	88834366					1.80324			1
9764	4	89266056					1.84338			1	89254793	89598101	\
9765	4	89299743					1.81403			1
9766	4	89343321					1.97648			1
9767	4	89380482					1.97057			1
9768	4	89403027					1.95059	2.98788		2
9769	4	89436482					1.90205			1
9771	4	89568067					1.78951			1
10064	4	105240129					1.92494			1	105218969	105413577	\
10065	4	105278504					1.90848			1
10066	4	105324609					2.0979			1
10153	4	111277799					1.92012			1	111261648	111901567	\
10154	4	111368926					2.37144			1
10155	4	111413395				2.68214	2.32527			2
10156	4	111521130					2.31363			1
10157	4	111549504				2.73341	2.32593			2
10158	4	111590159					2.48875			1
10159	4	111652767					1.9594			1
10160	4	111692622					1.94283			1
10161	4	111744558					2.13537			1
10162	4	111788712					2.18494			1
10163	4	111827935					2.30658			1
10165	4	111886747					1.84076			1
10179	4	112433116			3.21219		2.15472			2	112420540	113096204	CUL1, EZH2, PDIA4, ZNF398
10180	4	112474006					1.92433			1
10182	4	112594246					2.19062			1
10183	4	112626112			2.9991		1.8866			2
10184	4	112647052					2.14695			1
10185	4	112681102					1.82687			1
10186	4	112701154					1.96727			1
10187	4	112756381					1.94684			1
10188	4	112815065					1.78476			1
10189	4	112934990					1.836			1
10190	4	112985362					1.80305			1
10191	4	113021942					1.8736			1
10192	4	113053683			3.11392		2.28393			2
10193	4	113079474			3.06211		1.87934			2
10203	4	113506092					2.03			1	113493625	113544241	ZNF862, ATP6V0E2
10204	4	113532717					2.03			1
10216	4	114374609			3.19894		1.78537			2	114362773	114385661	NOS3
10227	4	114771017					2.18947			1	114757663	115125389	RHEB
10228	4	114821172					1.80301			1
10229	4	114850060					1.93019			1
10230	4	114902164					1.9199			1
10231	4	114975718					2.25571			1
10232	4	115011249					2.03751			1
10233	4	115048190					2.26314			1
10234	4	115082589					2.4837			1
10235	4	115112032					2.03741			1
10281	4	117141918					1.8998			1	117121336	117184171	DPP6
10282	4	117170573					1.97347			1
10290	4	117477031					2.2248			1	117456418	117673603	DPP6
10291	4	117523938					1.96883			1
10292	4	117545292					2.0042			1
10293	4	117571480					1.78128			1
10295	4	117630906					1.90512			1
10301	4	117955439					1.78482			1	117945098	118059458	\
10302	4	117991792					2.1498			1
10303	4	118015333					2.1671			1
10304	4	118044840					2.40279			1
10333	4	119268300			3.29598					1	119241874	119317737	UBE3C
10334	4	119294331			2.86092					1
10342	4	119574085			3.2844					1	119563271	119863852	\
10343	4	119617605			3.43807		1.9303			2
10344	4	119649355			3.4431		1.79638			2
10345	4	119671976			3.72783		2.07552			2
10346	4	119692780			3.67848		2.06031			2
10347	4	119726978			4.40488		2.43299			2
10348	4	119753498			3.59834		2.24066			2
10349	4	119812699			3.13816					1
10350	4	119846253			3.27192		1.85478			2
10354	4	119984992					1.96813			1	119973042	120180553	NCAPG2
10356	4	120133228			3.52659		2.32559			2
10363	4	120458595				2.82416	2.38631			2	120435670	120829699	VIPR2
10364	4	120490292					2.51471			1
10365	4	120532487					2.42289			1
10366	4	120555019					2.08084			1
10367	4	120589321	3.17028		2.97199		2.2959			3
10368	4	120615269			3.22016		2.08887			2
10369	4	120641946	3.43819		4.11667		2.11331			3
11180	5	48131956							3.19582	1	48106108	48793362	LEMD3
11182	5	48315330							3.11767	1
11183	5	48351526							3.14712	1
11185	5	48514266							2.85108	1
11187	5	48752237							2.86028	1
11282	5	56237069					1.98005			1	56225514	56887523	KIF5A, DCTN2, DDIT3, MARS, MIR2430, GLI1, INHBE, INHBC, R3HDM2, STAC3, NDUFA4L2, SHMT2, MIR2431, STAT6, NAB2, TMEM194A, MYO1A, TAC3, GPR182, RDH16, SDR9C7
11283	5	56410718					2.0775			1
11285	5	56585423					2.2041			1
11286	5	56618321	2.82218				2.27557			2
11287	5	56661587					2.03667			1
11288	5	56766165					2.02144			1
11324	5	60929878		3.0903	3.20224			3.00108		3	60908219	60957881	\
11330	5	61183506						2.74276		1	61171892	64260630	NEDD1, MIR1251, MIR135A-2, TMPO, SLC25A3, IKBIP, APAF1, ANKS1B
11331	5	61232643						2.75568		1
11332	5	61286713	2.74227					2.75568		2
11333	5	61325606	3.02241	3.07701	3.37251		2.26391	2.92932	2.91524	6
11334	5	61363211	2.83728	3.02167	3.39963		2.38508	2.93519	2.84243	6
11335	5	61400176	3.08391	3.23499	3.78702		2.18664	2.86622	2.9729	6
11336	5	61517987	3.10082	3.1984	3.72954		2.13823	3.15002	3.16139	6
11337	5	61561987			3.38132			2.72244	3.23443	3
11338	5	61598840		3.02203	3.70462		2.06261	2.68654		4
11339	5	61626556			3.48319		1.95276	2.76573		3
11340	5	61728506			3.50535		1.98945	3.48883		3
11341	5	61790994	2.97886		3.69131			2.79339		3
11342	5	61861737	3.15648		3.48325			3.24651	2.85537	4
11343	5	61959204	3.23242		3.40339			3.55089		3
11344	5	61990458	2.79415		3.90083		2.04566	3.58636		4
11345	5	62049737	2.76347		4.07161			3.30178	3.03917	4
11346	5	62180846	2.74331		3.30916			2.80867	2.90566	4
11347	5	62248841	2.88083		3.46087			3.2255	3.59419	4
11348	5	62276336	3.19595			3.04608	2.01309	3.18644	4.22994	5
11349	5	62360769	3.52066	2.98405		3.02227	1.97789	2.88541	4.10065	6
11350	5	62394447	3.2785			3.01634	2.19189	2.89768	3.44231	5
11351	5	62435307	3.48915		3.48744	3.14261	2.15623	3.17407	3.40775	6
11352	5	62469899	4.16364	3.06117		3.37021	2.44829	3.6378	4.07055	6
11353	5	62493151	3.83424				2.36156	3.20746	3.96591	4
11354	5	62633912	3.36884				2.13799	3.0137	3.18942	4
11355	5	62687768	3.26647				2.32375	2.65758	3.40853	4
11356	5	62755522	2.86411				2.01235	2.73421	3.12902	4
11357	5	62832681	3.09145				2.04962		4.13206	3
11358	5	62882624	3.32253	2.95934			2.13353		4.21021	4
11359	5	62920850							3.41202	1
11360	5	63013343					1.97552		2.83649	2
11361	5	63226065	2.77576			3.11269	2.14035	2.89173	3.31989	5
11362	5	63273238	3.45391			3.27631	2.23577	3.19981	3.65501	5
11363	5	63273386	3.98958			3.27669	2.20812	3.23877	3.9459	5
11364	5	63365980	4.25501			3.3822	2.22496	2.9525	4.03797	5
11365	5	63452696	4.12416	3.32467		3.09534	2.20877	3.06098	3.81237	6
11366	5	63501248	4.43056	3.32176		3.2138	2.5246	3.2414	4.23168	6
11367	5	63527807	3.74581	3.58883			2.37732	3.17171	3.45821	5
11368	5	63555403	3.87356	3.45786			2.26029	3.0041	3.37678	5
11369	5	63604786	3.51842	3.43402		2.9995	2.14822	3.12303	3.63908	6
11370	5	63812430	2.98077	3.69248		2.94024	2.28242	2.99953	3.72651	6
11371	5	63870367	2.94913	3.16516			2.07467	2.77146	3.70566	5
11372	5	63899453	3.40497	3.66645		3.15408		2.79675	3.44466	5
11373	5	63983082		3.35817						1
11374	5	64003845	2.74808	3.04374				2.82455		3
11375	5	64125159	3.05928	3.4188				3.07189		3
11376	5	64190317	3.1978	3.35256					2.93912	3
11379	5	64503182	2.85107							1	64441867	64626712	UHRF1BP1L, ACTR6, SCYL2
11380	5	64565816	2.82629							1
11426	5	68265188	2.81192							1	68242863	68744179	TXNRD1, EID3, CHST11, SLC41A2
11427	5	68294607	4.23085							1
11428	5	68335096	3.9851	3.01758						2
11429	5	68363301	3.74854	3.17043						2
11430	5	68386932	3.00408							1
11431	5	68433351	3.57461					2.84415		2
11432	5	68461765	3.46004					2.77937		2
11433	5	68525492	3.61601	3.00268				3.0802		3
11434	5	68548817	3.77448	3.16686				3.0802		3
11435	5	68586846	3.35061	3.00931				2.90059		3
11436	5	68610818	3.31185			2.99241		3.16352		3
11437	5	68632534	3.24422					3.26113		2
11438	5	68666925	2.82139							1
11442	5	69205786						2.9859		1	69076033	72528599	APPL2, C5H12orf75, NUAK1, TCP11L2, POLR3B, RFX4, C5H12orf23, MTERFD3, CRY1, BTBD11, PWP1, C5H22orf28, BPIFC, FBXO7, SYN3, TIMP3, CHRNA3, LOC511240, MGC137211, MGC137014, LARGE
11443	5	69240672	2.82911					2.82316		2
11444	5	69276358						2.65907		1
11445	5	69351812						3.46888		1
11446	5	69453205	3.98701			2.98527		3.70538		3
11447	5	69483211	4.09901		3.26346			3.69364		3
11448	5	69512930	4.43972	3.20593	3.27915			3.77178		4
11449	5	69548960	4.62548	3.34164	3.23781			3.71934		4
11450	5	69571158	4.62229	3.373	3.19058			3.78157		4
11451	5	69658153	3.97162					3.08789		2
11452	5	69686900	4.24674	3.18845	3.15892			3.38465		4
11453	5	69719605	3.73243	3.15024				3.10881		3
11454	5	69935577	3.77907	3.17565				3.11611		3
11455	5	69956249	3.63697	2.95966				2.90801		3
11456	5	69978115	3.55751	2.97566				2.91918		3
11457	5	70020344	4.01166	3.25262				3.27215		3
11458	5	70049126	4.37136	3.33633				3.19508		3
11459	5	70075232	4.33636					3.06112		2
11460	5	70175036	4.60439	3.11021				3.59296		3
11461	5	70199843	4.46503	3.18982				3.05583		3
11462	5	70258225	4.45485	3.14206				3.17627		3
11463	5	70280639	4.30518	3.25787		2.91092		3.19103		4
11464	5	70305631	4.30518	3.25787				3.19103		3
11465	5	70338965	3.71908	3.39814						2
11466	5	70367869	3.21722					2.93941		2
11467	5	70445471	3.22675	3.00641						2
11468	5	70471512	3.46746							1
11469	5	70762660	3.65118	3.12647				2.92522		3
11470	5	70785518	3.69363	3.19307		3.01358		3.168		4
11471	5	70867535	3.57201					2.718		2
11472	5	70897603	3.79703	3.01588	3.62009	3.1572		2.96043		5
11473	5	70969212	4.37459	3.29122	3.58708	3.15611		2.66478		5
11474	5	70997483	4.25425	3.82358	4.14683	3.32384		2.9564		5
11475	5	71045870	4.16803	3.46564	4.14026	3.55636		2.94995		5
11476	5	71097173	4.25709	3.32909	4.13642	3.2557				4
11477	5	71144630	4.67189	3.88056	4.29479	3.29144		2.81463		5
11478	5	71176757	4.53649	3.64161	3.86351					3
11479	5	71272297	4.02703	3.57375	3.37576	3.28235				4
11480	5	71475195	4.3027	4.05026	4.19326	3.30311		3.05546		5
11481	5	71499453	4.43679	4.22498	4.08838	3.09402		2.97916		5
11482	5	71526049	4.3147	4.23425	3.84706	2.91338				4
11483	5	71546802	3.8438	3.67706	3.95446					3
11484	5	71587478	3.92841	3.74441	3.69871					3
11485	5	71621207	3.96743	3.5298	3.69323					3
11486	5	71726467	4.0175	3.56068	3.67964					3
11487	5	71749375	4.01476	3.56465	3.67621					3
11488	5	71778071	4.08243	3.93903	3.38392					3
11489	5	71810896	4.01015	3.75375	3.73062					3
11490	5	71884473	4.01114	3.60911	3.82335					3
11491	5	71954328	3.87781	3.42037	3.51765	2.92194				4
11492	5	71978791	3.9703	3.43238	3.99568					3
11493	5	72023321	3.89297	3.49421	3.69921					3
11494	5	72044945	3.87623	3.67074	3.71176					3
11495	5	72082602	4.11071	3.81004	4.22791					3
11496	5	72142911	3.50622	3.32617	3.64413					3
11497	5	72185576	3.33245	3.26836	3.20742					3
11498	5	72243381	3.66482	3.25493	3.36339					3
11499	5	72264603	3.95682	3.4875	3.80978					3
11500	5	72300259	3.4848	3.24988	4.13278	2.94822				4
11501	5	72345409	3.82165	3.33721	4.26604	3.03121		2.72875		5
11502	5	72390588	3.33272		3.69304					2
11503	5	72414582	2.84993		3.38099					2
11504	5	72443833		2.97986	3.24403					2
11505	5	72464363			3.30578					1
12662	6	14209617					1.88677			1	14194393	14272761	NEUROG2
12663	6	14254604					2.23774			1
13092	6	38286952				3.41498				1	38245113	40700742	MEPE, IBSP, LAP3, MED28, DCAF16, NCAPG, LCORL
13093	6	38321808				3.25281				1
13094	6	38343712				3.11468				1
13095	6	38366100				3.0684				1
13096	6	38464203				4.34187		3.6153	3.9011	3
13097	6	38576012				3.85386		3.3954	3.54317	3
13098	6	38627070				4.38908		3.2019	3.89652	3
13099	6	38689886				4.41238		3.48693	3.20928	3
13100	6	38746212				4.1215		3.35988		2
13101	6	38825835				4.05035		3.23977		2
13102	6	38845992				4.05035		3.23977		2
13103	6	38869785				4.05032		2.98205		2
13104	6	38914175				4.0373		3.00245		2
13105	6	38939012				4.00966		2.98205		2
13106	6	39034201				4.35087		3.37299		2
13107	6	39069719				4.15338		3.56944	3.25983	3
13108	6	39094340				4.19812		3.67481		2
13109	6	39114894				4.19812		3.67481		2
13110	6	39147750				4.12542		3.67288		2
13111	6	39172862				4.24626		3.63744		2
13112	6	39216868				4.21933		3.29921		2
13113	6	39257620				4.34489		3.62638		2
13114	6	39277640				4.24009		3.71246		2
13115	6	39313672				4.10016		3.59036		2
13116	6	39346170				4.20827		3.56084		2
13117	6	39371150				4.56629		3.64438		2
13118	6	39438580				4.54061		3.56413		2
13119	6	39461621				4.59039		3.30319		2
13120	6	39483217				5.29331		3.42219		2
13121	6	39503443				4.84808		3.09639		2
13122	6	39529973				3.84949		2.66197		2
13123	6	39597740				4.03698				1
13124	6	39667998				4.01352				1
13125	6	39688028				4.01419				1
13126	6	39721727				3.95573		2.82817		2
13127	6	39753141				3.78151				1
13128	6	39773228				3.40852		2.72022		2
13129	6	39816133				3.43953		2.64991		2
13131	6	40041098				3.13005		2.6879		2
13132	6	40063618				3.69892				1
13133	6	40086624				3.82603				1
13134	6	40088475				3.47829				1
13135	6	40107367				3.47829				1
13136	6	40130189				3.81079				1
13137	6	40158436				3.60122				1
13138	6	40183935				3.47357				1
13139	6	40208497				3.5991				1
13140	6	40236966				3.7712				1
13141	6	40303148				3.60974				1
13142	6	40327335				3.84804				1
13143	6	40355102				3.93549				1
13144	6	40377515				3.84692				1
13145	6	40478325				3.46258				1
13146	6	40530400				3.42758				1
13147	6	40557209				3.07692				1
13148	6	40580921				2.91017				1
13149	6	40629318				3.21891				1
13150	6	40684885				3.31185				1
13154	6	40893067				2.9051				1	40866875	41076174	\
13155	6	40922391				3.0054				1
13156	6	40961278				2.98793				1
13157	6	40983913				3.12301				1
13158	6	41004596				3.1697				1
13159	6	41025711				3.04483				1
13160	6	41062876				3.20583				1
13163	6	41178449				3.21168				1	41150921	41329785	SLIT2
13165	6	41282225				2.93811				1
13166	6	41316161				3.10395				1
13180	6	41795944				3.18558				1	41774279	42281173	KCNIP4
13181	6	41831446				3.13641				1
13182	6	41858119				3.07947				1
13183	6	41890785	2.63706			2.99966				2
13184	6	41914851	2.50595			2.98042				2
13185	6	41942484	2.53037			2.96478				2
13186	6	41969496	2.54894			3.20422				2
13187	6	42023749				2.90959				1
13188	6	42057261	2.56344						3.17618	2
13190	6	42120804	2.51525						3.12915	2
13191	6	42155077	2.72867			3.16016				2
13192	6	42190501	2.85292			3.31272				2
13193	6	42216599	2.51459			3.24651				2
13194	6	42239393	2.48706			3.25092				2
13195	6	42267374				3.45072				1
13686	6	66549547		3.7582		3.32464			4.24594	3	66529377	67301415	GABRA2, COX7B2, GABRA4, LOC536190, GABRB1
13687	6	66572393		4.10391		3.4574			4.58924	3
13688	6	66594604		3.59833		3.29787			4.13756	3
13689	6	66632373			2.73471	3.4009			4.25841	3
13690	6	66660028				3.21595			3.69959	2
13691	6	66711012			2.72581	3.16054			3.63029	3
13692	6	66747934			2.72581	3.16054			3.63029	3
13693	6	66773186				3.04202			3.24062	2
13694	6	66802712				2.92264				1
13696	6	67024345							3.23861	1
13697	6	67049861							3.26844	1
13698	6	67070334							3.26844	1
13699	6	67105986							3.31552	1
13700	6	67170035							3.13067	1
13701	6	67193418							3.4476	1
13702	6	67213645							3.4459	1
13703	6	67239769							3.42789	1
13704	6	67265213							3.32663	1
13705	6	67286349							3.28199	1
13727	6	68616066	2.78826						3.73595	2	68581139	72640834	SLAIN2, SLC10A4, ZAR1, FRYL, OCIAD1, OCIAD2, CWH43, DCUN1D4, LRRC66, SGCB, USP46, RASL11B, SCFD2, FIP1L1, LNX1, UFM1, CHIC2, GSX2, PDGFRA, KIT, KDR, TMEM165, SRD5A3
13728	6	68808196							3.72735	1
13729	6	68865490				3.15511			3.27001	2
13730	6	68904846							3.50499	1
13731	6	68999519							3.96007	1
13732	6	69026906	2.49848						3.97414	2
13733	6	69164478							3.61773	1
13734	6	69184582	2.71559						3.72803	2
13735	6	69229350	2.8129						3.89451	2
13736	6	69269699	2.94141						3.71766	2
13737	6	69416751	3.14153			2.96676			3.90462	3
13738	6	69482838	2.79378			2.9477			3.94868	3
13739	6	69512310							3.88151	1
13740	6	69601707	2.61725	3.28927					3.83665	3
13741	6	69639884	2.70476	3.08877		2.86445			3.83569	4
13742	6	69807027		3.36726					3.82084	2
13743	6	69840434		3.3923					3.74452	2
13744	6	69882331		3.16307					3.61111	2
13745	6	69979797	2.66483	3.35492					3.35373	3
13746	6	70000724	2.61962	3.45543					3.37876	3
13747	6	70025545	2.87556	3.54603					3.61733	3
13748	6	70065213	3.18617	3.7675					3.65415	3
13749	6	70209132	3.4814	4.04567		3.05324			4.00041	4
13750	6	70236581	3.3256	4.06191		2.96853			3.93293	4
13751	6	70320611	3.26564	3.94062					3.80643	3
13752	6	70376204	3.41703	3.97311	3.13	2.87405			4.05731	5
13753	6	70412049	2.57073	3.89812	3.34509	2.86714			3.886	5
13754	6	70478273		3.27713					3.59688	2
13755	6	70509911	2.55295	3.39369		3.06201			3.62296	4
13756	6	70546004	2.67124	3.48794		2.8662			3.88594	4
13757	6	70581495	2.84935						3.79745	2
13758	6	70704748	2.74837	3.08954	2.95098				3.9054	4
13759	6	70927116	3.09282	3.53365	3.67244				4.23765	4
13760	6	70959812	2.90415	3.36666	3.32829	3.47524			3.84881	5
13761	6	70999090	3.1532	3.23317	3.98007	2.99247			3.91935	5
13762	6	71073768	3.94588	3.94692	4.45535	3.75645			4.95948	5
13763	6	71111080	4.81102	4.18799	4.89863	4.01725			5.29442	5
13764	6	71154473	4.44615	4.30031	5.24078	3.94915		2.76397	4.95908	6
13765	6	71278609	3.94848	4.62741	5.33327	4.42916		2.80027	4.94231	6
13766	6	71300961	4.31925	4.25738	5.34541	4.43909	1.9308	2.82198	5.08775	7
13767	6	71350048	4.46147	4.23198	5.32777	4.26657	1.92117	2.80438	5.09165	7
13768	6	71374574	4.77433	4.79945	5.42571	3.91447	1.92836		5.06875	6
13769	6	71421017	4.81975	4.80708	5.56934	3.94265	1.8609	2.85938	5.02596	7
13770	6	71452210	4.67927	4.81855	5.58103	4.04646	1.85096	2.85938	5.13774	7
13771	6	71476002	4.66378	4.81557	5.51828	3.97508	1.86474	2.87758	5.06965	7
13772	6	71519635	4.66378	4.81557	5.51828	3.97508	1.86474	2.87758	5.06965	7
13773	6	71552977	4.63574	4.81404	5.42208	4.03698	1.86281	2.74024	5.06943	7
13774	6	71579177	4.41579	4.68368	5.85325	3.86334	2.16123		4.72917	6
13775	6	71873004	4.38929	4.6179	5.51642	3.81725			4.57067	5
13776	6	71910076	4.39189	4.31069	6.02083	4.09142		2.72081	5.01956	6
13777	6	71994646	4.14614	4.21938	6.04863	3.76638			4.64728	5
13778	6	72028756	4.92371	4.9129	6.38393	3.94741			5.14171	5
13779	6	72051699	4.93182	4.79671	6.1754	4.38825			5.35747	5
13780	6	72094797	4.89246	4.85295	6.11134	4.39419			5.38513	5
13781	6	72118486	4.60765	4.85083	6.21461	4.34171			5.22651	5
13782	6	72138744	4.61451	4.77389	6.29429	4.37909			5.58165	5
13783	6	72167577	4.92137	4.86296	6.30685	4.39937		2.6819	5.71246	6
13784	6	72195522	5.03284	4.86296	6.28148	4.69449			5.73273	5
13785	6	72228793	4.73583	4.76019	6.20325	4.83381		2.6536	5.38624	6
13786	6	72259859	4.73178	4.77914	5.96131	4.85425			5.66024	5
13787	6	72301044	4.73541	5.13793	6.09709	4.61822			5.59387	5
13788	6	72338329	4.75222	5.10842	6.07945	4.60971			5.68855	5
13789	6	72382208	4.52446	5.18466	5.65877	4.55938			5.51569	5
13790	6	72426767	4.26618	4.89032	5.05882	4.0103			4.7409	5
13791	6	72454639	4.50669	5.12509	5.19988	4.01808			4.89246	5
13792	6	72475809	4.45989	5.23103	5.28456	4.33747			4.71992	5
13793	6	72531373	3.73015	4.99606	5.00194	4.12761			4.25903	5
13794	6	72587575		3.01427	3.08759					2
13795	6	72603637		2.91258	2.97706					2
13799	6	72872216		3.15385	3.28617					2	72854836	73294215	CEP135
13800	6	72906612	2.77563	3.67095	4.05397				3.55855	4
13801	6	72930338	2.77563	3.67095	4.05397				3.55855	4
13802	6	72969608	2.54172	3.75858	4.06202				3.30058	4
13803	6	73008129		3.17559	3.49936					2
13804	6	73032896		3.46782	3.66169					2
13805	6	73057109		3.46782	3.66169					2
13806	6	73092782		3.47199	3.65342					2
13807	6	73146496			3.58612					1
13808	6	73182209			3.6317					1
13809	6	73212743			3.7032					1
13810	6	73254801	2.59913	2.91052	4.15034				3.26206	4
13811	6	73280873			3.33587					1
14146	6	93961099			2.70409					1	93948214	94208868	CXCL13, CNOT6L
14147	6	94036712			2.7695					1
14148	6	94141326			2.92945					1
14149	6	94158559			3.03784					1
14150	6	94189136			3.12312					1
14163	6	94712856	2.5196							1	94701960	94760884	\
14165	6	94744842	2.88455							1
14867	7	5051326				2.98363				1	5039387	5095520	\
14868	7	5082735				2.68236				1
15913	7	63007092					2.35369			1	62992584	63045010	\
15914	7	63037380					2.35369			1
16013	7	67265746	3.25777				2.58206			2	67233938	67468951	FAM114A2, MFAP3
16014	7	67342317					2.44361			1
16015	7	67363801	3.27942				2.7183			2
16016	7	67399054	3.33895				3.04878			2
16017	7	67442121					2.40609			1
16458	7	90006186					2.54978			1	89987060	90069330	\
16459	7	90058029					2.78464			1
16516	7	94421648					2.37161			1	94400143	94530411	\
16517	7	94512228					2.38908			1
17152	8	18987672		3.05917			2.36013	2.45766		3	18960265	19001071	\
19248	9	12112722		3.14989						1	12088620	12293477	\
19249	9	12155305		3.31742			1.90824			2
19250	9	12234440		3.21543						1
19251	9	12269923		3.42007						1
19889	9	49045410	2.72622							1	49038518	49206797	GRIK2
19890	9	49099022	2.33156							1
20265	9	67342875					2.15264			1	67322367	67517626	PTPRK
20266	9	67414112					2.62803			1
20573	9	87568944					2.05107			1	87547071	88243820	TAB2, PPIL4, GINM1, KATNA1, LATS1, NUP43, PCMT1, LRP11, RAET1G, ULBP17
20574	9	87606681			3.09594		3.08046			2
20575	9	87689696					2.57529			1
20576	9	87724552			2.83323		2.86163			2
20577	9	87759769					2.86678			1
20578	9	87799630	2.40956		2.78236		3.37574			3
20579	9	87843841					3.05923			1
20580	9	87888653					2.89289			1
20581	9	87989600					2.23537			1
20582	9	88017265					2.49908			1
20583	9	88070692					2.47206			1
20584	9	88112031					2.34622			1
20585	9	88145277					2.39803			1
20653	9	91381065					1.91053			1	91363630	91432344	\
20654	9	91405210					1.91053			1
20890	9	103411929			2.78047					1	103397806	103741704	CCR6, TTLL2, UNC93A
20892	9	103505743			2.8093					1
20893	9	103544256			2.7322					1
20894	9	103604815			3.00814		2.50876			2
20895	9	103612265			3.14241		2.23048			2
20896	9	103646025			3.03779		2.27398			2
20897	9	103671451			2.91555		2.07284			2
20898	9	103700559			2.97119		2.07846			2
20899	9	103727630					1.88367			1
20908	9	104071394					1.99722		2.89641	2	104042553	104703440	SMOC2
20910	9	104196469					2.41489		2.91602	2
20911	9	104265004		3.14722			3.05396			2
20912	9	104288016		3.5094			2.86235	2.54607	2.75414	4
20913	9	104334228					2.36206	2.5679	2.92423	3
20914	9	104387825					2.59801	2.71892		2
20915	9	104429330					2.68654	2.76398		2
20916	9	104473945					2.78465			1
20917	9	104503206					3.23778			1
20918	9	104529625	2.54301				3.30408		2.85236	3
20919	9	104560004					2.12419			1
20921	9	104676729					2.16538			1
20932	9	105238273				2.44366	2.20887			2	105203550	105708250	FAM120B, PSMB1, TBP, PDCD2
20933	9	105263583				2.53461				1
20934	9	105319944				2.74704	1.99512		2.93539	3
20935	9	105351459					2.56437	2.6177		2
20936	9	105462864					2.30673			1
20937	9	105587941		3.28529		2.90647	2.13976	2.65223	2.75429	5
21032	10	6443750			2.55692		2.34594			2	6428471	6499115	\
21033	10	6476252					2.48153			1
23150	11	8042280	2.70576							1	8025509	8370437	\
23151	11	8149768	2.63216							1
23152	11	8185823	2.64115					2.86962		2
23153	11	8220712				3.13152				1
23154	11	8284491		3.34859						1
23155	11	8345552		3.10933						1
23207	11	10557842	3.14712				1.90031			2	10534802	10723517	DGUOK, ACTG2
23208	11	10564380	3.231				2.11751			2
23209	11	10604234	3.40266	3.01837			2.10455			3
23210	11	10630544	3.41581	3.01837			2.10455			3
23211	11	10661606	3.2901				2.07954			2
23212	11	10693902	2.56626				2.19238			2
23216	11	10882793	2.58475				1.67728			2	10841610	11025366	DUSP11, MIR2295, TPRKB
23217	11	10906159					1.68548			1
23219	11	10985610	2.73508							1
23220	11	11009110	2.55711							1
23285	11	13730813	2.63617							1	13706281	13801127	ADD2
23286	11	13751244	3.01093							1
23287	11	13777315				2.93683				1
23428	11	20686081	2.82104							1	20670246	20742591	ATL2
23429	11	20707406	2.97818							1
23430	11	20729795	2.78797							1
23467	11	22058432					1.7302			1	22048416	22154318	THUMPD2
23468	11	22096369			3.06627					1
23469	11	22128569			3.20309					1
23534	11	24469874				3.23607				1	24457766	24612889	PKDCC
23536	11	24553007				3.37494				1
23537	11	24592135				2.90793				1
23652	11	29774437			3.32846					1	29761843	29836326	KCNK12
23653	11	29822671			3.14769					1
23786	11	36028575	2.61304							1	36008779	36077972	\
23787	11	36067752	2.5895							1
25319	12	15489961					1.97871			1	15476370	15656298	TPT1, SLC25A30, COG3
25320	12	15573724					2.206			1
25321	12	15624531					2.08732			1
25385	12	18757843		2.96388						1	18671378	18978285	FNDC3A, CDADC1
25386	12	18804912		3.19663					2.89433	2
25387	12	18855871							3.25259	1
25388	12	18950029							2.77114	1
25400	12	19676138			3.05901			2.51793		2	19569512	19792135	MIR16A, MIR15A
25401	12	19767492				2.6141		3.09177	3.11714	3
25405	12	19982250						2.43634		1	19941217	20155086	\
25406	12	20079121					1.95933	2.4267		2
25407	12	20129895					2.0114	3.02716		2
25412	12	20510073					1.95025			1	20472094	20833680	RNASEH2B
25413	12	20570113					2.44205			1
25414	12	20610785					2.14868			1
25415	12	20720170					2.46547			1
25416	12	20800774					1.96436			1
26382	12	79559951		3.01708				2.28726		2	79540206	79662156	SLC15A1
26383	12	79603226			3.06671					1
26384	12	79643103			3.02216					1
27033	13	23821652						2.9713		1	23733067	23978182	SPAG6, COMMD3, PIP4K2A
27034	13	23867876						2.8704		1
27035	13	23925250						2.55076		1
27046	13	24732116		2.71797						1	24710463	25175339	\
27047	13	24784515		2.93946						1
27048	13	24860333		2.93959						1
27050	13	24993156		2.7507				2.82799		2
27051	13	25057651		2.74065				2.94539		2
27052	13	25101088						3.07261		1
27053	13	25138665						3.03878		1
28043	13	74944491			2.74869					1	74931961	74995664	PTI, LOC404103
28044	13	74973171		2.83887	2.62783					2
28779	14	23384687					1.60448			1	23366057	23919828	OPRK1, ATP6V1H, RGS20, TCEA1, LYPLA1, MRPL15, SOX17
28781	14	23444537	2.48613				2.08675			2
28782	14	23475634	2.53203				2.25874			2
28783	14	23529165	2.38667				2.07626			2
28784	14	23571854	2.61241				2.0618			2
28785	14	23594322	2.53753				1.64846			2
28786	14	23721713					1.64537			1
28787	14	23817572	2.70581				1.66993			2
28788	14	23853811	2.7818	2.57648	2.8863		2.03042			4
28789	14	23893220			2.86475					1
28799	14	24407125	2.28017							1	24386144	25442516	TMEM68, TGS1, LYN, RPS20, CHCHD7, SDR16C5, SDR16C6, PENK
28800	14	24437778					1.71156			1
28801	14	24482969	2.50071	2.88171			1.93473			3
28802	14	24524205					1.61977			1
28803	14	24573257					1.62131			1
28804	14	24607527					1.62166			1
28806	14	24787245	2.48172	3.08058			1.89225			3
28807	14	25107556		2.83441						1
28808	14	25175950		3.10261			1.72156			2
28809	14	25215027	2.32841	3.57767						2
28810	14	25254540		3.06894						1
28812	14	25351733		2.53522						1
28814	14	25425357	2.22067							1
28821	14	25731992		2.68068						1	25715139	26570214	FAM110B, UBXN2B, CYP7A1, SDCBP
28822	14	25771436		2.68068						1
28824	14	25887784		2.67593			1.87329			2
28825	14	25962036	2.27542	2.98448			1.92779			3
28826	14	25982072	2.26487	3.06051			1.80948			3
28827	14	26003598		3.22305			1.86433			2
28828	14	26035082		2.87714			1.64598			2
28829	14	26060343		3.00191			2.04677			2
28830	14	26080801		2.56072			1.70697			2
28831	14	26168147					1.81592			1
28832	14	26196375					2.14826			1
28833	14	26223437					2.08385			1
28834	14	26264142					2.14826			1
28835	14	26352020					2.07884			1
28836	14	26450034		2.87851	3.00396		2.21548			3
28837	14	26473490		2.87557	2.72245		2.06707			3
28838	14	26508236					1.78987			1
28839	14	26542736		3.19938			1.66767			2
28842	14	26685204		2.85914			1.68098			2	26653112	27135167	TOX
28843	14	26713734		2.86854			1.67266			2
28845	14	26800529					1.627			1
28846	14	26836013		2.50863			1.65142			2
28847	14	26874157		2.60161			1.99554			2
28848	14	26899089		2.60161			1.99554			2
28849	14	26926569		2.92255			1.73385			2
28850	14	26949215		2.67966			1.76968			2
28851	14	27035971		2.71283			1.79231			2
28852	14	27115079		2.62877			1.59871			2
28908	14	29444378			3.00906					1	29416459	29557825	\
28909	14	29491023			2.75104					1
28910	14	29543761			2.8463					1
29267	14	49724647				2.54299				1	49621512	49774699	UTP23, EIF3H
29268	14	49760299				3.05876				1
29424	14	57489773						2.64069		1	57479462	57855558	TRHR
29425	14	57510609		2.52045		2.57314		2.77247		3
29427	14	57584280				2.9347				1
29428	14	57607935				2.87835				1
29429	14	57631331	2.93844	2.81685		3.21235				3
29430	14	57672324	2.54481	2.89701		3.18124				3
29431	14	57728143				3.04719				1
29432	14	57785040		2.50611		2.56824				2
29433	14	57836412		2.77632						1
29777	14	77292340					2.19813			1	77283363	77395508	SLC2A5
29778	14	77315279					2.13378			1
30540	15	35636528	2.83774							1	35623084	36571317	ABCC8, KCNJ11, B7H6, NUCB2, RPS13, C15H11orf58
30542	15	35789851					2.23939			1
30543	15	35819911					2.14961			1
30545	15	35930553					1.97715			1
30546	15	35990313					2.18736			1
30547	15	36026517	2.63433				2.76755			2
30548	15	36093279					2.46529			1
30549	15	36129890					2.22372			1
30551	15	36187297	2.67093				2.41974			2
30552	15	36211338					2.19962			1
30553	15	36250368	2.73399				2.32867			2
30554	15	36382948					2.57539			1
30555	15	36410640					2.44248			1
30556	15	36429977					2.61316			1
30557	15	36558372					2.1454			1
31133	15	68047712					2.30167			1	68014807	68082685	/
31134	15	68069900					2.18559			1
32202	16	43742398				2.63557				1	43719871	43982104	PEX14
32203	16	43810410				3.00824				1
32204	16	43847822				3.00776				1
32205	16	43880343				2.88644				1
32206	16	43922935				2.44535				1
32220	16	45083406	3.60688							1	45050597	45420519	MIR34A, SLC2A5, CA6, ENO1
32221	16	45150817	3.74185							1
32222	16	45189489	4.17683							1
32223	16	45197527	4.17683							1
32224	16	45229504	3.8113							1
32225	16	45309651	4.08995							1
32226	16	45376614	3.47062							1
32235	16	46213318	3.08896							1	46202836	46567853	ERRFI1, PARK7, TNFRSF9, VAMP3
32236	16	46509837	3.09881							1
32239	16	46737873	3.65444		2.88021					2	46695378	46755067	\
32244	16	46970643	3.17094							1	46953908	47059120	\
32245	16	46996022	3.10176		3.10006					2
32246	16	47026456			2.94778					1
33019	17	1907240					2.16216			1	1854873	1998344	MAP9
33020	17	1970122					2.0757			1
33416	17	20336068					2.00211			1	20322195	20538581	\
33417	17	20430382					1.99523			1
33418	17	20455179					2.24111			1
33419	17	20484740					2.52461			1
33420	17	20512625					2.47262			1
33533	17	28338411	2.85103							1	28321666	28453570	\
33535	17	28430084	2.70977							1
33662	17	34994873					1.98403			1	34974006	35240343	NUDT6, FGF2
33664	17	35229850					2.02225			1
33778	17	42809689						2.63127		1	42796712	42864907	GRIA2
33779	17	42837038						2.94579		1
34055	17	57572420					2.2198			1	57461326	57645539	BRAP
34056	17	57599454					2.00243			1
34459	17	74948921						2.23023		1	74937405	75158596	MIR185, C17H22orf25, MIR1306, DGCR8, RANBP1, HSFY2
34460	17	74965918						2.28778		1
34461	17	74998349						2.48839		1
35398	18	49525635					2.01083			1	49510548	49633587	\
35399	18	49611296					2.00055			1
35451	18	52434006					1.88262			1	52417084	52470218	ZNF45
35452	18	52453472		3.14748						1
35455	18	52664641					2.33336			1	52592327	52795699	ZNF180, IGSF23
35456	18	52685927					2.35273			1
35457	18	52716347					2.25201			1
35458	18	52739093					2.07184			1
35463	18	53013208					2.16902			1	52992221	53295135	PVRL2, TOMM40, APOE, APOC4, APOC2, CLPTM1, CLASRP, ZNF296, GEMIN7, PPP1R37, NKPD1, TRAPPC6A, BLOC1S3, LOC508455
35464	18	53071113					2.00218			1
35465	18	53132012					2.24659			1
35466	18	53224638					1.96736			1
35467	18	53281931					1.96732			1
37437	20	25643166						2.5603	2.72938	2	25620306	25805720	\
37439	20	25760711							2.69706	1
37517	20	31195125	2.61144							1	31173080	31456023	NNT, PAIP1, C20H5orf34, C20H5orf28, CCL28, HMGCS1
37518	20	31293350	2.60961							1
37519	20	31393193	3.14525							1
37520	20	31443102	2.76467							1
38321	20	69316792		2.89766						1	69304614	69482121	\
38322	20	69343823	2.54914							1
38324	20	69430215					1.90758			1
38325	20	69459313					1.83882			1
38607	21	14654478					1.85231			1	14630026	15073878	FAM174B, ST8SIA2
38608	21	14754619					1.83652			1
38609	21	14800548					1.94243			1
38610	21	14831844					2.02058			1
38612	21	15006863					1.90362			1
38613	21	15031948	2.19614				1.93933			2
38614	21	15055770					2.02302			1
38682	21	18191354	2.23093					2.20016		2	18179258	18217320	\
38685	21	18372495						2.41396		1	18355281	18531727	\
38686	21	18410412				2.62591	1.70726			2
38687	21	18454966					1.69834			1
38688	21	18499389					1.70356			1
38696	21	19094205	2.22048		2.89044			2.29148		3	19073078	19670262	NTRK3
38697	21	19130853	2.19591		3.12			2.82574		3
38698	21	19160289						2.42607		1
38699	21	19193100	3.04279		3.115		1.75554	2.58346		4
38700	21	19213079	3.04156		3.05169		1.76613	2.54435		4
38701	21	19235295	3.1804		3.2599		1.75305	2.42082		4
38702	21	19267278	3.17264		4.28004	2.59366	1.83701	2.89382		5
38703	21	19291709	3.33535		4.68155	2.74059	1.85515	2.57943		5
38704	21	19312826	3.31788		4.40128	2.7939	1.84655	2.3799		5
38705	21	19347140	2.74967		3.82045	2.60758	1.71474	2.34861		5
38706	21	19379299			3.10737			2.1113		2
38707	21	19421165					1.66903			1
38708	21	19507919	2.2233				1.64346			2
38709	21	19571888	2.45974		3.56806		1.95796			3
38710	21	19601568	2.3568		3.03353		2.17239			3
38711	21	19623728	2.3919		2.98837		2.23285			3
38712	21	19658065	2.19544							1
38747	21	21242156			2.96883					1	21231302	21387290	RLBP1, MIR9-1, RHCG
38748	21	21306639			3.73733					1
38749	21	21333104	2.24431		4.01613					2
38750	21	21362621			3.15673					1
38959	21	31938171							2.42886	1	31924285	32830760	C21H15orf27, ETFA, ISL2, RCN2, PSTPIP1, TSPAN3
38960	21	31960636				2.88109			2.93362	2
38961	21	32113699				2.89009				1
38962	21	32188880				2.58617				1
38963	21	32544201				3.01802			2.43828	2
38964	21	32598936				3.51477			2.67154	2
38965	21	32648822				3.66945			2.61389	2
38966	21	32669870				3.60896				1
38967	21	32728281				3.55909				1
38968	21	32758644				3.58888				1
38969	21	32785005				2.91291				1
38970	21	32811807				3.11173				1
39238	21	47676165	2.21022			2.7817				2	47665412	47762733	SLC25A21
39239	21	47746735	2.23516							1
40275	22	31527795	3.03834		3.55757	3.0279				3	31504860	31890387	MITF
40276	22	31649896	3.26989		3.87018	3.25227				3
40277	22	31702243				2.74545				1
40278	22	31759270			3.43425	2.76994				2
40279	22	31782668		3.63154	3.71705	2.72614				3
40280	22	31841994			3.73855	3.16701				2
40283	22	32041036				2.85955			2.74246	2	32000644	32086485	\
40286	22	32208759	3.07229			3.32962			3.14066	3	32192212	33361398	FRMD48, LMOD3, ARL6IP5, UBA3, TMF1, EOGT, FAM19A4, FAM19A1
40287	22	32234944	3.34343			3.43018			3.11275	3
40288	22	32257185	3.83859	3.19859	3.63173	3.65631	1.85472		3.76518	6
40289	22	32298375	4.18477		3.93676	3.67539	1.81487		3.55821	5
40290	22	32324849	4.24054		3.71893	3.3393	1.848		3.49487	5
40291	22	32369396	4.04917			2.86497	1.66268	2.8933	3.71887	5
40292	22	32503553	4.15587					3.02421	3.09673	3
40293	22	32538832	3.76539					3.21232	3.40772	3
40294	22	32573751	3.99739			3.16324		2.94073	2.93219	4
40295	22	32599934	3.3107		3.8965	3.50481		2.83773	3.16624	5
40296	22	32651309	3.4752		4.06843	3.65013		2.86609	2.90738	5
40297	22	32693879			3.46262	3.67086		3.22579	2.80414	4
40298	22	32717435	3.50994		3.91509	3.68208		2.94276	3.17618	5
40299	22	32794982				2.86615		3.17064		2
40300	22	32827786		3.82371	3.53691	3.42105		3.27187		4
40301	22	32930704	3.37863	3.85559		3.38978		3.39626	3.00559	5
40302	22	32990568	3.68071	4.2395	3.74523	3.52496		3.228	2.82764	6
40303	22	33076318	4.04608	4.53802	3.93709	3.10803		3.18354		5
40304	22	33098772	4.00745	4.13959	4.20738	3.41		2.9972	3.23279	6
40305	22	33193736	4.09881	3.84242	4.0291	3.11423		2.83712		5
40306	22	33245588	3.98507	4.00691	3.73942			2.95495		4
40307	22	33290034	4.09087	3.88238	4.18632	3.00468		3.36107	2.74776	6
40308	22	33310297	3.46354	3.98886	3.60144					3
40309	22	33350429		3.27214						1
41044	23	10631079	2.89227			2.55332				2	10612255	10648488	CPNE5
41077	23	12384489	2.79163							1	12363994	12483587	BTBD9
41078	23	12447484	2.57221							1
41842	23	51746394				2.5357				1	51733111	51872001	\
41843	23	51795496				2.58848				1
41845	23	51859644				2.70122				1
41915	24	2971794						2.80126		1	2953954	3154471	\
41916	24	3004567						2.69317		1
41917	24	3029468						3.00036		1
41918	24	3052873						3.15734		1
41919	24	3079651						3.15746		1
41920	24	3110607						2.98287		1
41921	24	3143836						2.72094		1
43020	24	61885106							2.90798	1	61874317	61945080	BCL2
43021	24	61918390				2.84326			3.31042	2
43022	24	61931908				2.79562				1
43549	25	25973342			2.51887					1	25924757	26016466	\
43550	25	26000030			2.57862					1
43624	25	30084649			2.67425					1	30073544	30797911	\
43625	25	30116355			2.79329					1
43626	25	30156122			2.81369					1
43627	25	30183716			2.41036					1
43628	25	30205226			3.10267			2.47026		2
43629	25	30231817			2.80719			2.33813		2
43630	25	30269233			3.28532			2.52664		2
43631	25	30402896			3.26819			2.5016		2
43632	25	30451724			3.37549					1
43633	25	30485498			3.36646					1
43634	25	30548284			3.00231					1
43635	25	30572524			2.91473					1
43636	25	30612098			3.21942					1
43637	25	30643275			2.8863					1
43638	25	30676658	3.17182		2.54628			2.68431		3
43639	25	30716026	3.35648		2.53029			2.6678		3
43640	25	30736444	3.1155		2.51411			2.67618		3
43641	25	30770895						2.40299		1
43658	25	31421558							3.10879	1	31393897	31606820	\
43659	25	31453837			2.59325				3.25346	2
43660	25	31473299							2.95337	1
43661	25	31491172							3.19387	1
43662	25	31525961	3.47507		2.56578			2.50157	3.34006	4
43663	25	31549173	3.76908					2.26325	3.52037	3
43664	25	31587644	3.2725						3.07345	2
43667	25	31696092			2.81288				3.36735	2	31684033	31993969	/
43668	25	31719299	3.40187		2.57688				3.12519	3
43669	25	31742886	3.46037		2.55733				3.51458	3
43670	25	31766400	3.21482						3.34417	2
43671	25	31789354	3.56456		3.18046	2.78367			3.17689	4
43672	25	31803766	3.31713		2.96379	2.66058			3.10573	4
43674	25	31915518			2.67698					1
43675	25	31961994	3.03508	2.82143	2.95689					3
43676	25	31984312	3.08201	2.78396	2.62627				3.07371	4
43994	26	5364728	2.84919							1	5339949	5405606	/
43995	26	5387056	2.82655		3.03024					2
44738	26	42778213	2.60467							1	42741097	42863736	SPADH2
44740	26	42831090	2.75594							1
44757	26	43652722	2.75576							1	43621743	44161189	CPXM2
44759	26	43709706	2.9567	2.87244		2.81776				3
44760	26	43757284		2.9177		3.2693				2
44761	26	43801835		2.9475		3.16591				2
44762	26	43839970				2.73147				1
44763	26	43902769	2.57371	2.74389		2.95442				3
44764	26	43933332		2.77652						1
44765	26	43957191		2.79262						1
44766	26	43981400		2.80122						1
44767	26	44075416	2.6347	2.85864		2.70858				3
44768	26	44120284	2.7243			2.8817				2
44769	26	44141331	2.59465			3.04927				2
44852	26	47957153					1.96222			1	47944781	48024956	\
44853	26	48007359					1.96903			1
45262	27	18608873	2.50799		2.85859					2	18584912	18827782	MTUS1, PDGFRL
45263	27	18638810	2.93385		2.53339					2
45264	27	18661414	2.8663		3.026					2
45266	27	18740236	2.68307		2.57865					2
45267	27	18781024	2.41692		2.81059					2
45268	27	18810353			2.80058					1
45272	27	19017466			2.63666					1	19004718	19529267	MTMR7, VPS37A, CNOT7, EFHA2, FGF20
45273	27	19067353			2.79474					1
45274	27	19087624			3.37291					1
45275	27	19126734			3.44353					1
45276	27	19137853			3.44581					1
45277	27	19195734			3.48205					1
45278	27	19233258			3.37228					1
45279	27	19264398			3.21737					1
45280	27	19301092			3.19547					1
45281	27	19340657			2.96377					1
45282	27	19438621			2.67315					1
45283	27	19464406			2.54566					1
45299	27	20757482	2.54137		2.58806					2	20737405	20774699	\
45851	28	3504349			3.01387					1	3441643	4253158	TRIM67, FAM89A, ARV1, TTC13, C28H1orf198
45852	28	3532094			3.00798	2.57373				2
45854	28	3592677		2.70934		2.31144				2
45855	28	3637555		3.11925	2.76998					2
45857	28	3785867		2.66981						1
45859	28	3844829		2.76825		2.85606				2
45860	28	3872413		3.31487		2.74082				2
45861	28	3904667		3.07953		2.80235				2
45862	28	3938623		3.1076		2.66363				2
45863	28	3976460		3.22362		2.68984				2
45864	28	3998395		3.298		2.55598			2.81302	3
45865	28	4041876		3.04589		2.6428			2.67481	3
45866	28	4108478							2.69718	1
45867	28	4189551		3.03863						1
45868	28	4235517				2.29692				1
45891	28	5343495							2.59183	1	5317060	5415535	SIPA1L2
45892	28	5395223							2.71215	1
45902	28	5876902							2.67732	1	5847643	5939129	NTPCR
45903	28	5912551							2.57004	1
45904	28	5913226							2.57004	1
45914	28	6575192					2.03677			1	6547657	7030982	KCNK1, SLC35F3
45915	28	6626319	2.96095				1.87391			2
45916	28	6667389	2.64379				1.72637			2
45917	28	6732947	3.15473			2.71294	1.96514			3
45918	28	6821915	2.92789			2.28527	1.90055			3
45919	28	6888276	3.02656	2.89137		2.53093	2.05196			4
45920	28	6908507	3.05085		3.30833	2.99551	1.83149		2.62905	5
45921	28	6935604	2.73907	2.80814	3.32719	3.08669			2.77682	5
45922	28	6958438			3.11212	2.79575	1.73358			3
45923	28	7001292			3.40131					1
45924	28	7013666			2.8149	2.30157				2
45927	28	7097227				2.30588				1	7082963	7625423	SLC35F3, C28H1orf31
45928	28	7138132			3.78547	2.56578				2
45929	28	7188752			3.92124	2.6522		2.82437		3
45930	28	7210641			3.76567	2.54774				2
45931	28	7248001			4.24188					1
45932	28	7289071			4.35626	2.42233				2
45933	28	7333002			4.31565	2.4947				2
45934	28	7375756			4.18962					1
45935	28	7422506			3.96321					1
45936	28	7464549			4.35147		1.77137	2.86528	2.54921	4
45937	28	7495691			4.49782					1
45938	28	7534483			3.97292					1
45939	28	7557315			2.93724					1
45940	28	7594862			2.90725					1
45945	28	7823597			3.2376					1	7785948	8205932	MIR2402, TOMM20, RBM34, ARID4B, GGPS1, TBCE
45946	28	7852154			3.45241					1
45947	28	7878725			3.42065					1
45948	28	7899978			3.59975					1
45949	28	7940185			3.54255					1
45950	28	8002146			3.51496					1
45951	28	8033988			3.12918					1
45952	28	8080087			3.47562					1
45953	28	8105051			3.42615					1
45955	28	8192374			2.83047					1
46817	29	7868143				2.59462				1	7809037	8124243	/
46819	29	8040122				2.64406				1
46820	29	8089812				2.73423				1
46821	29	8111631				2.8338				1
46835	29	8983004	3.5495							1	8959694	9466219	ME3, C29H11orf73, EED
46836	29	9020167			3.41901		1.97285			2
46837	29	9064567	3.44003		3.53415		1.90582			3
46838	29	9107072	3.46077		3.513		2.02374			3
46839	29	9157256	3.37069		3.47604		2.02815			3
46840	29	9160939	3.37069		3.47604		2.02815			3
46841	29	9200396			3.22215		2.16409		2.78755	3
46842	29	9233307					2.02258			1
46843	29	9258332					1.84078			1
46844	29	9319793					1.8875			1
46845	29	9340747					1.84826			1
46846	29	9402394					2.14222			1
46847	29	9454029					1.92913			1
46900	29	12029130		3.14677						1	11984901	12621890	CCDC90B
46902	29	12113904			3.16976	2.56406				2
46903	29	12185306			3.43926				2.62313	2
46904	29	12241827			3.48983					1
46905	29	12289233							2.60059	1
46907	29	12433166							3.31568	1
46908	29	12507544							3.29736	1
46909	29	12581946							2.7544	1
46930	29	14034875							2.74121	1	14022085	14087147	/
46931	29	14057826							2.72621	1
47396	29	40153672						2.74038		1	40089571	40208025	PAG11
47397	29	40188702						2.74411		1
47650	29	51481890		3.1033						1	51460176	51505224	/
47651	29	51502868	3.87864	3.37453	3.94413		1.96232	3.41368		5
