# Supplementary material for: A genome-wide scan for signatures of differential artificial selection in ten cattle breeds
Source: BMC Genomics. 2013 Dec 21;14:908. doi: 10.1186/1471-2164-14-908 (PMC3878089; doi:10.1186/1471-2164-14-908)
Supplement: Additional file 12: Table S10 — Significant markers of the breed Anatolian Black. Listed are all significant markers with their SNP-Number (SNP-No), representing the range of the respective SNPs within all 47,651 SNPs ordered per chromosome and position, the SNP position and corresponding Bos taurus autosom (BTA). The breed-abbreviations represent the respective control breed (DFV: German Fleckvieh, OBV: Original Braunvieh, MWF: Murnau-Werdenfelser, FGV: Franken Gelbvieh, RH: Red Holstein, BBV: Braunvieh, GLW: Galloway, BBB: Blanc-Bleu Belge). In case of a significant comparison to the respective control breed the sXPEHH-value is shown in these columns, otherwise the field is left empty. nSC shows the overall number of significant breed comparisons for each marker. Furthermore, all genes within the signature, which starts at position (bp) “Start of Sig” and ends at “End of Sig” according to the UCSC Genome Browser, are listed. [file 1471-2164-14-908-S12.xls]

## Sheet: ASV
SNP-No	BTA	Position	DFV	OBV	MWF	FGV	RH	BBV	GLW	BBB	nSC	Start of Sig	End of Sig	Genes
211	1	10717144						2.1301		3.14844	2	10680191	10746936	\
3650	2	25686918	2.877								1	25672954	25845683	GAD1, ERICH2
3651	2	25711913	2.73728								1
3652	2	25762707	2.77226								1
3653	2	25826013	2.90444								1
7110	3	81906693					3.06813				1	81893889	82003704	\
7111	3	81945861			3.00073						1
7112	3	81972876		2.83297	3.14638						2
7113	3	81993242			3.11578						1
7576	3	101785952				3.25993					1	101761349	101843996	BTBD19, PLK3, BEST4, RPS8, KIF2C
7577	3	101833259				3.09472					1
8019	3	120860510					2.94447				1	120826844	121389109	PPP1R7, SEPT2, STK25, BOK, THAP4, ATG4B, DTYMK, ING5, D2HGDH, PDCD1
8021	3	121025205		2.95285			3.03956				2
8022	3	121087285	3.01483								1
8024	3	121128372					2.86023				1
8026	3	121203750					3.01531				1
8027	3	121228888					3.15255				1
8028	3	121251149					2.99121				1
8029	3	121275236					2.89064				1
8031	3	121374825					2.97785				1
8859	4	44224161		3.32758				1.80472			2	44201016	44373408	CCDC146, FGL2
8860	4	44293015		3.33742				1.81751			2
8861	4	44359029		3.21698							1
10064	4	105240129						1.85499			1	105218969	105413577	\
10065	4	105278504						1.81151			1
10066	4	105324609						1.86622			1
10310	4	118247074						1.82347			1	118208147	118301334	\
10311	4	118281321						1.84092			1
12132	5	109382111						2.06183			1	109357585	109577022	CECR5, ATP6V1E1
12133	5	109499140						1.97157			1
12134	5	109560984						1.98895			1
12394	6	551383	2.54718								1	510641	687451	\
12395	6	615089	2.59314								1
12396	6	643965	2.59314								1
13106	6	39034201					3.05673				1	38986607	39160306	LCORL
13107	6	39069719							2.76917	3.27946	2
13108	6	39094340							2.86406		1
13109	6	39114894							2.86406		1
13110	6	39147750							2.77397		1
15331	7	32492061								3.0291	1	32460897	32535578	\
15332	7	32517519								3.31491	1
17616	8	42810567							2.36711		1	42793114	42849310	SMARCA2
17617	8	42835856							2.45292		1
18197	8	70746297					2.71078	2.4354			2	70731853	70766047	PEBP4
18200	8	71293524	2.82375		3.03678						2	71278450	71336820	LOXL2
18201	8	71320860	2.99196								1
19228	9	10838261				2.75287			2.59862		2	10801980	10848594	\
19294	9	14745626	2.82005								1	14714503	14781140	\
19295	9	14767890	2.76767								1
22011	10	56704765				2.57388					1	56671821	56802770	\
22013	10	56792715						2.21315			1
22156	10	66022910	3.11176								1	65996833	66202462	\
22157	10	66090075	3.12788								1
22158	10	66174661	2.99117								1
22717	10	93548683							3.17856		1	93538357	93721191	TSHR, GTF2A1, STON2
22718	10	93575070							3.17856		1
22719	10	93670999		2.63823					3.09162		2
22720	10	93707381		2.84207					3.26594		2
25299	12	14407393							2.3434		1	14383174	14553055	\
25300	12	14531962							2.29765		1
26325	12	72341102			2.92803						1	72326209	72386152	\
26326	12	72358156			2.90008						1
27090	13	26882688				2.6268					1	26871286	27238242	GAD2
27091	13	26937127							2.62727		1
27092	13	26976082							2.67335		1
27093	13	27013737				2.60225					1
27095	13	27139117				2.69594					1
27598	13	53347036				2.68645					1	53326700	53418576	\
27599	13	53401870							2.57686		1
28378	14	5857075								2.79103	1	5844171	5914594	\
28380	14	5903806								3.06586	1
29774	14	77222049		2.27679							1	77197638	77283363	SLC2A5
29776	14	77274386		2.45683						2.6744	2
29828	14	80647010		2.41367							1	80632656	80738886	RALYL
29830	14	80723890		2.20021							1
31937	16	30333319			3.15863	2.90857					2	30297834	30451585	C16H1orf95
31938	16	30371064		3.11965	3.28517	3.00402					3
31939	16	30397842	3.21105	3.44074	3.65047	3.07151			2.8939		5
31940	16	30436968	3.21105	3.44074	3.65047	3.05393			2.8939		5
33778	17	42809689							2.18155		1	42796712	42864907	GRIA2
33779	17	42837038							2.15577		1
35584	18	61095214			2.96869	2.65535					2	61074903	61177751	NLRP12, MIR292
35586	18	61172967		2.58158	3.0483						2
36977	20	2585844	2.87345		3.1673						2	2571860	3171036	GABRP, TLX3, NPM1, FGF18
36979	20	2754521			3.30135						1
36981	20	2997285			3.22473						1
36982	20	3037520			2.94706	3.45594	2.62149	2.04696		2.88381	5
36983	20	3060966			3.07388	3.15265		1.92548		2.928	4
36984	20	3085726					2.72109				1
36985	20	3114651						1.8751			1
37586	20	35249040		2.65866							1	35231014	35362796	FYB
37587	20	35334580		2.61447							1
40819	22	58901255		3.05966	3.10217					2.83215	3	58895116	59032633	\
40820	22	58924998		3.44982	3.40716						2
40821	22	58998502								2.91239	1
42683	24	42420755						2.02929			1	42402589	42486517	\
42684	24	42467023						2.18607			1
43721	25	33988481		3.06319		2.40077					2	33973638	34128310	CLDN4, CLDN3, ABHD11, STX1A, WBSCR22, DNAJC30, VPS37D, MLXIPL
43723	25	34055277				2.69184					1
43724	25	34072990	3.04324			2.64853					2
43725	25	34112565						2.16549			1
43842	25	39286957				2.43825					1	39274308	39327207	RNF216, FSCN1, LOC100196899
43843	25	39312988			2.8831						1
43907	25	42231003				2.47128					1	42210227	42319707	ZFAND2A, C25H7orf50, GPR146, MIR2389, MIR339, COX19
43909	25	42296069			2.77293						1
44015	26	6987898		2.67033					2.46343		2	6968297	7001539	PRKG1
44608	26	36103668								2.88389	1	36080238	36262068	\
44610	26	36236584				2.70734					1
46652	28	44780753					2.48846				1	44766808	44950165	ALOX5, ZNF22, RASSF4
46654	28	44939077					2.36519				1
47388	29	38102852	2.65908	3.60248		3.35999		1.98464			4	38070487	38128762	\
47450	29	42651294						1.86254			1	42635756	42723202	ATL3, RTN3
47451	29	42696595						1.91049			1
47647	29	51396010			3.08229			1.91749			2	51313868	51401754	TOLLIP, IFITM3, IFITM1
