# Supplementary material for: A genome-wide scan for signatures of differential artificial selection in ten cattle breeds
Source: BMC Genomics. 2013 Dec 21;14:908. doi: 10.1186/1471-2164-14-908 (PMC3878089; doi:10.1186/1471-2164-14-908)
Supplement: Additional file 13: Table S11 — Significant markers of the breed Illyrian Mountain Buša. Listed are all significant markers with their SNP-Number (SNP-No), representing the range of the respective SNPs within all 47,651 SNPs ordered per chromosome and position, the SNP position and corresponding Bos taurus autosom (BTA). The breed-abbreviations represent the respective control breed (DFV: German Fleckvieh, OBV: Original Braunvieh, MWF: Murnau-Werdenfelser, FGV: Franken Gelbvieh, RH: Red Holstein, BBV: Braunvieh, GLW: Galloway, BBB: Blanc-Bleu Belge). In case of a significant comparison to the respective control breed the sXPEHH-value is shown in these columns, otherwise the field is left empty. nSC shows the overall number of significant breed comparisons for each marker. Furthermore, all genes within the signature, which starts at position (bp) “Start of Sig” and ends at “End of Sig” according to the UCSC Genome Browser, are listed. [file 1471-2164-14-908-S13.xls]

## Sheet: IMB
SNP-No	BTA	Position	DFV	OBV	MWF	FGV	RH	BBV	GLW	BBB	nSC	Start of Sig	End of Sig	Genes
1510	1	79671395		3.32762							1	79650411	79767774	LPP
1512	1	79755519		3.19418							1
4563	2	72324157				3.07883					1	72269356	72407699	TMEM185B, RALB
4564	2	72369610				3.05578					1
8042	4	993285								3.28611	1	931861	1214387	\
8043	4	1120424								3.15932	1
12051	5	106269362				3.19739				3.05403	2	106249977	106450444	CCND2
12053	5	106375105				3.26451					1
12054	5	106405677				3.36208					1
13777	6	71994646				2.73621					1	71952361	72040228	\
13778	6	72028756				2.74555					1
13889	6	79126321				2.68671					1	79111867	79176993	LPHN3
13890	6	79150643				2.76811					1
14984	7	14741415				3.72151					1	14710173	14791869	\
14985	7	14768778				3.66575					1
19249	9	12155305			3.48279						1	12134014	12293477	\
19250	9	12234440			3.22018						1
19251	9	12269923			3.6829						1
19521	9	26678862					2.64287				1	26660945	26903080	NKAIN2
19522	9	26785284					2.67423				1
19523	9	26847057					2.56613				1
22807	10	98245112			2.6691						1	98237796	98300877	\
22808	10	98290813			2.82515						1
23404	11	19344832			3.19035						1	19296899	19423761	VIT, STRN
23405	11	19371503			3.06738					3.38639	2
28653	14	17288504	2.72579								1	17265115	17350804	TMEM65
28654	14	17322658	2.70804								1
30922	15	57408444		2.73428		2.955					2	57371170	57439502	\
30964	15	59858350				2.99686					1	59835846	59982098	\
30965	15	59891308	3.10516							3.33414	2
30967	15	59937374	3.14697								1
33938	17	50429878					2.34122			2.78479	2	50418479	50448631	\
34028	17	56161089				3.35726					1	56144286	56591720	CAMKK2, P2RX4, P2RX7, IFT81, ATP2A2, ANAPC7, ARPC3, GPN3
34029	17	56181953				3.60723					1
34030	17	56234762				3.59657					1
34032	17	56344620	2.60957			3.12165					2
34034	17	56512519				3.33864					1
34035	17	56514551	2.57334			3.10375					2
34036	17	56558227			3.17383	3.09921					2
34383	17	71610886					2.50577				1	71597952	71720330	SEC14L4, GAL3ST1, PES1, TCN2
34384	17	71700273					2.40747				1
34687	18	11652352	2.56685							3.63381	2	11636185	11712104	VAMP2
34688	18	11675551								3.3335	1
35125	18	35793633					2.45213				1	35777742	35852632	SLC7A6, SLC7A6OS, PRMT7, SMPD3
35126	18	35829905					2.68258				1
35801	19	9591508		2.80016							1	9560078	9704998	RNF43, MTMR4, SEPT4
35802	19	9678313		3.3234		2.6854		2.07455			3
38710	21	19601568						1.66561			1	19586728	19640897	NTRK3
38711	21	19623728						1.75574			1
38977	21	33475697			2.68031						1	33457780	33542963	\
38978	21	33515083	2.99749								1
39713	22	1960759					2.75345				1	1930940	2297964	EOMES
39715	22	2214007				3.51779					1
39716	22	2281908	3.05114								1
41374	23	28563533			2.941						1	28533391	28613026	TRIM15
41375	23	28598059			3.28008						1
41446	23	32581285	2.74708	2.75403							2	32497710	32601395	\
41869	24	1261041					2.36502			3.25961	2	1238496	1296200	ATP9B
41870	24	1282069								3.21198	1
41949	24	4118163								2.95316	1	4101721	4179149	\
41950	24	4148448				3.55437					1
44940	27	405328	3.11897						2.33096		2	386433	770363	\
44941	27	480387							2.3597		1
44942	27	534027							2.45848		1
44943	27	703314							2.45559		1
45207	27	15844909						1.86075		2.64956	2	15830648	15903687	\
45208	27	15863242		2.33073						2.66615	2
45209	27	15884697								2.57665	1
45246	27	17676145					2.66212				1	17665930	17741204	\
45247	27	17722584					3.02082				1
45262	27	18608873			2.46634	2.51203					2	18584912	18623842	\
46044	28	13773877						1.75323			1	13743460	14110254	HNRNPF
46045	28	13802852	2.84682					1.84827			2
46046	28	13954510						1.75246			1
46047	28	13995887		2.70888							1
46049	28	14091432							2.8918		1
