# Supplementary material for: A genome-wide scan for signatures of differential artificial selection in ten cattle breeds
Source: BMC Genomics. 2013 Dec 21;14:908. doi: 10.1186/1471-2164-14-908 (PMC3878089; doi:10.1186/1471-2164-14-908)
Supplement: Additional file 14: Table S12 — Candidate genes of short signatures. This excel file shows candidate genes of short signatures (that means at most three annotated genes) found on a given chromosome (BTA) in the respective case breed. All listed genes have already been associated or at least suspected to be involved in interesting traits and metabolic pathways in different species. The respective trait/pathway as well as the species it was investigated in and the corresponding reference are given. [file 1471-2164-14-908-S14.xls]

## Sheet: Tabelle1
BTA	Gene	Case Breed	associated or suspected to be related to…	investigated species	literature
BTA01	CCNL1	FGV	birth weight	human	Freathy et al. 2010
BTA01	MX1	GLW	immunological traits	pig	Wang et al. 2012
BTA01	PTX3	FGV	response of mammary tissue to infection; backfat thickness (BFT)	cattle	Lutzow et al. 2008; Jin et al. 2012
BTA01	TIPARP	GLW	personality traits	human	Wang et al. 2011
BTA02	ACOT11	MWF	mapped to syntenic regions associated with body fatness and diet-induced obesity	human, mouse	Adams et al.2001
BTA02	AKR7A2	MWF	lipid metabolism; oberlap with QTL for marbling, % intramuscular fat and loin muscle area	pig	Steibel et al. 2011
BTA02	ALPL	RH	bone size; waist-hip-ratio	human	Ermakov et al. 2010; Korostishevsky et al. 2010
BTA02	CAPZB	MWF	meat quality	pig	Ponsuksili et al. 2009
BTA02	CNR2	MWF	obesity network	mouse	Logsdon et al. 2012
BTA02	FABP3	GLW	selection signature; intramuscular fat	cattle; pig	Qanbari et al. 2010; Arnyasi et al. 2006
BTA02	GAD1	ASV	growth traits	cattle	Li et al. 2010
BTA02	IFI6	MWF	meat and carcass quality	pig	Kayan et al. 2011
BTA03	LEPR	FGV, BBB	BFT; productivity and quailty traits; Ca, ionic Ca concentration and milk pH; gel strength, yield stress and cheese hardness	pig;cattle	Vemoto et al. 2012; Pérez-Montarelo et al. 2012; Glantz et al. 2012; Glantz et al. 2011
BTA03	LRP8	FGV	upregulated in garnulosa cells of dominant follicle	cattle	Fayad et al. 2007
BTA03	NEGR1	FGV	BMI; obesity; body weight and feed intake	human, cattle	Willer et al. 2009; Cheung et al. 2010; Lee at al. 2012
BTA03	PDE4B	BBB	subcutaneus fat thickness	human, pig	Lee et al. 2011
BTA03	PED4B	FGV	subcutaneus fat thickness	human	Lee at al. 2011
BTA03	TNNI3K	RH	BMI	human	Hong & Oh 2012
BTA04	BBS9	RH	height	human	Kang et al. 2011
BTA04	CDK6	BBV	adult height; body weight, length and heart girth	human; cattle	Weedon et al. 2008; Liu et al. 2011
BTA04	ETV1	MWF	milk production traits	cattle	Rincón et al. 2009
BTA04	GHRHR	RH	body weight, average daily gain; body length and body heigth	cattle/goat	Zhang et al. 2012; Liu et al. 2011
BTA04	GRB10	MWF	milk protein yield; angularity, body condition score, rump angle	cattle	Magee et al. 2010; ?
BTA04	GRM8	MWF, BBB	muscling	pig	Li et al. 2011
BTA04	IGFBP1	BBB	body weight; reproduction traits	chicken; pig	Ou et al. 2009; Sironen et al. 2010
BTA04	IGFBP3	BBB	BFT and meat color; body weight	pig, chicken	Wang et al. 2009; Ou et al. 2009
BTA04	RELN	DFV	schizophrenia	human	Wedenoja et al. 2010
BTA05	ATP2B1	BBV	several meat quaility and fat traits	human	Ramos et al. 2009
BTA05	CCND2	IL	differentation of dominant follicle	cattle	Mihm et al. 2008
BTA05	KITLG	BBV, SOBV	hair color	human	Sulem et al. 2007
BTA05	MYH9	BBV	heat tolerance	dog	Huson et al. 2012
BTA06	ABCG2	BBV	milk composition/yield	cattle	Olsen et al. 2007
BTA06	GNPDA2	GLW	BMI; obesity	human	Willer et al. 2009; Cheung et al. 2010
BTA06	KDR	BBV	receptor of vascular endothelial growth factor, which is involved in placental development during early pregnancy	sheep	Grazul-Bilska et al. 2011
BTA06	LCORL	ASV	feed intake, gain, meat and carcass traits	cattle	Lindholm-Perry et al. 2011
BTA06	LPHN3	IL	attention deficit hyperactivity disorder (ADHD)	human	Domene et al. 2011
BTA08	ABCA1	FGV	fatty acid composition phenotypes	cattle	Zhang et al. 2012
BTA08	FAM154A	MWF, SOBV	adult height	human	Kim et al. 2012
BTA08	GNA14	BBB	weight	mouse	Logsdon et al. 2012
BTA08	MSRA	MWF	central obesity	human	Bille et al. 2011
BTA08	PLIN2	OBV	average daily gain, feed conversion ratio, lean cuts and hams weight estimated breeding values	pig	Davoli et al. 2011
BTA08	TRIM32	BBB, RH	schizophrenia; muscle stem cell differentation	human	Fanous et al. 2003; Nicklas et al. 2012
BTA09	FYN	MWF	variance in personality traits	human	Li et al. 2011
BTA09	NKAIN2	IL	neuroticism	human	Calboli et al. 2010
BTA10	EML5	BBB	part of QTL for intramuscular fat content	pig	Sato et al. 2006
BTA10	PRKCH	RH	bone traits	human	Gupta et al. 2011
BTA10	SLC24A5	OBV	pigmentation	human	Sturm 2009
BTA10	STON2	ASV	personality traits	human	Wang et al. 2011
BTA10	TGFB3	MWF, FGV	fatty acid composition phenotypes; growth and body composition	cattle; chicken	Zhang et al. 2012; Li et al. 2003
BTA11	ACTG2	DFV	sperm quality traits	pig	Wimmers et al. 2005
BTA11	ASB3	BBV	backfat thickness	cattle	Zhang et al. 2012
BTA12	FNDC3A	DFV	body weigth	chicken	Zhang et al. 2011
BTA13	ATRN	BBV	carcass and growth traits; piebald	pig; sheep	Zhang et al. 2004; Garcia-Gámez et al. 2011
BTA13	GAD2	ASV	reproduction	pig	Nonneman et al. 2003
BTA14	ASAP1	MWF, FGV	meat quality and production traits	cattle	Tizioto et al. 2012
BTA14	MATN2	BBV	muscle formation	cattle	Qanbari et al. 2011
BTA14	RUNX1T1	BBB	marbling score	cattle	Lim et al. 2011
BTA14	TG	BBB	marbling score	cattle	Hou et al. 2011
BTA14	TMEM68	RH, BBB	feed intake and growth phenotypes	cattle	Lindholm-Perry et al. 2012
BTA14	TOX	DFV	puberty	cattle	Fortes et al. 2011
BTA14	TRHR	DFV, BBB	mapped to QTL affecting BFT, daily gain, carcass and meat quality	pig	Jiang et al. 2011
BTA15	COPB1	MWF	average BFT, lumber BFT, tenthrib BFT, carcass weight, last rib BFT	pig	Qiu et al. 2010
BTA15	KIF18A	GLW	adult height	human	Kim et al. 2012
BTA15	SOX6	MWF	up-regulated in domesticated animals	dog, pig, rabbit, guinea pig	Albert et al. 2012
BTA16	CHI3L1	MWF	risk of schizophrenia	human	Yamamori et al. 2012
BTA17	BRAP	RH, DFV	central obesity measured by waist circumference	human	Avery et al. 2011
BTA17	KSR2	MWF	LDL cholesterol levels, total cholesterol levels	human	Zemunik et al. 2009
BTA17	NUDT6	DFV	fat deposition related traits	pig	Sun et al. 2012
BTA18	CDH13	RH	major dimensions of personality	human	Terracciano et al. 2010
BTA19	MAP2K6	GLW, FGV	carcass weight, BFT and marbling score	cattle	Ryu et al. 2011
BTA19	SEPT4	IL	spermiogenesis	mouse, human	Lin et al. 2011
BTA21	MEF2A	MWF	mRNA levels in longissimus dorsi muscle	cattle	Juszczuk-Kubiak et al. 2012
BTA21	SLC24A4	BBB	eye and hair color	human	Sulem et al. 2007
BTA22	MITF	DFV	degree/involvment of white spotting	cattle, dog	Liu et al. 2009; Leegwater et al. 2007
BTA23	BOLA-DRB3	FGV	innate and adaptive immunity	cattle	Dietz et al. 1997
BTA23	TRIM15	IL	innate immune signaling	human	Uchil et al. 2012
BTA26	GSTO1	OBV	alzheimer	human	Li et al. 2008
BTA26	GSTO2	OBV	alzheimer	human	Li et al. 2008
BTA26	TCF7L2	MWF	protein yield, protein percentage, milk yield, fat yield	cattle	Jiang et al. 2005
BTA27	CASP3	MWF	mammary gland involution	goat	Wareski et al. 2001
BTA28	LYST	BBB	intensity of pigmentation; eye color	cattle; human	Gutiérrez-Gil et al. 2007; Liu et al. 2010
